# Supplementary material for: DDX6 Helicase Behavior and Protein Partners in Human Adipose Tissue-Derived Stem Cells during Early Adipogenesis and Osteogenesis
Source: Int J Mol Sci. 2020 Apr 9;21(7):2607. doi: 10.3390/ijms21072607 (PMC7177724; doi:10.3390/ijms21072607)
Supplement: Supplementary file 1 [file ijms-21-02607-s001.zip]

Archive with 5 entries (5 files):
- Supplementary Figures.pdf
- Supplementary Table S1.pdf
- Supplementary Table S2.xlsx
- Supplementary Table S3.xlsx
- Supplementary Table S4.xlsx
