# Supplementary material for: DDX6 Helicase Behavior and Protein Partners in Human Adipose Tissue-Derived Stem Cells during Early Adipogenesis and Osteogenesis
Source: Int J Mol Sci. 2020 Apr 9;21(7):2607. doi: 10.3390/ijms21072607 (PMC7177724; doi:10.3390/ijms21072607)
Supplement: Supplementary file 1 [file ijms-21-02607-s001.zip › Supplementary Table S2.xlsx]

## Sheet: Plan1
Table S2. Analysis of DDX6 immunoprecipitation and controls
*FT=Flow through; IP=immunoprecipitation; P1= protocol 1 (without pre-cleaning; protein extraction using denaturing buffer); P2= protocol 2 (with pre-cleaning; protein extraction using denaturing buffer); P3= protocol 3 (without pre-cleaning; protein extraction using TRIzol)
Protein names	Gene names	Fasta headers	Peptides FT_IP_Histone (P1)	Peptides FT_IP_DDX6 (P2)	Peptides FT_IP_DDX6 (P1)	Peptides Input	Peptides IP_Histone (P1)	Peptides IP_DDX6 (P2)	Peptides IP_DDX6 (P1)	Peptides IP_DDX6 (P3)	Peptides PC	Unique peptides FT_IP_Histone (P1)	Unique peptides FT_IP_DDX6 (P2)	Unique peptides FT_IP_DDX6 (P1)	Unique peptides Input	Unique peptides IP_Histone (P1)	Unique peptides IP_DDX6 (P2)	Unique peptides IP_DDX6 (P1)	Unique peptides IP_DDX6 (P3)	Unique peptides PC	Intensity FT_IP_Histone (P1)	Intensity FT_IP_DDX6 (P2)	Intensity FT_IP_DDX6 (P1)	Intensity Input	Intensity IP_Histone (P1)	Intensity IP_DDX6 (P2)	Intensity IP_DDX6 (P1)	Intensity IP_DDX6 (P3)	Intensity PC
Serpin B6	SERPINB6	tr|A0A024QZX5|A0A024QZX5_HUMAN Serpin B6 OS=Homo sapiens GN=SERPINB6 PE=1 SV=1;tr|A0A087X1N8|A0A087X1N8_HUMAN Serpin B6 OS=Homo sapiens GN=SERPINB6 PE=1 SV=1;sp|P35237|SPB6_HUMAN Serpin B6 OS=Homo sapiens GN=SERPINB6 PE=1 SV=3	6	5	2	5	0	0	0	0	0	6	5	2	5	0	0	0	0	0	9299100	7315600	3883300	10364000	0	0	0	0	0
Vigilin	HDLBP	tr|A0A024R4E5|A0A024R4E5_HUMAN High density lipoprotein binding protein (Vigilin), isoform CRA_a OS=Homo sapiens GN=HDLBP PE=1 SV=1;sp|Q00341|VIGLN_HUMAN Vigilin OS=Homo sapiens GN=HDLBP PE=1 SV=2;tr|C9JT62|C9JT62_HUMAN Vigilin (Fragment) OS=Homo sapiens G	0	2	2	4	0	0	0	0	0	0	2	2	4	0	0	0	0	0	0	874840	502310	2392400	0	0	0	0	0
40S ribosomal protein S9	RPS9	tr|A0A024R4M0|A0A024R4M0_HUMAN 40S ribosomal protein S9 OS=Homo sapiens GN=RPS9 PE=1 SV=1;sp|P46781|RS9_HUMAN 40S ribosomal protein S9 OS=Homo sapiens GN=RPS9 PE=1 SV=3;tr|B5MCT8|B5MCT8_HUMAN 40S ribosomal protein S9 OS=Homo sapiens GN=RPS9 PE=1 SV=1;tr|C9	4	3	3	4	0	1	0	0	0	4	3	3	4	0	1	0	0	0	7948800	5616000	5874000	11206000	0	1033900	0	0	0
EH domain-containing protein 1;EH domain-containing protein 3	EHD1;EHD3	tr|C9JC03|C9JC03_HUMAN EH domain-containing protein 1 (Fragment) OS=Homo sapiens GN=EHD1 PE=1 SV=1;tr|A0A024R571|A0A024R571_HUMAN EH domain-containing protein 1 OS=Homo sapiens GN=EHD1 PE=1 SV=1;sp|Q9H4M9|EHD1_HUMAN EH domain-containing protein 1 OS=Homo s	1	3	3	6	0	0	0	0	0	0	1	1	4	0	0	0	0	0	0	2926900	2177800	8161200	0	0	0	0	0
	IGKV1-8;IGKV1-9;IGKV1-27	sp|A0A0C4DH67|KV108_HUMAN Immunoglobulin kappa variable 1-8 OS=Homo sapiens GN=IGKV1-8 PE=3 SV=1;sp|A0A0C4DH69|KV109_HUMAN Immunoglobulin kappa variable 1-9 OS=Homo sapiens GN=IGKV1-9 PE=3 SV=1;sp|A0A075B6S5|KV127_HUMAN Immunoglobulin kappa variable 1-27 O	0	0	0	0	0	1	1	1	0	0	0	0	0	0	1	1	1	0	0	0	0	0	0	106890000	109850000	267090000	0
Calpain small subunit 1;Calpain small subunit 2	CAPNS1;CAPNS2	tr|U3KQE2|U3KQE2_HUMAN Calpain small subunit 1 (Fragment) OS=Homo sapiens GN=CAPNS1 PE=1 SV=1;tr|K7EIV0|K7EIV0_HUMAN Calpain small subunit 1 (Fragment) OS=Homo sapiens GN=CAPNS1 PE=1 SV=2;tr|A0A075B7C0|A0A075B7C0_HUMAN Calpain small subunit 1 (Fragment) OS	4	4	4	2	0	0	0	0	0	4	4	4	2	0	0	0	0	0	21178000	17351000	16793000	19365000	0	0	0	0	0
Nucleobindin-2;Nesfatin-1	NUCB2;HEL-S-109;Nucb2	tr|E9PKG6|E9PKG6_HUMAN Nucleobindin-2 OS=Homo sapiens GN=NUCB2 PE=1 SV=2;tr|V9HW75|V9HW75_HUMAN Epididymis secretory protein Li 109 OS=Homo sapiens GN=HEL-S-109 PE=1 SV=1;tr|A0A087WSV8|A0A087WSV8_HUMAN Nucleobindin 2, isoform CRA_b OS=Homo sapiens GN=NUCB2	1	1	1	2	0	0	0	0	0	1	1	1	2	0	0	0	0	0	240430	187340	134960	376640	0	0	0	0	0
Thioredoxin reductase 1, cytoplasmic	TXNRD1	tr|E9PIR7|E9PIR7_HUMAN Thioredoxin reductase 1, cytoplasmic OS=Homo sapiens GN=TXNRD1 PE=1 SV=1;tr|F8W809|F8W809_HUMAN Thioredoxin reductase 1, cytoplasmic OS=Homo sapiens GN=TXNRD1 PE=1 SV=1;tr|A0A087WSW9|A0A087WSW9_HUMAN Thioredoxin reductase 1, cytoplas	5	6	6	2	0	0	0	0	0	5	6	6	2	0	0	0	0	0	9557800	9850800	6806900	5376500	0	0	0	0	0
Collagen alpha-2(I) chain	COL1A2	tr|A0A087WTA8|A0A087WTA8_HUMAN Collagen alpha-2(I) chain OS=Homo sapiens GN=COL1A2 PE=1 SV=1;sp|P08123|CO1A2_HUMAN Collagen alpha-2(I) chain OS=Homo sapiens GN=COL1A2 PE=1 SV=7	3	3	2	6	0	0	0	0	0	3	3	2	6	0	0	0	0	0	4293600	3565800	2278600	9344700	0	0	0	0	0
Far upstream element-binding protein 2	KHSRP	tr|A0A087WTP3|A0A087WTP3_HUMAN Far upstream element-binding protein 2 OS=Homo sapiens GN=KHSRP PE=1 SV=1;sp|Q92945|FUBP2_HUMAN Far upstream element-binding protein 2 OS=Homo sapiens GN=KHSRP PE=1 SV=4;tr|M0R0I5|M0R0I5_HUMAN Far upstream element-binding pro	1	0	0	1	0	0	0	0	0	1	0	0	1	0	0	0	0	0	2452400	0	0	653710	0	0	0	0	0
Heat shock 70 kDa protein 4	HSPA4	tr|A0A087WTS8|A0A087WTS8_HUMAN Heat shock 70 kDa protein 4 OS=Homo sapiens GN=HSPA4 PE=1 SV=1;tr|A0A087WYC1|A0A087WYC1_HUMAN Heat shock 70 kDa protein 4 OS=Homo sapiens GN=HSPA4 PE=1 SV=1;sp|P34932|HSP74_HUMAN Heat shock 70 kDa protein 4 OS=Homo sapiens GN	3	2	0	0	0	0	0	0	0	3	2	0	0	0	0	0	0	0	482310	144670	0	0	0	0	0	0	0
Polyadenylate-binding protein;Polyadenylate-binding protein 1	PABPC1	tr|A0A087WTT1|A0A087WTT1_HUMAN Polyadenylate-binding protein OS=Homo sapiens GN=PABPC1 PE=1 SV=1;sp|P11940|PABP1_HUMAN Polyadenylate-binding protein 1 OS=Homo sapiens GN=PABPC1 PE=1 SV=2;tr|E7EQV3|E7EQV3_HUMAN Polyadenylate-binding protein OS=Homo sapiens	3	3	2	2	0	19	17	25	0	1	1	1	1	0	13	10	17	0	3696600	2791800	1594500	1486800	0	290340000	218460000	591580000	0
Signal peptidase complex subunit 2	SPCS2	tr|E9PRB9|E9PRB9_HUMAN Signal peptidase complex subunit 2 OS=Homo sapiens GN=SPCS2 PE=1 SV=1;tr|E9PL01|E9PL01_HUMAN Signal peptidase complex subunit 2 OS=Homo sapiens GN=SPCS2 PE=1 SV=1;tr|A0A087WUC6|A0A087WUC6_HUMAN Signal peptidase complex subunit 2 OS=H	0	1	1	0	0	0	0	0	0	0	1	1	0	0	0	0	0	0	0	1789200	1191900	0	0	0	0	0	0
Proteasome subunit beta type-3	PSMB3	tr|A0A087WUL2|A0A087WUL2_HUMAN Proteasome subunit beta type-3 (Fragment) OS=Homo sapiens GN=PSMB3 PE=1 SV=1;sp|P49720|PSB3_HUMAN Proteasome subunit beta type-3 OS=Homo sapiens GN=PSMB3 PE=1 SV=2;tr|A0A087WXQ8|A0A087WXQ8_HUMAN Proteasome subunit beta type-3	2	2	2	2	0	0	0	0	0	2	2	2	2	0	0	0	0	0	2644900	2270400	2893600	3250300	0	0	0	0	0
26S proteasome non-ATPase regulatory subunit 13	PSMD13	tr|J3KNQ3|J3KNQ3_HUMAN 26S proteasome non-ATPase regulatory subunit 13 OS=Homo sapiens GN=PSMD13 PE=1 SV=1;tr|A0A087WUL9|A0A087WUL9_HUMAN 26S proteasome non-ATPase regulatory subunit 13 OS=Homo sapiens GN=PSMD13 PE=1 SV=1;sp|Q9UNM6|PSD13_HUMAN 26S proteaso	1	0	0	1	0	0	0	0	0	1	0	0	1	0	0	0	0	0	644790	0	0	1159300	0	0	0	0	0
Spectrin beta chain, non-erythrocytic 1	SPTBN1	tr|A0A087WUZ3|A0A087WUZ3_HUMAN Spectrin beta chain OS=Homo sapiens GN=SPTBN1 PE=1 SV=1;sp|Q01082|SPTB2_HUMAN Spectrin beta chain, non-erythrocytic 1 OS=Homo sapiens GN=SPTBN1 PE=1 SV=2	2	2	1	2	0	0	0	0	0	2	2	1	2	0	0	0	0	0	1534000	1014500	227550	1642600	0	0	0	0	0
60S ribosomal protein L10;60S ribosomal protein L10-like	RPL10;RPL10L	tr|F8W7C6|F8W7C6_HUMAN 60S ribosomal protein L10 OS=Homo sapiens GN=RPL10 PE=1 SV=2;tr|A0A087WV22|A0A087WV22_HUMAN 60S ribosomal protein L10 OS=Homo sapiens GN=RPL10 PE=1 SV=1;tr|X1WI28|X1WI28_HUMAN 60S ribosomal protein L10 (Fragment) OS=Homo sapiens GN=R	1	2	0	1	0	4	2	3	0	1	2	0	1	0	4	2	3	0	1301300	2830300	0	3537900	0	5631800	2498900	10353000	0
Protocadherin Fat 1;Protocadherin Fat 1, nuclear form	FAT1	tr|A0A087WVP1|A0A087WVP1_HUMAN Protocadherin Fat 1 OS=Homo sapiens GN=FAT1 PE=1 SV=1;sp|Q14517|FAT1_HUMAN Protocadherin Fat 1 OS=Homo sapiens GN=FAT1 PE=1 SV=2	0	0	0	0	0	0	0	1	0	0	0	0	0	0	0	0	1	0	0	0	0	0	0	0	0	738820	0
Clathrin heavy chain;Clathrin heavy chain 1	CLTC	tr|A0A087WVQ6|A0A087WVQ6_HUMAN Clathrin heavy chain OS=Homo sapiens GN=CLTC PE=1 SV=1;sp|Q00610|CLH1_HUMAN Clathrin heavy chain 1 OS=Homo sapiens GN=CLTC PE=1 SV=5	21	30	21	30	0	1	0	0	0	21	30	21	30	0	1	0	0	0	46915000	75182000	44710000	100210000	0	151590	0	0	0
Proteasome subunit beta type-2	PSMB2	tr|A0A087WVV1|A0A087WVV1_HUMAN Proteasome subunit beta type-2 OS=Homo sapiens GN=PSMB2 PE=1 SV=1;sp|P49721|PSB2_HUMAN Proteasome subunit beta type-2 OS=Homo sapiens GN=PSMB2 PE=1 SV=1	1	1	0	1	0	0	0	0	0	1	1	0	1	0	0	0	0	0	153050	138970	0	236540	0	0	0	0	0
Ribosome-binding protein 1	RRBP1	tr|A0A087WVV2|A0A087WVV2_HUMAN Ribosome-binding protein 1 OS=Homo sapiens GN=RRBP1 PE=1 SV=1;tr|A0A0A0MRV0|A0A0A0MRV0_HUMAN Ribosome-binding protein 1 OS=Homo sapiens GN=RRBP1 PE=1 SV=1;sp|Q9P2E9|RRBP1_HUMAN Ribosome-binding protein 1 OS=Homo sapiens GN=RR	1	1	0	0	0	5	0	0	0	1	1	0	0	0	5	0	0	0	129590	125550	0	0	0	3827000	0	0	0
26S proteasome non-ATPase regulatory subunit 1	PSMD1	tr|H7C378|H7C378_HUMAN 26S proteasome non-ATPase regulatory subunit 1 (Fragment) OS=Homo sapiens GN=PSMD1 PE=1 SV=1;tr|A0A087WW66|A0A087WW66_HUMAN 26S proteasome non-ATPase regulatory subunit 1 OS=Homo sapiens GN=PSMD1 PE=1 SV=1;sp|Q99460|PSMD1_HUMAN 26S p	2	0	1	1	0	0	0	0	0	2	0	1	1	0	0	0	0	0	718560	0	57521	108630	0	0	0	0	0
Kinesin-like protein;Kinesin-like protein KIF1C;Kinesin-like protein KIF1A;Kinesin-like protein KIF1B	KIF1A;KIF1B;KIF1Bbeta;KIF1C	tr|H7C0K6|H7C0K6_HUMAN Kinesin-like protein KIF1A (Fragment) OS=Homo sapiens GN=KIF1A PE=1 SV=1;tr|F8W8V9|F8W8V9_HUMAN Kinesin-like protein KIF1A (Fragment) OS=Homo sapiens GN=KIF1A PE=1 SV=1;tr|A0A087WWA3|A0A087WWA3_HUMAN Kinesin-like protein KIF1B OS=Hom	0	0	0	0	0	1	0	1	0	0	0	0	0	0	1	0	1	0	0	0	0	0	0	179860	0	508340	0
60S ribosomal protein L17	RPL17;RPL17-C18orf32	tr|J3KSJ0|J3KSJ0_HUMAN 60S ribosomal protein L17 (Fragment) OS=Homo sapiens GN=RPL17 PE=3 SV=1;tr|A0A087WY81|A0A087WY81_HUMAN 60S ribosomal protein L17 (Fragment) OS=Homo sapiens GN=RPL17 PE=3 SV=6;tr|J3KRB3|J3KRB3_HUMAN 60S ribosomal protein L17 (Fragment	0	0	0	0	0	1	0	0	0	0	0	0	0	0	1	0	0	0	0	0	0	0	0	1552600	0	0	0
	TPM3;DKFZp686J1372	tr|A0A087WWU8|A0A087WWU8_HUMAN Tropomyosin alpha-3 chain OS=Homo sapiens GN=TPM3 PE=1 SV=1;tr|Q5HYB6|Q5HYB6_HUMAN Epididymis luminal protein 189 OS=Homo sapiens GN=DKFZp686J1372 PE=1 SV=1;tr|D6R904|D6R904_HUMAN Tropomyosin alpha-3 chain OS=Homo sapiens GN=	5	3	4	6	0	0	0	0	0	2	0	0	2	0	0	0	0	0	6341100	2973800	3535900	6041300	0	0	0	0	0
Tumor protein D54	TPD52L2	tr|A0A087WYR3|A0A087WYR3_HUMAN Tumor protein D54 OS=Homo sapiens GN=TPD52L2 PE=1 SV=1;sp|O43399|TPD54_HUMAN Tumor protein D54 OS=Homo sapiens GN=TPD52L2 PE=1 SV=2;tr|A0A087WZ51|A0A087WZ51_HUMAN Tumor protein D54 OS=Homo sapiens GN=TPD52L2 PE=1 SV=1	2	2	2	2	0	0	0	0	0	2	2	2	2	0	0	0	0	0	4503100	2915300	2951900	5941300	0	0	0	0	0
UTP--glucose-1-phosphate uridylyltransferase	UGP2	tr|A0A087WYS1|A0A087WYS1_HUMAN UTP--glucose-1-phosphate uridylyltransferase OS=Homo sapiens GN=UGP2 PE=1 SV=1;tr|E7EUC7|E7EUC7_HUMAN UTP--glucose-1-phosphate uridylyltransferase OS=Homo sapiens GN=UGP2 PE=1 SV=1;sp|Q16851|UGPA_HUMAN UTP--glucose-1-phosphat	2	2	2	3	0	0	0	0	0	2	2	2	3	0	0	0	0	0	5116500	2461500	4537500	6419300	0	0	0	0	0
40S ribosomal protein S16	RPS16;ZNF90	tr|M0R3H0|M0R3H0_HUMAN 40S ribosomal protein S16 OS=Homo sapiens GN=RPS16 PE=1 SV=1;tr|M0R210|M0R210_HUMAN 40S ribosomal protein S16 OS=Homo sapiens GN=RPS16 PE=1 SV=1;tr|A0A087WZ27|A0A087WZ27_HUMAN Zinc finger protein 90 OS=Homo sapiens GN=ZNF90 PE=4 SV=2	1	2	1	2	0	1	1	0	0	1	2	1	2	0	1	1	0	0	419230	1397500	814490	3493600	0	979590	343970	0	0
Beta-parvin;Alpha-parvin	PARVB;PARVA	tr|A0A087WZB5|A0A087WZB5_HUMAN Beta-parvin OS=Homo sapiens GN=PARVB PE=1 SV=1;tr|J3KNQ4|J3KNQ4_HUMAN Alpha-parvin OS=Homo sapiens GN=PARVA PE=1 SV=1;sp|Q9HBI1|PARVB_HUMAN Beta-parvin OS=Homo sapiens GN=PARVB PE=1 SV=1;sp|Q9NVD7|PARVA_HUMAN Alpha-parvin OS=	1	1	1	1	0	0	0	0	0	1	1	1	1	0	0	0	0	0	1163200	1103500	893600	1306400	0	0	0	0	0
Ribosome maturation protein SBDS	SBDS	tr|F8WE72|F8WE72_HUMAN Ribosome maturation protein SBDS OS=Homo sapiens GN=SBDS PE=1 SV=1;tr|A0A087X020|A0A087X020_HUMAN Ribosome maturation protein SBDS OS=Homo sapiens GN=SBDS PE=1 SV=1;sp|Q9Y3A5|SBDS_HUMAN Ribosome maturation protein SBDS OS=Homo sapien	0	1	0	0	0	0	0	0	0	0	1	0	0	0	0	0	0	0	0	0	0	0	0	0	0	0	0
Protein SET;Protein SETSIP	SET;SETSIP	tr|A0A0C4DFV9|A0A0C4DFV9_HUMAN Protein SET OS=Homo sapiens GN=SET PE=1 SV=1;tr|A0A087X027|A0A087X027_HUMAN Protein SETSIP OS=Homo sapiens GN=SETSIP PE=3 SV=1;sp|Q01105|SET_HUMAN Protein SET OS=Homo sapiens GN=SET PE=1 SV=3;sp|P0DME0|SETLP_HUMAN Protein SET	0	1	1	1	0	0	0	0	0	0	1	1	1	0	0	0	0	0	0	1693400	1709900	2752000	0	0	0	0	0
Collagen alpha-1(XV) chain;Restin;Restin-2;Restin-3;Restin-4	COL15A1	tr|A0A087X0K0|A0A087X0K0_HUMAN Collagen alpha-1(XV) chain OS=Homo sapiens GN=COL15A1 PE=1 SV=1;sp|P39059|COFA1_HUMAN Collagen alpha-1(XV) chain OS=Homo sapiens GN=COL15A1 PE=1 SV=2	0	0	0	0	0	5	4	6	0	0	0	0	0	0	5	4	6	0	0	0	0	0	0	7141000	5748300	20475000	0
Collagen alpha-1(VI) chain	COL6A1	tr|A0A087X0S5|A0A087X0S5_HUMAN Collagen alpha-1(VI) chain OS=Homo sapiens GN=COL6A1 PE=1 SV=1;sp|P12109|CO6A1_HUMAN Collagen alpha-1(VI) chain OS=Homo sapiens GN=COL6A1 PE=1 SV=3	3	3	3	4	0	0	0	0	0	3	3	3	4	0	0	0	0	0	3629600	9574900	4059700	9529400	0	0	0	0	0
Heterogeneous nuclear ribonucleoprotein M	HNRNPM	tr|M0R0Y6|M0R0Y6_HUMAN Heterogeneous nuclear ribonucleoprotein M OS=Homo sapiens GN=HNRNPM PE=1 SV=1;tr|M0QYQ7|M0QYQ7_HUMAN Heterogeneous nuclear ribonucleoprotein M (Fragment) OS=Homo sapiens GN=HNRNPM PE=1 SV=1;tr|M0R0N3|M0R0N3_HUMAN Heterogeneous nuclea	0	0	0	0	0	1	1	1	0	0	0	0	0	0	1	1	1	0	0	0	0	0	0	644710	416230	933240	0
Ras-related protein Rab-18	RAB18	tr|Q5W0J0|Q5W0J0_HUMAN Ras-related protein Rab-18 OS=Homo sapiens GN=RAB18 PE=1 SV=1;tr|A0A087X163|A0A087X163_HUMAN Ras-related protein Rab-18 OS=Homo sapiens GN=RAB18 PE=1 SV=1;tr|H0Y6T8|H0Y6T8_HUMAN Ras-related protein Rab-18 (Fragment) OS=Homo sapiens G	0	0	1	1	0	0	0	0	0	0	0	1	1	0	0	0	0	0	0	0	0	441410	0	0	0	0	0
EF-hand domain-containing protein D1;EF-hand domain-containing protein D2	EFHD1;EFHD2	tr|A0A087X1Z2|A0A087X1Z2_HUMAN EF-hand domain-containing protein D1 OS=Homo sapiens GN=EFHD1 PE=1 SV=1;tr|H0Y4Y4|H0Y4Y4_HUMAN EF-hand domain-containing protein D2 (Fragment) OS=Homo sapiens GN=EFHD2 PE=1 SV=1;sp|Q9BUP0|EFHD1_HUMAN EF-hand domain-containing	1	0	0	1	0	0	0	0	0	1	0	0	1	0	0	0	0	0	103850	0	0	165010	0	0	0	0	0
AP-2 complex subunit beta;AP-1 complex subunit beta-1	AP2B1;AP1B1	tr|A0A087X253|A0A087X253_HUMAN AP-2 complex subunit beta OS=Homo sapiens GN=AP2B1 PE=1 SV=1;sp|P63010|AP2B1_HUMAN AP-2 complex subunit beta OS=Homo sapiens GN=AP2B1 PE=1 SV=1;tr|A0A087WYD1|A0A087WYD1_HUMAN AP-2 complex subunit beta (Fragment) OS=Homo sapie	3	4	3	4	0	0	0	0	0	3	4	3	4	0	0	0	0	0	4983800	5746600	2651900	6152200	0	0	0	0	0
Calponin;Calponin-2	CNN2	tr|A0A087X271|A0A087X271_HUMAN Calponin (Fragment) OS=Homo sapiens GN=CNN2 PE=1 SV=1;tr|B4DDF4|B4DDF4_HUMAN Calponin OS=Homo sapiens GN=CNN2 PE=1 SV=1;tr|B4DUT8|B4DUT8_HUMAN Calponin OS=Homo sapiens GN=CNN2 PE=1 SV=1;sp|Q99439|CNN2_HUMAN Calponin-2 OS=Homo	4	1	2	1	0	0	0	0	0	3	0	1	0	0	0	0	0	0	8305100	0	420960	0	0	0	0	0	0
Serine/arginine-rich splicing factor 3	SRSF3	tr|A0A087X2D0|A0A087X2D0_HUMAN Serine/arginine-rich-splicing factor 3 OS=Homo sapiens GN=SRSF3 PE=1 SV=1;sp|P84103|SRSF3_HUMAN Serine/arginine-rich splicing factor 3 OS=Homo sapiens GN=SRSF3 PE=1 SV=1	0	0	0	0	0	1	1	1	0	0	0	0	0	0	1	1	1	0	0	0	0	0	0	1520100	786670	1776200	0
ATP-dependent RNA helicase DDX1	DDX1	tr|F1T0B3|F1T0B3_HUMAN ATP-dependent RNA helicase DDX1 OS=Homo sapiens GN=DDX1 PE=1 SV=1;tr|A0A087X2G1|A0A087X2G1_HUMAN ATP-dependent RNA helicase DDX1 OS=Homo sapiens GN=DDX1 PE=1 SV=1;sp|Q92499|DDX1_HUMAN ATP-dependent RNA helicase DDX1 OS=Homo sapiens G	1	0	0	1	0	2	2	1	0	1	0	0	1	0	2	2	1	0	119280	0	0	171090	0	1958900	868080	845290	0
26S protease regulatory subunit 10B	PSMC6	tr|H0YJC0|H0YJC0_HUMAN 26S protease regulatory subunit 10B (Fragment) OS=Homo sapiens GN=PSMC6 PE=1 SV=1;tr|A0A087X2I1|A0A087X2I1_HUMAN 26S protease regulatory subunit 10B OS=Homo sapiens GN=PSMC6 PE=1 SV=1;sp|P62333|PRS10_HUMAN 26S protease regulatory sub	1	0	0	1	0	0	0	0	0	1	0	0	1	0	0	0	0	0	91240	0	0	197460	0	0	0	0	0
Uncharacterized protein KIAA0825	KIAA0825	tr|A0A088AWM3|A0A088AWM3_HUMAN Uncharacterized protein KIAA0825 OS=Homo sapiens GN=KIAA0825 PE=1 SV=1;sp|Q8IV33|K0825_HUMAN Uncharacterized protein KIAA0825 OS=Homo sapiens GN=KIAA0825 PE=2 SV=2	0	0	0	0	0	0	0	1	0	0	0	0	0	0	0	0	1	0	0	0	0	0	0	0	0	2947500	0
Putative WAS protein family homolog 3;WAS protein family homolog 2;WAS protein family homolog 1	WASH3P;WASH2P;WASH1	tr|A0A096LNU2|A0A096LNU2_HUMAN Uncharacterized protein OS=Homo sapiens PE=4 SV=1;tr|A0A096LP26|A0A096LP26_HUMAN Uncharacterized protein OS=Homo sapiens PE=4 SV=1;tr|A0A096LP75|A0A096LP75_HUMAN Uncharacterized protein OS=Homo sapiens PE=4 SV=1;sp|C4AMC7|WAS	0	0	0	0	0	0	0	1	0	0	0	0	0	0	0	0	1	0	0	0	0	0	0	0	0	9686300	0
Voltage-dependent anion-selective channel protein 2	VDAC2	tr|A0A0A0MR02|A0A0A0MR02_HUMAN Voltage-dependent anion-selective channel protein 2 (Fragment) OS=Homo sapiens GN=VDAC2 PE=1 SV=1;sp|P45880|VDAC2_HUMAN Voltage-dependent anion-selective channel protein 2 OS=Homo sapiens GN=VDAC2 PE=1 SV=2	5	5	5	3	0	0	0	0	0	5	5	5	3	0	0	0	0	0	20355000	17701000	15832000	10849000	0	0	0	0	0
Titin	TTN	tr|A0A0A0MRA3|A0A0A0MRA3_HUMAN Titin OS=Homo sapiens GN=TTN PE=1 SV=1;tr|A0A0A0MTS7|A0A0A0MTS7_HUMAN Titin OS=Homo sapiens GN=TTN PE=1 SV=1;sp|Q8WZ42|TITIN_HUMAN Titin OS=Homo sapiens GN=TTN PE=1 SV=4	0	1	0	0	0	0	0	0	1	0	1	0	0	0	0	0	0	1	0	1489200	0	0	0	0	0	0	0
Ig gamma-2 chain C region;Ig gamma-4 chain C region;Ig gamma-1 chain C region;Ig gamma-3 chain C region	IGHG1;IGHG2;IGHG4;IGHG3	tr|A0A0A0MS07|A0A0A0MS07_HUMAN Immunoglobulin heavy constant gamma 1 (Fragment) OS=Homo sapiens GN=IGHG1 PE=1 SV=1;tr|A0A0A0MS08|A0A0A0MS08_HUMAN Immunoglobulin heavy constant gamma 1 (Fragment) OS=Homo sapiens GN=IGHG1 PE=1 SV=1;sp|P01859|IGHG2_HUMAN Immu	0	0	0	0	1	1	1	1	0	0	0	0	0	1	1	1	1	0	0	0	0	0	261760000	559270000	15120000	943970000	0
Four and a half LIM domains protein 2	FHL2	tr|J3KNW4|J3KNW4_HUMAN Four and a half LIM domains protein 2 OS=Homo sapiens GN=FHL2 PE=1 SV=1;tr|A0A0A0MSG2|A0A0A0MSG2_HUMAN Four and a half LIM domains protein 2 OS=Homo sapiens GN=FHL2 PE=1 SV=1;sp|Q14192|FHL2_HUMAN Four and a half LIM domains protein 2	1	4	3	2	0	0	0	0	0	1	4	3	2	0	0	0	0	0	4185800	11660000	8094200	8742300	0	0	0	0	0
Isoleucine--tRNA ligase, cytoplasmic	IARS	tr|A0A0A0MSX9|A0A0A0MSX9_HUMAN Isoleucine--tRNA ligase, cytoplasmic OS=Homo sapiens GN=IARS PE=1 SV=1;sp|P41252|SYIC_HUMAN Isoleucine--tRNA ligase, cytoplasmic OS=Homo sapiens GN=IARS PE=1 SV=2;tr|J3KR24|J3KR24_HUMAN Isoleucine--tRNA ligase, cytoplasmic OS	4	4	2	3	0	0	0	0	0	4	4	2	3	0	0	0	0	0	3470600	3360300	1634200	2428700	0	0	0	0	0
Integrin-linked protein kinase	ILK	tr|A0A0A0MTH3|A0A0A0MTH3_HUMAN Integrin-linked protein kinase OS=Homo sapiens GN=ILK PE=1 SV=1;sp|Q13418|ILK_HUMAN Integrin-linked protein kinase OS=Homo sapiens GN=ILK PE=1 SV=2	1	1	1	1	0	0	0	0	0	1	1	1	1	0	0	0	0	0	379390	390530	295230	386870	0	0	0	0	0
Glucose-6-phosphate isomerase	GPI	tr|A0A0A0MTS2|A0A0A0MTS2_HUMAN Glucose-6-phosphate isomerase (Fragment) OS=Homo sapiens GN=GPI PE=1 SV=1;sp|P06744|G6PI_HUMAN Glucose-6-phosphate isomerase OS=Homo sapiens GN=GPI PE=1 SV=4;tr|A0A0J9YXP8|A0A0J9YXP8_HUMAN Glucose-6-phosphate isomerase (Fragm	6	6	4	5	0	0	0	0	0	6	6	4	5	0	0	0	0	0	22551000	18721000	10988000	18036000	0	0	0	0	0
Putative RNA-binding protein Luc7-like 2	LUC7L2	tr|A0A0A6YYJ8|A0A0A6YYJ8_HUMAN Putative RNA-binding protein Luc7-like 2 OS=Homo sapiens GN=LUC7L2 PE=4 SV=1;sp|Q9Y383|LC7L2_HUMAN Putative RNA-binding protein Luc7-like 2 OS=Homo sapiens GN=LUC7L2 PE=1 SV=2	0	0	0	0	0	0	0	0	3	0	0	0	0	0	0	0	0	3	0	0	0	0	0	0	0	0	450540
Lysozyme;Lysozyme C	LYZ	tr|F8VV32|F8VV32_HUMAN Lysozyme C OS=Homo sapiens GN=LYZ PE=1 SV=1;tr|A0A0B4J259|A0A0B4J259_HUMAN Lysozyme C OS=Homo sapiens GN=LYZ PE=1 SV=1;sp|P61626|LYSC_HUMAN Lysozyme C OS=Homo sapiens GN=LYZ PE=1 SV=1	0	0	0	0	0	0	0	0	1	0	0	0	0	0	0	0	0	1	0	0	0	0	0	0	0	0	467010
Tubulin beta-3 chain	TUBB3	tr|A0A0B4J269|A0A0B4J269_HUMAN Uncharacterized protein OS=Homo sapiens PE=1 SV=1;sp|Q13509|TBB3_HUMAN Tubulin beta-3 chain OS=Homo sapiens GN=TUBB3 PE=1 SV=2	15	16	16	16	6	3	5	5	1	3	3	3	3	0	0	0	0	0	29284000	22635000	21633000	36339000	627670	0	0	0	0
3-ketoacyl-CoA thiolase, mitochondrial	ACAA2	tr|A0A0B4J2A4|A0A0B4J2A4_HUMAN 3-ketoacyl-CoA thiolase, mitochondrial OS=Homo sapiens GN=ACAA2 PE=1 SV=1;sp|P42765|THIM_HUMAN 3-ketoacyl-CoA thiolase, mitochondrial OS=Homo sapiens GN=ACAA2 PE=1 SV=2	0	1	1	0	0	0	0	0	0	0	1	1	0	0	0	0	0	0	0	1031800	554100	0	0	0	0	0	0
Translationally-controlled tumor protein;TPT1-like protein	TPT1	tr|Q5W0H4|Q5W0H4_HUMAN Translationally-controlled tumor protein OS=Homo sapiens GN=TPT1 PE=1 SV=1;tr|A0A0B4J2C3|A0A0B4J2C3_HUMAN Translationally-controlled tumor protein OS=Homo sapiens GN=TPT1 PE=1 SV=1;sp|P13693|TCTP_HUMAN Translationally-controlled tumo	2	1	2	3	0	0	0	0	0	2	1	2	3	0	0	0	0	0	5065100	749260	935170	10433000	0	0	0	0	0
Monoglyceride lipase	MGLL	tr|H7C599|H7C599_HUMAN Monoglyceride lipase (Fragment) OS=Homo sapiens GN=MGLL PE=1 SV=1;tr|H7C4E0|H7C4E0_HUMAN Monoglyceride lipase (Fragment) OS=Homo sapiens GN=MGLL PE=1 SV=1;tr|E7EWX8|E7EWX8_HUMAN Monoglyceride lipase OS=Homo sapiens GN=MGLL PE=1 SV=1;	1	1	0	0	0	0	0	0	0	1	1	0	0	0	0	0	0	0	126520	127890	0	0	0	0	0	0	0
Protein SEC13 homolog	SEC13	tr|A8MXL6|A8MXL6_HUMAN Protein SEC13 homolog OS=Homo sapiens GN=SEC13 PE=1 SV=1;tr|A0A0C4DFR6|A0A0C4DFR6_HUMAN Protein SEC13 homolog OS=Homo sapiens GN=SEC13 PE=1 SV=1;sp|P55735|SEC13_HUMAN Protein SEC13 homolog OS=Homo sapiens GN=SEC13 PE=1 SV=3	1	1	1	0	0	0	0	0	0	1	1	1	0	0	0	0	0	0	1344200	1372000	941130	0	0	0	0	0	0
Nicotinamide phosphoribosyltransferase	NAMPT	tr|A0A0C4DFS8|A0A0C4DFS8_HUMAN Nicotinamide phosphoribosyltransferase OS=Homo sapiens GN=NAMPT PE=1 SV=1;sp|P43490|NAMPT_HUMAN Nicotinamide phosphoribosyltransferase OS=Homo sapiens GN=NAMPT PE=1 SV=1	0	0	0	1	0	0	0	0	0	0	0	0	1	0	0	0	0	0	0	0	0	873610	0	0	0	0	0
Disks large homolog 1	DLG1	tr|C9IYP1|C9IYP1_HUMAN Disks large homolog 1 (Fragment) OS=Homo sapiens GN=DLG1 PE=1 SV=1;tr|H7C166|H7C166_HUMAN Disks large homolog 1 (Fragment) OS=Homo sapiens GN=DLG1 PE=1 SV=1;tr|B4E2H8|B4E2H8_HUMAN Disks large homolog 1 OS=Homo sapiens GN=DLG1 PE=1 SV	0	0	1	0	0	0	0	0	0	0	0	1	0	0	0	0	0	0	0	0	161290	0	0	0	0	0	0
Leucine-rich PPR motif-containing protein, mitochondrial	LRPPRC	tr|C9JCA9|C9JCA9_HUMAN Leucine-rich PPR motif-containing protein, mitochondrial (Fragment) OS=Homo sapiens GN=LRPPRC PE=1 SV=1;tr|B8ZZ38|B8ZZ38_HUMAN Leucine-rich PPR motif-containing protein, mitochondrial OS=Homo sapiens GN=LRPPRC PE=1 SV=1;tr|A0A0C4DG06	0	0	1	0	0	0	0	0	0	0	0	1	0	0	0	0	0	0	0	0	448750	0	0	0	0	0	0
40S ribosomal protein SA	RPSA	tr|C9J9K3|C9J9K3_HUMAN 40S ribosomal protein SA (Fragment) OS=Homo sapiens GN=RPSA PE=1 SV=8;tr|A0A0C4DG17|A0A0C4DG17_HUMAN 40S ribosomal protein SA OS=Homo sapiens GN=RPSA PE=1 SV=1;sp|P08865|RSSA_HUMAN 40S ribosomal protein SA OS=Homo sapiens GN=RPSA PE=	4	3	4	5	0	0	0	0	0	4	3	4	5	0	0	0	0	0	9643300	7810800	7677100	11367000	0	0	0	0	0
Dolichyl-diphosphooligosaccharide--protein glycosyltransferase 48 kDa subunit	DDOST	tr|A0A0C4DGS1|A0A0C4DGS1_HUMAN Dolichyl-diphosphooligosaccharide--protein glycosyltransferase 48 kDa subunit OS=Homo sapiens GN=DDOST PE=1 SV=1;sp|P39656|OST48_HUMAN Dolichyl-diphosphooligosaccharide--protein glycosyltransferase 48 kDa subunit OS=Homo sapi	6	5	3	4	0	0	0	0	0	6	5	3	4	0	0	0	0	0	8117000	8282600	5634700	11516000	0	0	0	0	0
ATP-dependent RNA helicase DDX3X	DDX3X	tr|A0A0D9SFB3|A0A0D9SFB3_HUMAN ATP-dependent RNA helicase DDX3X OS=Homo sapiens GN=DDX3X PE=1 SV=1;tr|A0A0D9SG12|A0A0D9SG12_HUMAN ATP-dependent RNA helicase DDX3X OS=Homo sapiens GN=DDX3X PE=1 SV=1;tr|A0A0D9SF53|A0A0D9SF53_HUMAN ATP-dependent RNA helicase	0	0	0	0	0	2	0	1	0	0	0	0	0	0	1	0	1	0	0	0	0	0	0	90184	0	190500	0
Spectrin alpha chain, non-erythrocytic 1	SPTAN1	tr|A0A0D9SF54|A0A0D9SF54_HUMAN Spectrin alpha chain, non-erythrocytic 1 OS=Homo sapiens GN=SPTAN1 PE=1 SV=1;tr|A0A0D9SGF6|A0A0D9SGF6_HUMAN Spectrin alpha chain, non-erythrocytic 1 OS=Homo sapiens GN=SPTAN1 PE=1 SV=1;sp|Q13813|SPTN1_HUMAN Spectrin alpha cha	1	1	1	1	0	0	0	0	0	1	1	1	1	0	0	0	0	0	83168	549010	384330	883460	0	0	0	0	0
Putative HLA class I histocompatibility antigen, alpha chain H;HLA class I histocompatibility antigen, A-80 alpha chain;HLA class I histocompatibility antigen, A-36 alpha chain;HLA class I histocompatibility antigen, A-23 alpha chain;HLA class I histocompatibility antigen, A-1 alpha chain;HLA class I histocompatibility antigen, A-30 alpha chain;HLA class I histocompatibility antigen, A-11 alpha c…	HLA-A;HLA-H	tr|Q5SRN7|Q5SRN7_HUMAN HLA class I histocompatibility antigen, A-3 alpha chain OS=Homo sapiens GN=HLA-A PE=1 SV=2;tr|A0A0G2JI36|A0A0G2JI36_HUMAN HLA class I histocompatibility antigen, A-3 alpha chain OS=Homo sapiens GN=HLA-A PE=1 SV=1;tr|Q5SRN5|Q5SRN5_HUM	1	1	0	0	0	0	0	0	0	1	1	0	0	0	0	0	0	0	431500	256810	0	0	0	0	0	0	0
Heat shock 70 kDa protein 1B;Heat shock 70 kDa protein 1A	HSPA1B;HSPA1A	tr|A0A0G2JIW1|A0A0G2JIW1_HUMAN Heat shock 70 kDa protein 1B OS=Homo sapiens GN=HSPA1B PE=1 SV=1;sp|P0DMV9|HS71B_HUMAN Heat shock 70 kDa protein 1B OS=Homo sapiens GN=HSPA1B PE=1 SV=1;sp|P0DMV8|HS71A_HUMAN Heat shock 70 kDa protein 1A OS=Homo sapiens GN=HSP	5	4	6	8	0	0	0	0	0	2	1	2	3	0	0	0	0	0	4962700	3501900	5586000	17472000	0	0	0	0	0
Poly(U)-binding-splicing factor PUF60	PUF60	tr|A0A0J9YYL3|A0A0J9YYL3_HUMAN Poly(U)-binding-splicing factor PUF60 (Fragment) OS=Homo sapiens GN=PUF60 PE=1 SV=1;tr|A0A0J9YXJ8|A0A0J9YXJ8_HUMAN Poly(U)-binding-splicing factor PUF60 (Fragment) OS=Homo sapiens GN=PUF60 PE=1 SV=1;tr|A0A0J9YVP6|A0A0J9YVP6_H	0	0	0	0	4	3	4	5	6	0	0	0	0	4	3	4	5	6	0	0	0	0	6175000	6357800	6928700	18905000	6276700
Alpha-aminoadipic semialdehyde dehydrogenase	ALDH7A1	tr|A0A1B0GVU0|A0A1B0GVU0_HUMAN Alpha-aminoadipic semialdehyde dehydrogenase (Fragment) OS=Homo sapiens GN=ALDH7A1 PE=1 SV=1;tr|H0YHM6|H0YHM6_HUMAN Alpha-aminoadipic semialdehyde dehydrogenase (Fragment) OS=Homo sapiens GN=ALDH7A1 PE=1 SV=8;tr|A0A0J9YWF7|A0	0	0	1	0	0	0	0	0	0	0	0	1	0	0	0	0	0	0	0	0	1112300	0	0	0	0	0	0
Fatty acid synthase;[Acyl-carrier-protein] S-acetyltransferase;[Acyl-carrier-protein] S-malonyltransferase;3-oxoacyl-[acyl-carrier-protein] synthase;3-oxoacyl-[acyl-carrier-protein] reductase;3-hydroxyacyl-[acyl-carrier-protein] dehydratase;Enoyl-[acyl-carrier-protein] reductase;Oleoyl-[acyl-carrier-protein] hydrolase	FASN	tr|A0A0U1RQF0|A0A0U1RQF0_HUMAN Fatty acid synthase OS=Homo sapiens GN=FASN PE=1 SV=1;sp|P49327|FAS_HUMAN Fatty acid synthase OS=Homo sapiens GN=FASN PE=1 SV=3	3	2	1	2	0	0	0	0	0	3	2	1	2	0	0	0	0	0	2010000	1251300	410660	1093100	0	0	0	0	0
Synaptophysin-like protein 1	SYPL1	tr|A0A0U1RQT9|A0A0U1RQT9_HUMAN Synaptophysin-like protein 1 (Fragment) OS=Homo sapiens GN=SYPL1 PE=1 SV=1;tr|C9JYN0|C9JYN0_HUMAN Synaptophysin-like protein 1 OS=Homo sapiens GN=SYPL1 PE=1 SV=1;sp|Q16563|SYPL1_HUMAN Synaptophysin-like protein 1 OS=Homo sapi	0	0	0	1	0	0	0	0	0	0	0	0	1	0	0	0	0	0	0	0	0	1089900	0	0	0	0	0
Histone H2A type 1-J;Histone H2A type 1-H;Histone H2A.J;Histone H2A type 2-C;Histone H2A type 1-C;Histone H2A type 3;Histone H2A type 2-A;Histone H2A type 1-D;Histone H2A type 1;Histone H2A type 1-B/E;Histone H2A;Histone H2A.V;Histone H2A.Z;Histone H2A type 2-B;Histone H2A type 1-A;Histone H2AX	HIST1H2AJ;HIST1H2AH;H2AFJ;HIST2H2AC;HIST1H2AC;HIST3H2A;HIST2H2AA3;HIST1H2AD;HIST1H2AG;HIST1H2AB;H2AFV;H2AFZ;HIST2H2AB;HIST1H2AA;H2AFX	tr|A0A0U1RR32|A0A0U1RR32_HUMAN Histone H2A OS=Homo sapiens GN=hCG_2039566 PE=3 SV=1;tr|A0A0U1RRH7|A0A0U1RRH7_HUMAN Histone H2A OS=Homo sapiens PE=3 SV=1;sp|Q99878|H2A1J_HUMAN Histone H2A type 1-J OS=Homo sapiens GN=HIST1H2AJ PE=1 SV=3;sp|Q96KK5|H2A1H_HUMAN	0	0	0	0	1	1	2	0	1	0	0	0	0	1	1	2	0	1	0	0	0	0	1371500	1960300	1520800	0	405890
Polypyrimidine tract-binding protein 1	PTBP1	tr|A6NLN1|A6NLN1_HUMAN Polypyrimidine tract binding protein 1, isoform CRA_b OS=Homo sapiens GN=PTBP1 PE=1 SV=4;tr|A0A0U1RRM4|A0A0U1RRM4_HUMAN Polypyrimidine tract-binding protein 1 OS=Homo sapiens GN=PTBP1 PE=1 SV=1;sp|P26599|PTBP1_HUMAN Polypyrimidine tr	1	1	3	2	0	0	0	0	0	1	1	3	2	0	0	0	0	0	1579800	1467900	2472800	3429100	0	0	0	0	0
Ubiquitin-conjugating enzyme E2 L3	UBE2L3	tr|A0A1B0GUS4|A0A1B0GUS4_HUMAN HCG1789360 OS=Homo sapiens GN=UBE2L5P PE=1 SV=1;sp|P68036|UB2L3_HUMAN Ubiquitin-conjugating enzyme E2 L3 OS=Homo sapiens GN=UBE2L3 PE=1 SV=1	0	0	0	1	0	0	0	0	0	0	0	0	1	0	0	0	0	0	0	0	0	1578700	0	0	0	0	0
Cathepsin D;Cathepsin D light chain;Cathepsin D heavy chain	CTSD	tr|A0A1B0GW44|A0A1B0GW44_HUMAN Cathepsin D OS=Homo sapiens GN=CTSD PE=1 SV=1;tr|A0A1B0GV23|A0A1B0GV23_HUMAN Cathepsin D OS=Homo sapiens GN=CTSD PE=1 SV=1;tr|A0A1B0GVD5|A0A1B0GVD5_HUMAN Cathepsin D OS=Homo sapiens GN=CTSD PE=1 SV=1;tr|A0A1B0GWE8|A0A1B0GWE8_	5	3	3	6	0	0	0	0	0	5	3	3	6	0	0	0	0	0	12267000	9687500	7224100	15415000	0	0	0	0	0
Very-long-chain 3-oxoacyl-CoA reductase	HSD17B12	tr|A0A1B0GV93|A0A1B0GV93_HUMAN Very-long-chain 3-oxoacyl-CoA reductase OS=Homo sapiens GN=HSD17B12 PE=1 SV=1;sp|Q53GQ0|DHB12_HUMAN Very-long-chain 3-oxoacyl-CoA reductase OS=Homo sapiens GN=HSD17B12 PE=1 SV=2;tr|E9PI21|E9PI21_HUMAN Very-long-chain 3-oxoacy	1	1	0	1	0	0	0	0	0	1	1	0	1	0	0	0	0	0	147820	149980	0	838070	0	0	0	0	0
Alpha-centractin;Beta-centractin	ACTR1A;ACTR1B	tr|A0A1B0GVS3|A0A1B0GVS3_HUMAN Alpha-centractin OS=Homo sapiens GN=ACTR1A PE=1 SV=1;tr|R4GMT0|R4GMT0_HUMAN Alpha-centractin OS=Homo sapiens GN=ACTR1A PE=1 SV=1;sp|P61163|ACTZ_HUMAN Alpha-centractin OS=Homo sapiens GN=ACTR1A PE=1 SV=1;sp|P42025|ACTY_HUMAN B	2	0	1	1	0	0	0	0	0	2	0	1	1	0	0	0	0	0	3858400	0	2740200	1291600	0	0	0	0	0
Glutamine--tRNA ligase	QARS	tr|H7C0R3|H7C0R3_HUMAN Glutamine--tRNA ligase (Fragment) OS=Homo sapiens GN=QARS PE=1 SV=1;tr|B4DDN1|B4DDN1_HUMAN Glutamine--tRNA ligase OS=Homo sapiens GN=QARS PE=1 SV=1;tr|A0A1B0GVU9|A0A1B0GVU9_HUMAN Glutamine--tRNA ligase (Fragment) OS=Homo sapiens GN=Q	2	1	1	1	0	0	0	0	0	2	1	1	1	0	0	0	0	0	597480	461760	419360	210380	0	0	0	0	0
Dihydropyrimidinase-related protein 2	DPYSL2	tr|A0A1C7CYX9|A0A1C7CYX9_HUMAN Dihydropyrimidinase-related protein 2 OS=Homo sapiens GN=DPYSL2 PE=1 SV=1;sp|Q16555|DPYL2_HUMAN Dihydropyrimidinase-related protein 2 OS=Homo sapiens GN=DPYSL2 PE=1 SV=1	11	12	11	11	0	0	0	0	0	10	11	10	10	0	0	0	0	0	45899000	53173000	44389000	68915000	0	0	0	0	0
Ubiquitin carboxyl-terminal hydrolase;Ubiquitin carboxyl-terminal hydrolase 14	USP14	tr|A6NJA2|A6NJA2_HUMAN Ubiquitin carboxyl-terminal hydrolase 14 OS=Homo sapiens GN=USP14 PE=1 SV=2;sp|P54578|UBP14_HUMAN Ubiquitin carboxyl-terminal hydrolase 14 OS=Homo sapiens GN=USP14 PE=1 SV=3	2	0	1	1	0	0	0	0	0	2	0	1	1	0	0	0	0	0	1679800	0	1270300	603020	0	0	0	0	0
Aminopeptidase B	RNPEP	tr|A6NKB8|A6NKB8_HUMAN Aminopeptidase B OS=Homo sapiens GN=RNPEP PE=1 SV=1;sp|Q9H4A4|AMPB_HUMAN Aminopeptidase B OS=Homo sapiens GN=RNPEP PE=1 SV=2	2	1	1	3	0	0	0	0	0	2	1	1	3	0	0	0	0	0	915570	305260	373240	1735600	0	0	0	0	0
Translocon-associated protein subunit delta	SSR4	tr|A6NLM8|A6NLM8_HUMAN Translocon-associated protein subunit delta OS=Homo sapiens GN=SSR4 PE=1 SV=1;sp|P51571|SSRD_HUMAN Translocon-associated protein subunit delta OS=Homo sapiens GN=SSR4 PE=1 SV=1	0	1	1	1	0	0	0	0	0	0	1	1	1	0	0	0	0	0	0	1236000	884310	1620000	0	0	0	0	0
Tetraspanin;CD81 antigen	CD81	tr|E9PJK1|E9PJK1_HUMAN Tetraspanin OS=Homo sapiens GN=CD81 PE=1 SV=1;tr|E9PRJ8|E9PRJ8_HUMAN Tetraspanin (Fragment) OS=Homo sapiens GN=CD81 PE=1 SV=1;tr|H0YDL9|H0YDL9_HUMAN Tetraspanin (Fragment) OS=Homo sapiens GN=CD81 PE=1 SV=1;tr|H0YDJ9|H0YDJ9_HUMAN Tetr	2	2	1	1	0	0	0	0	0	2	2	1	1	0	0	0	0	0	1039400	1090800	654370	1511900	0	0	0	0	0
Tetraspanin;CD9 antigen	CD9	tr|A6NNI4|A6NNI4_HUMAN Tetraspanin OS=Homo sapiens GN=CD9 PE=1 SV=1;tr|G8JLH6|G8JLH6_HUMAN Tetraspanin (Fragment) OS=Homo sapiens GN=CD9 PE=1 SV=1;sp|P21926|CD9_HUMAN CD9 antigen OS=Homo sapiens GN=CD9 PE=1 SV=4	1	1	0	1	0	0	0	0	0	1	1	0	1	0	0	0	0	0	2316600	3250500	0	4691100	0	0	0	0	0
Pericentriolar material 1 protein	PCM1	tr|A6NNN6|A6NNN6_HUMAN Pericentriolar material 1 protein OS=Homo sapiens GN=PCM1 PE=1 SV=5;tr|E7ETA6|E7ETA6_HUMAN Pericentriolar material 1 protein OS=Homo sapiens GN=PCM1 PE=1 SV=1;sp|Q15154|PCM1_HUMAN Pericentriolar material 1 protein OS=Homo sapiens GN=	0	0	0	0	0	1	1	3	0	0	0	0	0	0	1	1	3	0	0	0	0	0	0	5288400	836390	5491400	0
PRA1 family protein 2	PRAF2	tr|A6NP52|A6NP52_HUMAN PRA1 family protein OS=Homo sapiens GN=PRAF2 PE=1 SV=1;sp|O60831|PRAF2_HUMAN PRA1 family protein 2 OS=Homo sapiens GN=PRAF2 PE=1 SV=1	0	0	1	1	0	0	0	0	0	0	0	1	1	0	0	0	0	0	0	0	569030	1641600	0	0	0	0	0
Copine-1	CPNE1	tr|Q5JX56|Q5JX56_HUMAN Copine-1 (Fragment) OS=Homo sapiens GN=CPNE1 PE=1 SV=1;tr|Q5JX58|Q5JX58_HUMAN Copine-1 (Fragment) OS=Homo sapiens GN=CPNE1 PE=1 SV=8;tr|Q5JX59|Q5JX59_HUMAN Copine-1 (Fragment) OS=Homo sapiens GN=CPNE1 PE=1 SV=1;tr|Q5JX61|Q5JX61_HUMAN	1	1	0	0	0	0	0	0	0	1	1	0	0	0	0	0	0	0	231190	144690	0	0	0	0	0	0	0
Tuftelin	TUFT1	tr|Q6UWW7|Q6UWW7_HUMAN TUFT1 OS=Homo sapiens GN=TUFT1 PE=1 SV=1;tr|A6PVU8|A6PVU8_HUMAN Tuftelin OS=Homo sapiens GN=TUFT1 PE=1 SV=1;sp|Q9NNX1|TUFT1_HUMAN Tuftelin OS=Homo sapiens GN=TUFT1 PE=1 SV=1	0	0	0	0	0	0	1	0	0	0	0	0	0	0	0	1	0	0	0	0	0	0	0	0	246950	0	0
Aminoacyl tRNA synthase complex-interacting multifunctional protein 2	AIMP2	tr|A8MU58|A8MU58_HUMAN Aminoacyl tRNA synthase complex-interacting multifunctional protein 2 OS=Homo sapiens GN=AIMP2 PE=1 SV=2;tr|F8W950|F8W950_HUMAN Aminoacyl tRNA synthase complex-interacting multifunctional protein 2 OS=Homo sapiens GN=AIMP2 PE=1 SV=1;	1	1	0	1	0	0	0	0	0	1	1	0	1	0	0	0	0	0	178440	129960	0	201530	0	0	0	0	0
60S ribosomal protein L7	RPL7	tr|A8MUD9|A8MUD9_HUMAN 60S ribosomal protein L7 OS=Homo sapiens GN=RPL7 PE=1 SV=1;sp|P18124|RL7_HUMAN 60S ribosomal protein L7 OS=Homo sapiens GN=RPL7 PE=1 SV=1	2	3	2	2	1	7	3	5	0	2	3	2	2	1	7	3	5	0	3324600	2346800	2361900	4878400	740260	31205000	10145000	32454000	0
Serine/arginine repetitive matrix protein 1	SRRM1	tr|A9Z1X7|A9Z1X7_HUMAN Serine/arginine repetitive matrix protein 1 OS=Homo sapiens GN=SRRM1 PE=1 SV=1;sp|Q8IYB3|SRRM1_HUMAN Serine/arginine repetitive matrix protein 1 OS=Homo sapiens GN=SRRM1 PE=1 SV=2	0	0	0	0	0	1	0	0	0	0	0	0	0	0	1	0	0	0	0	0	0	0	0	5197300	0	0	0
Erlin-2;Erlin-1	ERLIN1;ERLIN2	tr|B0QZ43|B0QZ43_HUMAN Erlin-1 (Fragment) OS=Homo sapiens GN=ERLIN1 PE=1 SV=1;tr|E5RHW4|E5RHW4_HUMAN Erlin-2 (Fragment) OS=Homo sapiens GN=ERLIN2 PE=1 SV=1;sp|O94905|ERLN2_HUMAN Erlin-2 OS=Homo sapiens GN=ERLIN2 PE=1 SV=1;sp|O75477|ERLN1_HUMAN Erlin-1 OS=H	1	0	0	0	1	0	0	0	0	1	0	0	0	1	0	0	0	0	617200	0	0	0	434960	0	0	0	0
Coatomer subunit delta	ARCN1	tr|B0YIW6|B0YIW6_HUMAN Archain 1, isoform CRA_a OS=Homo sapiens GN=ARCN1 PE=1 SV=1;sp|P48444|COPD_HUMAN Coatomer subunit delta OS=Homo sapiens GN=ARCN1 PE=1 SV=1;tr|Q6P1Q5|Q6P1Q5_HUMAN Coatomer subunit delta OS=Homo sapiens GN=ARCN1 PE=1 SV=1	5	4	5	5	0	0	0	0	0	5	4	5	5	0	0	0	0	0	6092500	3657900	2513300	4911400	0	0	0	0	0
Vimentin	VIM	tr|B0YJC4|B0YJC4_HUMAN Vimentin OS=Homo sapiens GN=VIM PE=1 SV=1;sp|P08670|VIME_HUMAN Vimentin OS=Homo sapiens GN=VIM PE=1 SV=4;tr|B0YJC5|B0YJC5_HUMAN Vimentin OS=Homo sapiens GN=VIM PE=1 SV=1	9	8	8	11	2	6	4	5	0	8	7	7	10	2	6	4	5	0	28226000	25337000	24374000	37773000	379840	7767100	3916600	9652600	0
Translocator protein	TSPO	tr|B1AH87|B1AH87_HUMAN Putative peripheral benzodiazepine receptor-related protein (Fragment) OS=Homo sapiens GN=TSPO PE=1 SV=1;sp|P30536|TSPO_HUMAN Translocator protein OS=Homo sapiens GN=TSPO PE=1 SV=3	0	0	0	1	0	0	0	0	0	0	0	0	1	0	0	0	0	0	0	0	0	3032700	0	0	0	0	0
X-ray repair cross-complementing protein 6	XRCC6	tr|B1AHC9|B1AHC9_HUMAN X-ray repair cross-complementing protein 6 OS=Homo sapiens GN=XRCC6 PE=1 SV=1;sp|P12956|XRCC6_HUMAN X-ray repair cross-complementing protein 6 OS=Homo sapiens GN=XRCC6 PE=1 SV=2	3	3	3	1	0	0	0	0	0	3	3	3	1	0	0	0	0	0	2246800	1693000	2567700	164730	0	0	0	0	0
F-actin-capping protein subunit beta	CAPZB	tr|B1AK87|B1AK87_HUMAN Capping protein (Actin filament) muscle Z-line, beta, isoform CRA_a OS=Homo sapiens GN=CAPZB PE=1 SV=1;tr|B1AK88|B1AK88_HUMAN Capping protein (Actin filament) muscle Z-line, beta, isoform CRA_d OS=Homo sapiens GN=CAPZB PE=1 SV=1;sp|P	5	2	5	2	0	0	0	0	0	5	2	5	2	0	0	0	0	0	21037000	7088700	9691900	5969800	0	0	0	0	0
Guanine nucleotide-binding protein G(I)/G(S)/G(T) subunit beta-2;Guanine nucleotide-binding protein G(I)/G(S)/G(T) subunit beta-1;Guanine nucleotide-binding protein G(I)/G(S)/G(T) subunit beta-3;Guanine nucleotide-binding protein subunit beta-4	GNB1;GNB2;GNB3;GNB4	tr|B1AKQ8|B1AKQ8_HUMAN Guanine nucleotide-binding protein G(I)/G(S)/G(T) subunit beta-1 (Fragment) OS=Homo sapiens GN=GNB1 PE=1 SV=8;tr|C9JZN1|C9JZN1_HUMAN Guanine nucleotide-binding protein G(I)/G(S)/G(T) subunit beta-2 (Fragment) OS=Homo sapiens GN=GNB2	2	3	2	1	0	0	0	0	0	2	3	2	1	0	0	0	0	0	8726600	21143000	9932500	1932900	0	0	0	0	0
Trypsin-3	PRSS3	tr|B1AN99|B1AN99_HUMAN Trypsin-3 (Fragment) OS=Homo sapiens GN=PRSS3 PE=1 SV=8;sp|P35030|TRY3_HUMAN Trypsin-3 OS=Homo sapiens GN=PRSS3 PE=1 SV=2	0	0	0	0	1	0	0	0	1	0	0	0	0	1	0	0	0	1	0	0	0	0	0	0	0	0	817550
Polyadenylate-binding protein;Polyadenylate-binding protein 4	PABPC4	tr|B1ANR0|B1ANR0_HUMAN Polyadenylate-binding protein OS=Homo sapiens GN=PABPC4 PE=1 SV=1;sp|Q13310|PABP4_HUMAN Polyadenylate-binding protein 4 OS=Homo sapiens GN=PABPC4 PE=1 SV=1;tr|H0Y5F5|H0Y5F5_HUMAN Polyadenylate-binding protein (Fragment) OS=Homo sapie	1	1	1	1	0	12	12	12	0	0	0	0	0	0	6	5	5	0	0	0	0	0	0	25830000	27388000	23641000	0
Heterogeneous nuclear ribonucleoproteins C1/C2;Heterogeneous nuclear ribonucleoprotein C-like 4;Heterogeneous nuclear ribonucleoprotein C-like 1;Heterogeneous nuclear ribonucleoprotein C-like 3;Heterogeneous nuclear ribonucleoprotein C-like 2	HNRNPC;HNRNPCL4;HNRNPCL1;HNRNPCL3;HNRNPCL2	tr|G3V576|G3V576_HUMAN Heterogeneous nuclear ribonucleoproteins C1/C2 OS=Homo sapiens GN=HNRNPC PE=1 SV=1;tr|G3V4W0|G3V4W0_HUMAN Heterogeneous nuclear ribonucleoproteins C1/C2 (Fragment) OS=Homo sapiens GN=HNRNPC PE=1 SV=1;tr|B4DY08|B4DY08_HUMAN Heterogene	0	0	0	0	0	2	0	2	0	0	0	0	0	0	2	0	2	0	0	0	0	0	0	2460900	0	3857200	0
Histidine--tRNA ligase, cytoplasmic;Probable histidine--tRNA ligase, mitochondrial	HARS;HARS2	tr|B3KWE1|B3KWE1_HUMAN Histidine--tRNA ligase, cytoplasmic OS=Homo sapiens GN=HARS PE=1 SV=1;sp|P12081|SYHC_HUMAN Histidine--tRNA ligase, cytoplasmic OS=Homo sapiens GN=HARS PE=1 SV=2;tr|D6RJE6|D6RJE6_HUMAN Probable histidine--tRNA ligase, mitochondrial (F	1	1	1	2	0	0	0	0	0	1	1	1	2	0	0	0	0	0	1464500	1054000	1061000	2415600	0	0	0	0	0
Histone H3;Histone H3.3C;Histone H3.2;Histone H3.1t;Histone H3.3;Histone H3.1	H3F3B;H3F3A;HIST2H3PS2;H3F3C;HIST2H3A;HIST3H3;HIST1H3A	tr|K7EMV3|K7EMV3_HUMAN Histone H3 OS=Homo sapiens GN=H3F3B PE=1 SV=1;tr|K7EP01|K7EP01_HUMAN Histone H3.3 OS=Homo sapiens GN=H3F3B PE=1 SV=1;tr|B4DEB1|B4DEB1_HUMAN Histone H3 OS=Homo sapiens GN=H3F3A PE=1 SV=1;tr|K7EK07|K7EK07_HUMAN Histone H3 (Fragment) OS	0	0	0	0	2	0	0	0	0	0	0	0	0	2	0	0	0	0	0	0	0	0	37482000	0	0	0	0
Proteasome subunit alpha type;Proteasome subunit alpha type-1	PSMA1	tr|B4DEV8|B4DEV8_HUMAN Proteasome subunit alpha type OS=Homo sapiens PE=2 SV=1;tr|F5GX11|F5GX11_HUMAN Proteasome endopeptidase complex OS=Homo sapiens GN=PSMA1 PE=1 SV=1;sp|P25786|PSA1_HUMAN Proteasome subunit alpha type-1 OS=Homo sapiens GN=PSMA1 PE=1 SV=	1	1	1	1	0	0	0	0	0	1	1	1	1	0	0	0	0	0	2448700	3272100	3166500	3940600	0	0	0	0	0
Catenin beta-1	CTNNB1	tr|B4DGU4|B4DGU4_HUMAN Catenin beta-1 OS=Homo sapiens GN=CTNNB1 PE=1 SV=1;sp|P35222|CTNB1_HUMAN Catenin beta-1 OS=Homo sapiens GN=CTNNB1 PE=1 SV=1	4	3	2	0	0	0	0	0	0	3	2	2	0	0	0	0	0	0	1977700	1027600	331140	0	0	0	0	0	0
NAD(P)H dehydrogenase [quinone] 1	NQO1	tr|B4DLR8|B4DLR8_HUMAN NAD(P)H dehydrogenase [quinone] 1 OS=Homo sapiens GN=NQO1 PE=1 SV=1;sp|P15559|NQO1_HUMAN NAD(P)H dehydrogenase [quinone] 1 OS=Homo sapiens GN=NQO1 PE=1 SV=1;tr|H3BRK3|H3BRK3_HUMAN NAD(P)H dehydrogenase [quinone] 1 OS=Homo sapiens GN=	5	3	4	3	0	0	0	0	0	5	3	4	3	0	0	0	0	0	18881000	17527000	14513000	18905000	0	0	0	0	0
T-complex protein 1 subunit gamma	CCT3	tr|B4DUR8|B4DUR8_HUMAN T-complex protein 1 subunit gamma OS=Homo sapiens GN=CCT3 PE=1 SV=1;sp|P49368|TCPG_HUMAN T-complex protein 1 subunit gamma OS=Homo sapiens GN=CCT3 PE=1 SV=4	2	2	4	6	0	0	0	0	0	2	2	4	6	0	0	0	0	0	1498500	1229700	2973600	5970900	0	0	0	0	0
Ubiquitin-60S ribosomal protein L40;Ubiquitin;60S ribosomal protein L40;Ubiquitin-40S ribosomal protein S27a;Ubiquitin;40S ribosomal protein S27a;Polyubiquitin-B;Ubiquitin;Polyubiquitin-C;Ubiquitin	UBB;RPS27A;UBC;UBA52	tr|J3QS39|J3QS39_HUMAN Polyubiquitin-B (Fragment) OS=Homo sapiens GN=UBB PE=1 SV=1;tr|J3QTR3|J3QTR3_HUMAN Ubiquitin-40S ribosomal protein S27a (Fragment) OS=Homo sapiens GN=RPS27A PE=1 SV=1;tr|F5H6Q2|F5H6Q2_HUMAN Polyubiquitin-C (Fragment) OS=Homo sapiens	2	2	2	3	0	0	0	0	2	2	2	2	3	0	0	0	0	2	5924200	9321200	6196700	48741000	0	0	0	0	560550
Coronin;Coronin-1C	CORO1C	tr|H0YHL7|H0YHL7_HUMAN Coronin-1C (Fragment) OS=Homo sapiens GN=CORO1C PE=1 SV=1;tr|B4E3S0|B4E3S0_HUMAN Coronin OS=Homo sapiens GN=CORO1C PE=1 SV=1;sp|Q9ULV4|COR1C_HUMAN Coronin-1C OS=Homo sapiens GN=CORO1C PE=1 SV=1	2	1	1	0	0	0	0	0	0	2	1	1	0	0	0	0	0	0	1611100	1518200	1642300	0	0	0	0	0	0
40S ribosomal protein S7	RPS7	tr|B5MCP9|B5MCP9_HUMAN 40S ribosomal protein S7 OS=Homo sapiens GN=RPS7 PE=1 SV=1;sp|P62081|RS7_HUMAN 40S ribosomal protein S7 OS=Homo sapiens GN=RPS7 PE=1 SV=1	3	2	2	2	0	0	0	0	0	3	2	2	2	0	0	0	0	0	3178000	2251000	2280100	3066200	0	0	0	0	0
Septin-2	SEPT2	tr|B5MCX3|B5MCX3_HUMAN Septin-2 OS=Homo sapiens GN=SEPT2 PE=1 SV=1;sp|Q15019|SEPT2_HUMAN Septin-2 OS=Homo sapiens GN=SEPT2 PE=1 SV=1;tr|C9J2Q4|C9J2Q4_HUMAN Septin-2 (Fragment) OS=Homo sapiens GN=SEPT2 PE=1 SV=1;tr|C9IY94|C9IY94_HUMAN Septin-2 (Fragment) OS	5	4	5	5	0	0	0	0	0	5	4	5	5	0	0	0	0	0	13595000	13017000	13059000	20443000	0	0	0	0	0
GTP-binding nuclear protein Ran	RAN	tr|B5MDF5|B5MDF5_HUMAN GTP-binding nuclear protein Ran OS=Homo sapiens GN=RAN PE=1 SV=1;sp|P62826|RAN_HUMAN GTP-binding nuclear protein Ran OS=Homo sapiens GN=RAN PE=1 SV=3;tr|J3KQE5|J3KQE5_HUMAN GTP-binding nuclear protein Ran (Fragment) OS=Homo sapiens G	5	6	6	6	0	0	0	0	0	5	6	6	6	0	0	0	0	0	20406000	18371000	16672000	24257000	0	0	0	0	0
60S ribosomal protein L31	RPL31	tr|H7C2W9|H7C2W9_HUMAN 60S ribosomal protein L31 (Fragment) OS=Homo sapiens GN=RPL31 PE=1 SV=1;tr|C9JU56|C9JU56_HUMAN 60S ribosomal protein L31 (Fragment) OS=Homo sapiens GN=RPL31 PE=1 SV=1;tr|B7Z4E3|B7Z4E3_HUMAN 60S ribosomal protein L31 OS=Homo sapiens G	0	0	1	1	0	0	0	0	0	0	0	1	1	0	0	0	0	0	0	0	208040	403120	0	0	0	0	0
BTB/POZ domain-containing protein 10	BTBD10	tr|B7Z503|B7Z503_HUMAN BTB (POZ) domain containing 10, isoform CRA_c OS=Homo sapiens GN=BTBD10 PE=1 SV=1;sp|Q9BSF8|BTBDA_HUMAN BTB/POZ domain-containing protein 10 OS=Homo sapiens GN=BTBD10 PE=1 SV=2	0	0	0	0	0	3	5	7	0	0	0	0	0	0	3	5	7	0	0	0	0	0	0	6760700	5235800	25604000	0
Heterogeneous nuclear ribonucleoprotein Q	SYNCRIP	tr|B7Z645|B7Z645_HUMAN Heterogeneous nuclear ribonucleoprotein Q OS=Homo sapiens GN=SYNCRIP PE=1 SV=1;sp|O60506|HNRPQ_HUMAN Heterogeneous nuclear ribonucleoprotein Q OS=Homo sapiens GN=SYNCRIP PE=1 SV=2;tr|F6UXX1|F6UXX1_HUMAN Heterogeneous nuclear ribonucl	1	0	0	0	0	0	0	1	0	1	0	0	0	0	0	0	1	0	419760	0	0	0	0	0	0	461970	0
Myosin light polypeptide 6	MYL6	tr|F8W1R7|F8W1R7_HUMAN Myosin light polypeptide 6 OS=Homo sapiens GN=MYL6 PE=1 SV=1;tr|J3KND3|J3KND3_HUMAN Myosin light polypeptide 6 OS=Homo sapiens GN=MYL6 PE=1 SV=1;tr|G8JLA2|G8JLA2_HUMAN Myosin light polypeptide 6 OS=Homo sapiens GN=MYL6 PE=1 SV=1;tr|G	0	3	2	4	6	4	1	0	0	0	3	2	4	6	4	1	0	0	0	5153700	2964000	13454000	12387000	22679000	1468300	0	0
Eukaryotic peptide chain release factor subunit 1	ETF1	tr|B7Z7P8|B7Z7P8_HUMAN Eukaryotic peptide chain release factor subunit 1 OS=Homo sapiens GN=ETF1 PE=1 SV=1;sp|P62495|ERF1_HUMAN Eukaryotic peptide chain release factor subunit 1 OS=Homo sapiens GN=ETF1 PE=1 SV=3;tr|D6RCB3|D6RCB3_HUMAN Eukaryotic peptide ch	2	0	1	1	0	0	0	0	0	2	0	1	1	0	0	0	0	0	1115600	0	419980	806740	0	0	0	0	0
Nucleosome assembly protein 1-like 1	NAP1L1	tr|H0YHC3|H0YHC3_HUMAN Nucleosome assembly protein 1-like 1 (Fragment) OS=Homo sapiens GN=NAP1L1 PE=1 SV=1;tr|F8W020|F8W020_HUMAN Nucleosome assembly protein 1-like 1 (Fragment) OS=Homo sapiens GN=NAP1L1 PE=1 SV=1;tr|F8W118|F8W118_HUMAN Nucleosome assembly	4	2	3	3	1	0	0	0	0	4	2	3	3	1	0	0	0	0	6150400	2127700	1540100	3076500	462360	0	0	0	0
LIM and cysteine-rich domains protein 1	LMCD1	tr|C9IYS1|C9IYS1_HUMAN LIM and cysteine-rich domains protein 1 (Fragment) OS=Homo sapiens GN=LMCD1 PE=1 SV=8;tr|H7C3D2|H7C3D2_HUMAN LIM and cysteine-rich domains protein 1 OS=Homo sapiens GN=LMCD1 PE=1 SV=2;sp|Q9NZU5|LMCD1_HUMAN LIM and cysteine-rich domai	0	1	1	1	0	0	0	0	0	0	1	1	1	0	0	0	0	0	0	144490	118820	242260	0	0	0	0	0
Translocon-associated protein subunit alpha	SSR1	tr|C9J3L8|C9J3L8_HUMAN Translocon-associated protein subunit alpha OS=Homo sapiens GN=SSR1 PE=1 SV=1;tr|C9J5W0|C9J5W0_HUMAN Translocon-associated protein subunit alpha OS=Homo sapiens GN=SSR1 PE=1 SV=1;tr|E9PAL7|E9PAL7_HUMAN Translocon-associated protein s	1	0	1	1	0	0	0	0	0	1	0	1	1	0	0	0	0	0	2876100	0	2624700	1981700	0	0	0	0	0
Cystatin-A;Cystatin-A, N-terminally processed	CSTA	tr|C9J0E4|C9J0E4_HUMAN Cystatin-A OS=Homo sapiens GN=CSTA PE=1 SV=1;sp|P01040|CYTA_HUMAN Cystatin-A OS=Homo sapiens GN=CSTA PE=1 SV=1	0	0	0	0	0	0	0	0	1	0	0	0	0	0	0	0	0	1	0	0	0	0	0	0	0	0	379100
Profilin	PFN2	tr|C9J0J7|C9J0J7_HUMAN Profilin OS=Homo sapiens GN=PFN2 PE=1 SV=1;tr|G5E9Q6|G5E9Q6_HUMAN Profilin OS=Homo sapiens GN=PFN2 PE=1 SV=1	0	0	0	1	0	0	0	0	0	0	0	0	1	0	0	0	0	0	0	0	0	2639300	0	0	0	0	0
B-cell receptor-associated protein 31	BCAP31	tr|C9JMD7|C9JMD7_HUMAN B-cell receptor-associated protein 31 (Fragment) OS=Homo sapiens GN=BCAP31 PE=1 SV=1;tr|C9JSP1|C9JSP1_HUMAN B-cell receptor-associated protein 31 (Fragment) OS=Homo sapiens GN=BCAP31 PE=1 SV=1;tr|C9JQ75|C9JQ75_HUMAN B-cell receptor-a	0	0	0	2	0	0	0	0	0	0	0	0	2	0	0	0	0	0	0	0	0	5420500	0	0	0	0	0
Protein phosphatase 1 regulatory subunit 7	PPP1R7	tr|C9JD73|C9JD73_HUMAN Protein phosphatase 1 regulatory subunit 7 (Fragment) OS=Homo sapiens GN=PPP1R7 PE=1 SV=1;tr|C9J177|C9J177_HUMAN Protein phosphatase 1 regulatory subunit 7 (Fragment) OS=Homo sapiens GN=PPP1R7 PE=1 SV=1;tr|H7C003|H7C003_HUMAN Protein	1	1	0	0	0	0	0	0	0	1	1	0	0	0	0	0	0	0	715820	380630	0	0	0	0	0	0	0
Myeloid-associated differentiation marker	MYADM	tr|C9JJV6|C9JJV6_HUMAN Myeloid-associated differentiation marker (Fragment) OS=Homo sapiens GN=MYADM PE=1 SV=8;tr|C9JZL8|C9JZL8_HUMAN Myeloid-associated differentiation marker (Fragment) OS=Homo sapiens GN=MYADM PE=1 SV=1;tr|C9J5M0|C9J5M0_HUMAN Myeloid-ass	0	0	0	0	0	1	0	0	0	0	0	0	0	0	1	0	0	0	0	0	0	0	0	3216000	0	0	0
Translocon-associated protein subunit gamma	SSR3	tr|C9JA28|C9JA28_HUMAN Translocon-associated protein subunit gamma OS=Homo sapiens GN=SSR3 PE=1 SV=1;sp|Q9UNL2|SSRG_HUMAN Translocon-associated protein subunit gamma OS=Homo sapiens GN=SSR3 PE=1 SV=1	0	0	0	1	0	0	0	0	0	0	0	0	1	0	0	0	0	0	0	0	0	886260	0	0	0	0	0
Isopentenyl-diphosphate Delta-isomerase 1	IDI1	tr|C9JD53|C9JD53_HUMAN Isopentenyl-diphosphate Delta-isomerase 1 (Fragment) OS=Homo sapiens GN=IDI1 PE=1 SV=1;tr|C9JKM8|C9JKM8_HUMAN Isopentenyl-diphosphate Delta-isomerase 1 (Fragment) OS=Homo sapiens GN=IDI1 PE=1 SV=1;sp|Q13907|IDI1_HUMAN Isopentenyl-dip	1	1	1	0	0	0	0	0	0	1	1	1	0	0	0	0	0	0	272540	163720	244780	0	0	0	0	0	0
N-acetyl-D-glucosamine kinase	NAGK	tr|H7C286|H7C286_HUMAN N-acetyl-D-glucosamine kinase OS=Homo sapiens GN=NAGK PE=1 SV=2;tr|C9JEV6|C9JEV6_HUMAN N-acetyl-D-glucosamine kinase OS=Homo sapiens GN=NAGK PE=1 SV=3;sp|Q9UJ70|NAGK_HUMAN N-acetyl-D-glucosamine kinase OS=Homo sapiens GN=NAGK PE=1 SV	2	2	2	1	0	0	0	0	0	2	2	2	1	0	0	0	0	0	451510	445490	311240	146700	0	0	0	0	0
Serine/threonine-protein kinase OSR1	OXSR1	tr|C9JIG9|C9JIG9_HUMAN Serine/threonine-protein kinase OSR1 OS=Homo sapiens GN=OXSR1 PE=1 SV=1;sp|O95747|OXSR1_HUMAN Serine/threonine-protein kinase OSR1 OS=Homo sapiens GN=OXSR1 PE=1 SV=1	1	0	1	1	0	0	0	0	0	1	0	1	1	0	0	0	0	0	174920	0	81056	305240	0	0	0	0	0
Protein TFG	TFG	tr|C9JTY3|C9JTY3_HUMAN Protein TFG (Fragment) OS=Homo sapiens GN=TFG PE=1 SV=1;tr|C9JUE0|C9JUE0_HUMAN Protein TFG (Fragment) OS=Homo sapiens GN=TFG PE=1 SV=1;tr|C9JJP5|C9JJP5_HUMAN Protein TFG (Fragment) OS=Homo sapiens GN=TFG PE=1 SV=1;sp|Q92734|TFG_HUMAN	1	0	1	1	0	0	0	0	0	1	0	1	1	0	0	0	0	0	3248300	0	407230	3669200	0	0	0	0	0
ATP synthase subunit f, mitochondrial	ATP5J2-PTCD1;ATP5J2	tr|C9JJT5|C9JJT5_HUMAN ATP5J2-PTCD1 readthrough OS=Homo sapiens GN=ATP5J2-PTCD1 PE=4 SV=2;tr|C9JU26|C9JU26_HUMAN ATP synthase subunit f, mitochondrial OS=Homo sapiens GN=ATP5J2 PE=1 SV=1;tr|G3V325|G3V325_HUMAN ATP5J2-PTCD1 readthrough OS=Homo sapiens GN=AT	0	0	0	1	0	0	0	0	0	0	0	0	1	0	0	0	0	0	0	0	0	298650	0	0	0	0	0
26S protease regulatory subunit 7	PSMC2	tr|C9JLS9|C9JLS9_HUMAN 26S protease regulatory subunit 7 (Fragment) OS=Homo sapiens GN=PSMC2 PE=1 SV=1;sp|P35998|PRS7_HUMAN 26S protease regulatory subunit 7 OS=Homo sapiens GN=PSMC2 PE=1 SV=3	2	1	0	0	0	0	0	0	0	2	1	0	0	0	0	0	0	0	1840800	278700	0	0	0	0	0	0	0
Protein FAM3C	FAM3C	tr|C9JP35|C9JP35_HUMAN Protein FAM3C (Fragment) OS=Homo sapiens GN=FAM3C PE=1 SV=1;tr|C9JMN4|C9JMN4_HUMAN Protein FAM3C (Fragment) OS=Homo sapiens GN=FAM3C PE=1 SV=1;sp|Q92520|FAM3C_HUMAN Protein FAM3C OS=Homo sapiens GN=FAM3C PE=1 SV=1	0	1	1	0	0	0	0	0	0	0	1	1	0	0	0	0	0	0	0	371200	2581600	0	0	0	0	0	0
60S ribosomal protein L24	RPL24	tr|C9JXB8|C9JXB8_HUMAN 60S ribosomal protein L24 OS=Homo sapiens GN=RPL24 PE=1 SV=1;tr|C9JNW5|C9JNW5_HUMAN 60S ribosomal protein L24 OS=Homo sapiens GN=RPL24 PE=1 SV=1;sp|P83731|RL24_HUMAN 60S ribosomal protein L24 OS=Homo sapiens GN=RPL24 PE=1 SV=1	2	2	1	2	1	2	0	2	0	2	2	1	2	1	2	0	2	0	3186700	2173100	1241500	3869900	287880	5275700	0	4966300	0
Cartilage-associated protein	CRTAP	tr|C9JP16|C9JP16_HUMAN Cartilage-associated protein OS=Homo sapiens GN=CRTAP PE=1 SV=1;sp|O75718|CRTAP_HUMAN Cartilage-associated protein OS=Homo sapiens GN=CRTAP PE=1 SV=1	2	2	1	1	0	0	0	0	0	2	2	1	1	0	0	0	0	0	1952700	1675100	602470	1004900	0	0	0	0	0
PRA1 family protein 3	ARL6IP5	tr|F8WF90|F8WF90_HUMAN PRA1 family protein OS=Homo sapiens GN=ARL6IP5 PE=1 SV=1;tr|C9JQU6|C9JQU6_HUMAN PRA1 family protein OS=Homo sapiens GN=ARL6IP5 PE=1 SV=1;tr|F8WF33|F8WF33_HUMAN PRA1 family protein OS=Homo sapiens GN=ARL6IP5 PE=1 SV=1;sp|O75915|PRAF3_	1	1	1	1	0	0	0	0	0	1	1	1	1	0	0	0	0	0	579570	822020	507040	1000300	0	0	0	0	0
Obg-like ATPase 1	OLA1	tr|C9JTK6|C9JTK6_HUMAN Obg-like ATPase 1 (Fragment) OS=Homo sapiens GN=OLA1 PE=1 SV=1;tr|J3KQ32|J3KQ32_HUMAN Obg-like ATPase 1 OS=Homo sapiens GN=OLA1 PE=1 SV=1;sp|Q9NTK5|OLA1_HUMAN Obg-like ATPase 1 OS=Homo sapiens GN=OLA1 PE=1 SV=2	1	0	0	0	0	0	0	0	0	1	0	0	0	0	0	0	0	0	1055600	0	0	0	0	0	0	0	0
Ras-related protein Rab-6B;Ras-related protein Rab-6A;Ras-related protein Rab-39A	RAB6B;RAB6A;RAB39A	tr|C9JU14|C9JU14_HUMAN Ras-related protein Rab-6B (Fragment) OS=Homo sapiens GN=RAB6B PE=1 SV=3;tr|J3KR73|J3KR73_HUMAN Ras-related protein Rab-6B (Fragment) OS=Homo sapiens GN=RAB6B PE=1 SV=1;sp|Q9NRW1|RAB6B_HUMAN Ras-related protein Rab-6B OS=Homo sapiens	1	2	2	1	0	0	0	0	0	1	2	2	1	0	0	0	0	0	8421000	9055800	8544900	10263000	0	0	0	0	0
Phosphatidylinositide phosphatase SAC1	SACM1L	tr|C9JV50|C9JV50_HUMAN Phosphatidylinositide phosphatase SAC1 (Fragment) OS=Homo sapiens GN=SACM1L PE=1 SV=1;tr|E9PGZ4|E9PGZ4_HUMAN Phosphatidylinositide phosphatase SAC1 OS=Homo sapiens GN=SACM1L PE=1 SV=1;sp|Q9NTJ5|SAC1_HUMAN Phosphatidylinositide phosph	0	0	1	0	0	0	0	0	0	0	0	1	0	0	0	0	0	0	0	0	181170	0	0	0	0	0	0
Elongation factor 1-beta	EEF1B2	tr|F8WF65|F8WF65_HUMAN Elongation factor 1-beta OS=Homo sapiens GN=EEF1B2 PE=1 SV=1;tr|F2Z2G2|F2Z2G2_HUMAN Elongation factor 1-beta OS=Homo sapiens GN=EEF1B2 PE=1 SV=1;tr|C9JZW3|C9JZW3_HUMAN Elongation factor 1-beta (Fragment) OS=Homo sapiens GN=EEF1B2 PE=	1	1	1	0	0	0	0	0	0	1	1	1	0	0	0	0	0	0	713200	679440	542540	0	0	0	0	0	0
60S ribosomal protein L32	RPL32	tr|D3YTB1|D3YTB1_HUMAN 60S ribosomal protein L32 (Fragment) OS=Homo sapiens GN=RPL32 PE=1 SV=1;tr|F8W727|F8W727_HUMAN 60S ribosomal protein L32 OS=Homo sapiens GN=RPL32 PE=1 SV=1;sp|P62910|RL32_HUMAN 60S ribosomal protein L32 OS=Homo sapiens GN=RPL32 PE=1	1	1	1	1	0	2	0	1	0	1	1	1	1	0	2	0	1	0	651840	1120500	708620	1135100	0	1679800	0	500090	0
Guanine nucleotide-binding protein subunit beta-2-like 1;Guanine nucleotide-binding protein subunit beta-2-like 1, N-terminally processed	GNB2L1	tr|D6RGK8|D6RGK8_HUMAN Receptor of-activated protein C kinase 1 OS=Homo sapiens GN=RACK1 PE=1 SV=1;tr|D6R909|D6R909_HUMAN Receptor of-activated protein C kinase 1 OS=Homo sapiens GN=RACK1 PE=1 SV=1;tr|D6RAU2|D6RAU2_HUMAN Receptor of-activated protein C kin	0	0	1	1	0	0	0	0	0	0	0	1	1	0	0	0	0	0	0	0	1117900	3226200	0	0	0	0	0
Calcium/calmodulin-dependent protein kinase type II subunit delta	CAMK2D	tr|D6R938|D6R938_HUMAN Calcium/calmodulin-dependent protein kinase (CaM kinase) II delta, isoform CRA_e OS=Homo sapiens GN=CAMK2D PE=1 SV=1;tr|E9PBG7|E9PBG7_HUMAN Calcium/calmodulin-dependent protein kinase type II subunit delta OS=Homo sapiens GN=CAMK2D P	1	1	1	1	0	0	0	0	0	1	1	1	1	0	0	0	0	0	844360	662340	667520	0	0	0	0	0	0
Heterogeneous nuclear ribonucleoprotein A/B	HNRNPAB	tr|D6R9P3|D6R9P3_HUMAN Heterogeneous nuclear ribonucleoprotein A/B OS=Homo sapiens GN=HNRNPAB PE=1 SV=1;tr|D6RD18|D6RD18_HUMAN Heterogeneous nuclear ribonucleoprotein A/B OS=Homo sapiens GN=HNRNPAB PE=1 SV=1;tr|D6RBZ0|D6RBZ0_HUMAN Heterogeneous nuclear rib	1	1	1	1	0	0	0	0	0	1	1	1	1	0	0	0	0	0	175040	151910	114180	220860	0	0	0	0	0
Transmembrane protein 33	TMEM33	tr|D6RAA6|D6RAA6_HUMAN Transmembrane protein 33 (Fragment) OS=Homo sapiens GN=TMEM33 PE=1 SV=1;sp|P57088|TMM33_HUMAN Transmembrane protein 33 OS=Homo sapiens GN=TMEM33 PE=1 SV=2	1	1	1	0	0	0	0	0	0	1	1	1	0	0	0	0	0	0	264660	246200	196700	0	0	0	0	0	0
Heterogeneous nuclear ribonucleoprotein D0	HNRNPD	tr|D6RF44|D6RF44_HUMAN Heterogeneous nuclear ribonucleoprotein D0 (Fragment) OS=Homo sapiens GN=HNRNPD PE=1 SV=8;tr|H0YA96|H0YA96_HUMAN Heterogeneous nuclear ribonucleoprotein D0 (Fragment) OS=Homo sapiens GN=HNRNPD PE=1 SV=1;tr|D6RAF8|D6RAF8_HUMAN Heterog	3	3	2	2	0	1	1	1	0	3	3	2	2	0	1	1	1	0	5798400	4289800	2261400	4273800	0	305550	319220	781010	0
COP9 signalosome complex subunit 4	COPS4	tr|D6RAX7|D6RAX7_HUMAN COP9 constitutive photomorphogenic-like protein subunit 4 isoform 2 OS=Homo sapiens GN=COPS4 PE=1 SV=1;tr|D6RFN0|D6RFN0_HUMAN COP9 signalosome complex subunit 4 OS=Homo sapiens GN=COPS4 PE=1 SV=1;sp|Q9BT78|CSN4_HUMAN COP9 signalosome	0	0	0	1	0	0	0	0	0	0	0	0	1	0	0	0	0	0	0	0	0	634900	0	0	0	0	0
Vesicular integral-membrane protein VIP36	LMAN2	tr|D6RIU4|D6RIU4_HUMAN Vesicular integral-membrane protein VIP36 (Fragment) OS=Homo sapiens GN=LMAN2 PE=1 SV=8;tr|D6RDX1|D6RDX1_HUMAN Vesicular integral-membrane protein VIP36 (Fragment) OS=Homo sapiens GN=LMAN2 PE=1 SV=1;tr|D6RBV2|D6RBV2_HUMAN Vesicular i	0	2	2	1	0	0	0	0	0	0	2	2	1	0	0	0	0	0	0	1233000	1198000	829150	0	0	0	0	0
Ubiquitin carboxyl-terminal hydrolase;Ubiquitin carboxyl-terminal hydrolase isozyme L1	UCHL1	tr|D6RE83|D6RE83_HUMAN Ubiquitin carboxyl-terminal hydrolase OS=Homo sapiens GN=UCHL1 PE=1 SV=1;sp|P09936|UCHL1_HUMAN Ubiquitin carboxyl-terminal hydrolase isozyme L1 OS=Homo sapiens GN=UCHL1 PE=1 SV=2;tr|D6R956|D6R956_HUMAN Ubiquitin carboxyl-terminal hyd	4	3	3	4	0	0	0	0	0	4	3	3	4	0	0	0	0	0	13232000	6775100	10919000	7058400	0	0	0	0	0
Septin-11	SEPT11	tr|D6RGI3|D6RGI3_HUMAN Septin 11, isoform CRA_b OS=Homo sapiens GN=SEPT11 PE=1 SV=1;tr|D6RER5|D6RER5_HUMAN Septin-11 OS=Homo sapiens GN=SEPT11 PE=1 SV=1;sp|Q9NVA2|SEP11_HUMAN Septin-11 OS=Homo sapiens GN=SEPT11 PE=1 SV=3;tr|D6RDU5|D6RDU5_HUMAN Septin-11 (F	5	6	5	5	0	0	0	0	0	5	6	5	5	0	0	0	0	0	13866000	16651000	12282000	16912000	0	0	0	0	0
Protein transport protein Sec31A	SEC31A	tr|H7BXG7|H7BXG7_HUMAN Protein transport protein Sec31A OS=Homo sapiens GN=SEC31A PE=1 SV=1;tr|D6REX3|D6REX3_HUMAN Protein transport protein Sec31A OS=Homo sapiens GN=SEC31A PE=1 SV=1;sp|O94979|SC31A_HUMAN Protein transport protein Sec31A OS=Homo sapiens G	7	4	4	5	0	0	0	0	0	7	4	4	5	0	0	0	0	0	8894100	3226400	5747100	7829100	0	0	0	0	0
Ubiquitin-conjugating enzyme E2 variant 2;Ubiquitin-conjugating enzyme E2 variant 1	UBE2V2;UBE2V1;TMEM189-UBE2V1	tr|E5RIF1|E5RIF1_HUMAN Ubiquitin-conjugating enzyme E2 variant 2 (Fragment) OS=Homo sapiens GN=UBE2V2 PE=4 SV=1;tr|D6RG00|D6RG00_HUMAN HCG2018358, isoform CRA_d OS=Homo sapiens GN=UBE2V1 PE=4 SV=2;tr|H0YBX6|H0YBX6_HUMAN Ubiquitin-conjugating enzyme E2 vari	0	0	0	1	0	0	0	0	0	0	0	0	1	0	0	0	0	0	0	0	0	2787500	0	0	0	0	0
40S ribosomal protein S3a	RPS3A	tr|H0Y9Y4|H0Y9Y4_HUMAN 40S ribosomal protein S3a (Fragment) OS=Homo sapiens GN=RPS3A PE=1 SV=1;tr|D6RG13|D6RG13_HUMAN 40S ribosomal protein S3a (Fragment) OS=Homo sapiens GN=RPS3A PE=1 SV=1;sp|P61247|RS3A_HUMAN 40S ribosomal protein S3a OS=Homo sapiens GN=	3	2	2	3	0	1	0	0	0	3	2	2	3	0	1	0	0	0	4010400	3198700	2414700	5325300	0	186950	0	0	0
Receptor expression-enhancing protein;Receptor expression-enhancing protein 5	REEP5	tr|E2QRG8|E2QRG8_HUMAN Receptor expression-enhancing protein (Fragment) OS=Homo sapiens GN=REEP5 PE=1 SV=1;sp|Q00765|REEP5_HUMAN Receptor expression-enhancing protein 5 OS=Homo sapiens GN=REEP5 PE=1 SV=3	0	0	1	1	0	0	0	0	0	0	0	1	1	0	0	0	0	0	0	0	157220	908770	0	0	0	0	0
40S ribosomal protein S14	RPS14	tr|H0YB22|H0YB22_HUMAN 40S ribosomal protein S14 (Fragment) OS=Homo sapiens GN=RPS14 PE=1 SV=1;tr|E5RH77|E5RH77_HUMAN 40S ribosomal protein S14 OS=Homo sapiens GN=RPS14 PE=1 SV=1;sp|P62263|RS14_HUMAN 40S ribosomal protein S14 OS=Homo sapiens GN=RPS14 PE=1	0	1	1	2	0	0	0	0	0	0	1	1	2	0	0	0	0	0	0	640860	490900	3331200	0	0	0	0	0
60S ribosomal protein L30	RPL30	tr|E5RI99|E5RI99_HUMAN 60S ribosomal protein L30 (Fragment) OS=Homo sapiens GN=RPL30 PE=1 SV=1;sp|P62888|RL30_HUMAN 60S ribosomal protein L30 OS=Homo sapiens GN=RPL30 PE=1 SV=2;tr|A0A0B4J213|A0A0B4J213_HUMAN 60S ribosomal protein L30 OS=Homo sapiens GN=RPL	0	0	0	1	0	2	2	4	0	0	0	0	1	0	2	2	4	0	0	0	0	858610	0	7775900	3591500	18499000	0
Ras-related protein Rab-1A	RAB1A	tr|E7END7|E7END7_HUMAN Ras-related protein Rab-1A OS=Homo sapiens GN=RAB1A PE=1 SV=1;sp|P62820|RAB1A_HUMAN Ras-related protein Rab-1A OS=Homo sapiens GN=RAB1A PE=1 SV=3	4	3	2	1	0	0	0	0	0	1	0	0	1	0	0	0	0	0	251680	0	0	360130	0	0	0	0	0
Ribosomal protein L15;60S ribosomal protein L15	RPL15	tr|E7EX53|E7EX53_HUMAN Ribosomal protein L15 (Fragment) OS=Homo sapiens GN=RPL15 PE=1 SV=1;tr|E7EQV9|E7EQV9_HUMAN Ribosomal protein L15 (Fragment) OS=Homo sapiens GN=RPL15 PE=1 SV=1;tr|E7ENU7|E7ENU7_HUMAN Ribosomal protein L15 (Fragment) OS=Homo sapiens GN	0	1	0	1	0	0	1	0	0	0	1	0	1	0	0	1	0	0	0	742290	0	2012400	0	0	1027300	0	0
Copine-3;Copine-2;Copine-9;Copine-4;Copine-6;Copine-8;Copine-5;Copine-7	CPNE8;CPNE3;CPNE2;CPNE9;CPNE4;CPNE6;CPNE5;CPNE7	tr|E7ENV7|E7ENV7_HUMAN Copine-8 OS=Homo sapiens GN=CPNE8 PE=1 SV=2;sp|O75131|CPNE3_HUMAN Copine-3 OS=Homo sapiens GN=CPNE3 PE=1 SV=1;sp|Q96FN4|CPNE2_HUMAN Copine-2 OS=Homo sapiens GN=CPNE2 PE=1 SV=3;sp|Q8IYJ1|CPNE9_HUMAN Copine-9 OS=Homo sapiens GN=CPNE9 P	1	1	1	1	0	0	0	0	0	1	1	1	1	0	0	0	0	0	444440	340610	343390	600690	0	0	0	0	0
T-complex protein 1 subunit epsilon	CCT5	tr|E7ENZ3|E7ENZ3_HUMAN T-complex protein 1 subunit epsilon OS=Homo sapiens GN=CCT5 PE=1 SV=1;sp|P48643|TCPE_HUMAN T-complex protein 1 subunit epsilon OS=Homo sapiens GN=CCT5 PE=1 SV=1;tr|B7ZAR1|B7ZAR1_HUMAN T-complex protein 1 subunit epsilon OS=Homo sapie	5	3	4	4	0	0	0	0	0	5	3	4	4	0	0	0	0	0	5963900	2543800	2967400	6849800	0	0	0	0	0
60S ribosomal protein L14	RPL14	tr|E7EPB3|E7EPB3_HUMAN 60S ribosomal protein L14 OS=Homo sapiens GN=RPL14 PE=1 SV=1;sp|P50914|RL14_HUMAN 60S ribosomal protein L14 OS=Homo sapiens GN=RPL14 PE=1 SV=4	0	0	0	0	0	1	0	1	0	0	0	0	0	0	1	0	1	0	0	0	0	0	0	855210	0	1399300	0
Septin-7	SEPT7	tr|E7ES33|E7ES33_HUMAN Septin-7 OS=Homo sapiens GN=SEPT7 PE=1 SV=3;tr|E7EPK1|E7EPK1_HUMAN Septin-7 OS=Homo sapiens GN=SEPT7 PE=1 SV=2;sp|Q16181|SEPT7_HUMAN Septin-7 OS=Homo sapiens GN=SEPT7 PE=1 SV=2;tr|G3V1Q4|G3V1Q4_HUMAN Septin-7 OS=Homo sapiens GN=SEPT7	4	2	5	4	0	0	0	0	0	4	2	5	4	0	0	0	0	0	10911000	11645000	15472000	15533000	0	0	0	0	0
Transmembrane emp24 domain-containing protein 2	TMED2	tr|E7EQ72|E7EQ72_HUMAN Transmembrane emp24 domain-containing protein 2 (Fragment) OS=Homo sapiens GN=TMED2 PE=1 SV=2;sp|Q15363|TMED2_HUMAN Transmembrane emp24 domain-containing protein 2 OS=Homo sapiens GN=TMED2 PE=1 SV=1;tr|F5GX39|F5GX39_HUMAN Transmembra	1	1	1	1	0	0	0	0	0	1	1	1	1	0	0	0	0	0	2054600	1276500	739620	2144800	0	0	0	0	0
Ezrin	EZR	tr|E7EQR4|E7EQR4_HUMAN Ezrin OS=Homo sapiens GN=EZR PE=1 SV=3;sp|P15311|EZRI_HUMAN Ezrin OS=Homo sapiens GN=EZR PE=1 SV=4	7	8	10	8	0	0	0	0	0	1	1	2	1	0	0	0	0	0	1025400	637470	1009100	1100100	0	0	0	0	0
Survival motor neuron protein	SMN1	tr|E7EQZ4|E7EQZ4_HUMAN Survival motor neuron protein OS=Homo sapiens GN=SMN1 PE=1 SV=1;sp|Q16637|SMN_HUMAN Survival motor neuron protein OS=Homo sapiens GN=SMN1 PE=1 SV=1;tr|A0A0G2JRX5|A0A0G2JRX5_HUMAN Survival motor neuron protein (Fragment) OS=Homo sapie	0	0	0	0	2	0	0	0	0	0	0	0	0	2	0	0	0	0	0	0	0	0	1499800	0	0	0	0
Peroxisomal multifunctional enzyme type 2;(3R)-hydroxyacyl-CoA dehydrogenase;Enoyl-CoA hydratase 2	HSD17B4	tr|E7ER27|E7ER27_HUMAN Peroxisomal multifunctional enzyme type 2 OS=Homo sapiens GN=HSD17B4 PE=1 SV=3;sp|P51659|DHB4_HUMAN Peroxisomal multifunctional enzyme type 2 OS=Homo sapiens GN=HSD17B4 PE=1 SV=3	1	0	0	1	0	0	0	0	0	1	0	0	1	0	0	0	0	0	357200	0	0	1091500	0	0	0	0	0
Serine/threonine-protein phosphatase;Serine/threonine-protein phosphatase 2B catalytic subunit gamma isoform;Serine/threonine-protein phosphatase 2B catalytic subunit alpha isoform;Serine/threonine-protein phosphatase 2B catalytic subunit beta isoform	PPP3CA;PPP3CC;PPP3CB	tr|E9PPC8|E9PPC8_HUMAN Serine/threonine-protein phosphatase (Fragment) OS=Homo sapiens GN=PPP3CA PE=1 SV=1;tr|E9PK68|E9PK68_HUMAN Serine/threonine-protein phosphatase (Fragment) OS=Homo sapiens GN=PPP3CA PE=1 SV=1;tr|H0YB02|H0YB02_HUMAN Serine/threonine-pr	0	0	1	0	0	0	0	0	0	0	0	1	0	0	0	0	0	0	0	0	380870	0	0	0	0	0	0
Eukaryotic translation initiation factor 4 gamma 1	EIF4G1	tr|E7EX73|E7EX73_HUMAN Eukaryotic translation initiation factor 4 gamma 1 OS=Homo sapiens GN=EIF4G1 PE=1 SV=1;tr|E9PGM1|E9PGM1_HUMAN Eukaryotic translation initiation factor 4 gamma 1 OS=Homo sapiens GN=EIF4G1 PE=1 SV=1;tr|E7EUU4|E7EUU4_HUMAN Eukaryotic tr	1	2	0	0	0	0	0	0	0	1	2	0	0	0	0	0	0	0	1285200	402510	0	0	0	0	0	0	0
Microtubule-associated protein;Microtubule-associated protein 4	MAP4	tr|E7EVA0|E7EVA0_HUMAN Microtubule-associated protein OS=Homo sapiens GN=MAP4 PE=1 SV=1;sp|P27816|MAP4_HUMAN Microtubule-associated protein 4 OS=Homo sapiens GN=MAP4 PE=1 SV=3;tr|H0Y2V1|H0Y2V1_HUMAN Microtubule-associated protein (Fragment) OS=Homo sapiens	7	7	5	7	0	0	0	0	0	7	7	5	7	0	0	0	0	0	16029000	18204000	11044000	19104000	0	0	0	0	0
ATP-dependent RNA helicase DHX36	DHX36	tr|H7C5F5|H7C5F5_HUMAN ATP-dependent RNA helicase DHX36 (Fragment) OS=Homo sapiens GN=DHX36 PE=1 SV=8;tr|E7EWK3|E7EWK3_HUMAN ATP-dependent RNA helicase DHX36 (Fragment) OS=Homo sapiens GN=DHX36 PE=1 SV=1;sp|Q9H2U1|DHX36_HUMAN ATP-dependent RNA helicase DHX	0	0	0	0	0	0	0	1	0	0	0	0	0	0	0	0	1	0	0	0	0	0	0	0	0	560790	0
Caldesmon	CALD1	tr|E7EX44|E7EX44_HUMAN Caldesmon OS=Homo sapiens GN=CALD1 PE=1 SV=1;sp|Q05682|CALD1_HUMAN Caldesmon OS=Homo sapiens GN=CALD1 PE=1 SV=3	12	7	6	10	0	0	0	0	0	1	0	0	0	0	0	0	0	0	2171900	0	0	0	0	0	0	0	0
Neuropilin-1	NRP1	tr|Q5JWQ4|Q5JWQ4_HUMAN Neuropilin-1 OS=Homo sapiens GN=NRP1 PE=1 SV=2;tr|E7EX60|E7EX60_HUMAN Neuropilin-1 OS=Homo sapiens GN=NRP1 PE=1 SV=1;tr|Q5T7F0|Q5T7F0_HUMAN Neuropilin OS=Homo sapiens GN=NRP1 PE=1 SV=1;tr|Q5JWQ6|Q5JWQ6_HUMAN Neuropilin OS=Homo sapien	0	0	1	0	0	0	0	0	0	0	0	1	0	0	0	0	0	0	0	0	499110	0	0	0	0	0	0
Nascent polypeptide-associated complex subunit alpha;Nascent polypeptide-associated complex subunit alpha, muscle-specific form	NACA	tr|F8W1N5|F8W1N5_HUMAN Nascent polypeptide-associated complex subunit alpha (Fragment) OS=Homo sapiens GN=NACA PE=1 SV=1;tr|F8VZJ2|F8VZJ2_HUMAN Nascent polypeptide-associated complex subunit alpha OS=Homo sapiens GN=NACA PE=1 SV=1;tr|F8VNW4|F8VNW4_HUMAN Na	1	1	2	2	0	0	0	0	0	1	1	2	2	0	0	0	0	0	761820	884030	3110700	5029500	0	0	0	0	0
Protein transport protein Sec24D	SEC24D	tr|E9PC44|E9PC44_HUMAN Protein transport protein Sec24D OS=Homo sapiens GN=SEC24D PE=1 SV=2;tr|E9PDM8|E9PDM8_HUMAN Protein transport protein Sec24D OS=Homo sapiens GN=SEC24D PE=1 SV=1;sp|O94855|SC24D_HUMAN Protein transport protein Sec24D OS=Homo sapiens G	3	1	1	2	0	0	0	0	0	3	1	1	2	0	0	0	0	0	2122700	145750	128470	1509800	0	0	0	0	0
Tenascin	TNC	tr|F5H7V9|F5H7V9_HUMAN Tenascin OS=Homo sapiens GN=TNC PE=1 SV=1;tr|E9PC84|E9PC84_HUMAN Tenascin OS=Homo sapiens GN=TNC PE=1 SV=1;tr|J3QSU6|J3QSU6_HUMAN Tenascin OS=Homo sapiens GN=TNC PE=1 SV=1;sp|P24821|TENA_HUMAN Tenascin OS=Homo sapiens GN=TNC PE=1 SV=	0	0	0	0	0	1	0	0	0	0	0	0	0	0	1	0	0	0	0	0	0	0	0	256840	0	0	0
Heterogeneous nuclear ribonucleoprotein H;Heterogeneous nuclear ribonucleoprotein H, N-terminally processed	HNRNPH1	tr|E9PCY7|E9PCY7_HUMAN Heterogeneous nuclear ribonucleoprotein H OS=Homo sapiens GN=HNRNPH1 PE=1 SV=1;tr|G8JLB6|G8JLB6_HUMAN Heterogeneous nuclear ribonucleoprotein H OS=Homo sapiens GN=HNRNPH1 PE=1 SV=1;sp|P31943|HNRH1_HUMAN Heterogeneous nuclear ribonucl	3	1	1	2	0	2	1	5	0	0	0	0	0	0	0	0	1	0	10708000	390430	338020	2166800	0	2173300	883870	15667000	0
Unconventional myosin-Ib	MYO1B	tr|E9PDF6|E9PDF6_HUMAN Unconventional myosin-Ib OS=Homo sapiens GN=MYO1B PE=1 SV=1;sp|O43795|MYO1B_HUMAN Unconventional myosin-Ib OS=Homo sapiens GN=MYO1B PE=1 SV=3	2	2	0	3	0	6	0	0	0	1	1	0	2	0	4	0	0	0	339000	1481300	0	1710400	0	8793800	0	0	0
Far upstream element-binding protein 1	FUBP1	tr|E9PEB5|E9PEB5_HUMAN Far upstream element-binding protein 1 OS=Homo sapiens GN=FUBP1 PE=1 SV=1;sp|Q96AE4|FUBP1_HUMAN Far upstream element-binding protein 1 OS=Homo sapiens GN=FUBP1 PE=1 SV=3	0	0	0	1	0	0	0	0	0	0	0	0	1	0	0	0	0	0	0	0	0	58107	0	0	0	0	0
	CALD1	tr|E9PGZ1|E9PGZ1_HUMAN Caldesmon OS=Homo sapiens GN=CALD1 PE=1 SV=1;tr|C9J813|C9J813_HUMAN Caldesmon (Fragment) OS=Homo sapiens GN=CALD1 PE=1 SV=1	11	8	6	11	0	0	0	0	0	0	1	0	1	0	0	0	0	0	59307000	48230000	33172000	70324000	0	0	0	0	0
Oxidoreductase HTATIP2	HTATIP2	tr|E9PI87|E9PI87_HUMAN Oxidoreductase HTATIP2 OS=Homo sapiens GN=HTATIP2 PE=1 SV=1;sp|Q9BUP3|HTAI2_HUMAN Oxidoreductase HTATIP2 OS=Homo sapiens GN=HTATIP2 PE=1 SV=2	0	0	0	0	1	0	0	0	0	0	0	0	0	1	0	0	0	0	0	0	0	0	11862000	0	0	0	0
Protein kinase C delta-binding protein	PRKCDBP	tr|E9PIE3|E9PIE3_HUMAN Protein kinase C delta-binding protein OS=Homo sapiens GN=PRKCDBP PE=1 SV=1;sp|Q969G5|PRDBP_HUMAN Protein kinase C delta-binding protein OS=Homo sapiens GN=PRKCDBP PE=1 SV=3	0	0	0	0	0	1	0	0	0	0	0	0	0	0	1	0	0	0	0	0	0	0	0	266410	0	0	0
Thy-1 membrane glycoprotein	THY1	tr|J3QRJ3|J3QRJ3_HUMAN Thy-1 membrane glycoprotein OS=Homo sapiens GN=THY1 PE=1 SV=1;tr|E9PIM6|E9PIM6_HUMAN Thy-1 membrane glycoprotein (Fragment) OS=Homo sapiens GN=THY1 PE=1 SV=8;tr|E9PNQ8|E9PNQ8_HUMAN Thy-1 membrane glycoprotein (Fragment) OS=Homo sapie	3	2	1	1	0	0	0	0	0	3	2	1	1	0	0	0	0	0	9777900	8202700	2088700	2726300	0	0	0	0	0
60S ribosomal protein L27a	RPL27A	tr|E9PJD9|E9PJD9_HUMAN 60S ribosomal protein L27a OS=Homo sapiens GN=RPL27A PE=1 SV=1;tr|E9PLL6|E9PLL6_HUMAN 60S ribosomal protein L27a OS=Homo sapiens GN=RPL27A PE=1 SV=1;sp|P46776|RL27A_HUMAN 60S ribosomal protein L27a OS=Homo sapiens GN=RPL27A PE=1 SV=2	0	0	0	1	0	1	0	0	0	0	0	0	1	0	1	0	0	0	0	0	0	3324500	0	1455000	0	0	0
Elongation factor 1-delta	EEF1D	tr|E9PK01|E9PK01_HUMAN Elongation factor 1-delta (Fragment) OS=Homo sapiens GN=EEF1D PE=1 SV=1;sp|P29692|EF1D_HUMAN Elongation factor 1-delta OS=Homo sapiens GN=EEF1D PE=1 SV=5;tr|A0A087X1X7|A0A087X1X7_HUMAN Elongation factor 1-delta OS=Homo sapiens GN=EEF	6	4	5	4	0	0	0	0	0	6	4	5	4	0	0	0	0	0	10329000	7873700	8095400	9994200	0	0	0	0	0
60S ribosomal protein L8	RPL8	tr|E9PKZ0|E9PKZ0_HUMAN 60S ribosomal protein L8 (Fragment) OS=Homo sapiens GN=RPL8 PE=1 SV=1;tr|E9PKU4|E9PKU4_HUMAN 60S ribosomal protein L8 (Fragment) OS=Homo sapiens GN=RPL8 PE=1 SV=1;sp|P62917|RL8_HUMAN 60S ribosomal protein L8 OS=Homo sapiens GN=RPL8 P	1	1	2	2	1	1	1	1	0	1	1	2	2	1	1	1	1	0	1745000	1947400	2463900	7808200	453890	2301000	1416300	2171100	0
40S ribosomal protein S3	RPS3	tr|E9PPU1|E9PPU1_HUMAN 40S ribosomal protein S3 OS=Homo sapiens GN=RPS3 PE=1 SV=1;tr|H0YEU2|H0YEU2_HUMAN 40S ribosomal protein S3 (Fragment) OS=Homo sapiens GN=RPS3 PE=1 SV=1;tr|E9PL09|E9PL09_HUMAN 40S ribosomal protein S3 OS=Homo sapiens GN=RPS3 PE=1 SV=1	4	5	3	4	0	0	0	0	0	4	5	3	4	0	0	0	0	0	10170000	6069200	5237700	7751700	0	0	0	0	0
Puromycin-sensitive aminopeptidase	NPEPPS	tr|E9PLK3|E9PLK3_HUMAN Aminopeptidase OS=Homo sapiens GN=NPEPPS PE=1 SV=1;sp|P55786|PSA_HUMAN Puromycin-sensitive aminopeptidase OS=Homo sapiens GN=NPEPPS PE=1 SV=2	3	3	2	3	0	0	0	0	0	3	3	2	3	0	0	0	0	0	1269400	1460900	561300	1120400	0	0	0	0	0
Tetraspanin;CD151 antigen	CD151	tr|E9PMR4|E9PMR4_HUMAN Tetraspanin OS=Homo sapiens GN=CD151 PE=1 SV=1;sp|P48509|CD151_HUMAN CD151 antigen OS=Homo sapiens GN=CD151 PE=1 SV=3;tr|E9PRJ3|E9PRJ3_HUMAN Tetraspanin (Fragment) OS=Homo sapiens GN=CD151 PE=1 SV=1	2	0	1	1	0	0	0	0	0	2	0	1	1	0	0	0	0	0	4910800	0	3813800	3986200	0	0	0	0	0
CD59 glycoprotein	CD59	tr|E9PNW4|E9PNW4_HUMAN CD59 glycoprotein OS=Homo sapiens GN=CD59 PE=1 SV=1;tr|E9PR17|E9PR17_HUMAN CD59 glycoprotein OS=Homo sapiens GN=CD59 PE=1 SV=1;sp|P13987|CD59_HUMAN CD59 glycoprotein OS=Homo sapiens GN=CD59 PE=1 SV=1	3	3	3	3	0	0	0	0	0	3	3	3	3	0	0	0	0	0	19803000	23798000	21663000	41167000	0	0	0	0	0
Interferon-induced transmembrane protein 1;Interferon-induced transmembrane protein 2;Interferon-induced transmembrane protein 3	IFITM2;IFITM3;IFITM1	tr|H7BYV1|H7BYV1_HUMAN Interferon-induced transmembrane protein 2 (Fragment) OS=Homo sapiens GN=IFITM2 PE=4 SV=1;tr|E9PS44|E9PS44_HUMAN Interferon-induced transmembrane protein 3 OS=Homo sapiens GN=IFITM3 PE=1 SV=1;tr|E9PQN9|E9PQN9_HUMAN Interferon-induced	0	1	1	1	0	0	0	0	0	0	1	1	1	0	0	0	0	0	0	881040	533980	2073600	0	0	0	0	0
Alpha-crystallin B chain	CRYAB	tr|E9PR44|E9PR44_HUMAN Alpha-crystallin B chain (Fragment) OS=Homo sapiens GN=CRYAB PE=1 SV=1;sp|P02511|CRYAB_HUMAN Alpha-crystallin B chain OS=Homo sapiens GN=CRYAB PE=1 SV=2;tr|E9PJL7|E9PJL7_HUMAN Alpha-crystallin B chain (Fragment) OS=Homo sapiens GN=CR	3	4	3	5	0	2	1	3	0	3	4	3	5	0	2	1	3	0	18847000	20698000	16466000	26396000	0	5088700	1602400	11848000	0
Ferritin;Ferritin heavy chain;Ferritin heavy chain, N-terminally processed	FTH1	tr|E9PRK8|E9PRK8_HUMAN Ferritin OS=Homo sapiens GN=FTH1 PE=1 SV=1;tr|G3V192|G3V192_HUMAN Ferritin OS=Homo sapiens GN=FTH1 PE=1 SV=1;sp|P02794|FRIH_HUMAN Ferritin heavy chain OS=Homo sapiens GN=FTH1 PE=1 SV=2;tr|E9PPQ4|E9PPQ4_HUMAN Ferritin (Fragment) OS=Ho	0	1	1	2	0	0	0	0	0	0	1	1	2	0	0	0	0	0	0	1697100	1225000	6825600	0	0	0	0	0
Transaldolase	TALDO1	tr|F2Z393|F2Z393_HUMAN Transaldolase OS=Homo sapiens GN=TALDO1 PE=1 SV=1;sp|P37837|TALDO_HUMAN Transaldolase OS=Homo sapiens GN=TALDO1 PE=1 SV=2	3	6	5	3	0	0	0	0	0	3	6	5	3	0	0	0	0	0	6948000	10550000	6128800	7206700	0	0	0	0	0
T-complex protein 1 subunit beta	CCT2	tr|F5GWF6|F5GWF6_HUMAN T-complex protein 1 subunit beta OS=Homo sapiens GN=CCT2 PE=1 SV=2;sp|P78371|TCPB_HUMAN T-complex protein 1 subunit beta OS=Homo sapiens GN=CCT2 PE=1 SV=4;tr|F8VQ14|F8VQ14_HUMAN T-complex protein 1 subunit beta OS=Homo sapiens GN=CCT	2	3	2	2	0	0	0	0	0	2	3	2	2	0	0	0	0	0	1411100	3195600	2794700	1402200	0	0	0	0	0
Ragulator complex protein LAMTOR1	LAMTOR1	tr|H0YFI1|H0YFI1_HUMAN Ragulator complex protein LAMTOR1 (Fragment) OS=Homo sapiens GN=LAMTOR1 PE=1 SV=1;tr|F5H479|F5H479_HUMAN Ragulator complex protein LAMTOR1 OS=Homo sapiens GN=LAMTOR1 PE=1 SV=1;tr|F5GX19|F5GX19_HUMAN Ragulator complex protein LAMTOR1	0	1	0	1	0	0	0	0	0	0	1	0	1	0	0	0	0	0	0	118050	0	422990	0	0	0	0	0
Dolichyl-diphosphooligosaccharide--protein glycosyltransferase subunit DAD1	DAD1	tr|F5GXX5|F5GXX5_HUMAN Dolichyl-diphosphooligosaccharide--protein glycosyltransferase subunit DAD1 OS=Homo sapiens GN=DAD1 PE=1 SV=1;sp|P61803|DAD1_HUMAN Dolichyl-diphosphooligosaccharide--protein glycosyltransferase subunit DAD1 OS=Homo sapiens GN=DAD1 PE	0	0	0	2	0	0	0	0	0	0	0	0	2	0	0	0	0	0	0	0	0	5642700	0	0	0	0	0
Prohibitin-2	PHB2	tr|F5GY37|F5GY37_HUMAN Prohibitin-2 OS=Homo sapiens GN=PHB2 PE=1 SV=1;tr|J3KPX7|J3KPX7_HUMAN Prohibitin-2 OS=Homo sapiens GN=PHB2 PE=1 SV=2;sp|Q99623|PHB2_HUMAN Prohibitin-2 OS=Homo sapiens GN=PHB2 PE=1 SV=2;tr|F5H3X6|F5H3X6_HUMAN Prohibitin-2 (Fragment) O	6	4	7	6	0	0	0	0	0	6	4	7	6	0	0	0	0	0	10523000	7857900	8555900	9416800	0	0	0	0	0
Oligoribonuclease, mitochondrial	REXO2	tr|H0YG54|H0YG54_HUMAN Oligoribonuclease, mitochondrial OS=Homo sapiens GN=REXO2 PE=1 SV=2;tr|H0YGR4|H0YGR4_HUMAN Oligoribonuclease, mitochondrial (Fragment) OS=Homo sapiens GN=REXO2 PE=1 SV=1;tr|F5GYG5|F5GYG5_HUMAN Oligoribonuclease, mitochondrial OS=Homo	0	0	1	1	0	0	0	0	0	0	0	1	1	0	0	0	0	0	0	0	942700	1562900	0	0	0	0	0
4F2 cell-surface antigen heavy chain	SLC3A2	tr|F5GZS6|F5GZS6_HUMAN 4F2 cell-surface antigen heavy chain OS=Homo sapiens GN=SLC3A2 PE=1 SV=1;tr|J3KPF3|J3KPF3_HUMAN 4F2 cell-surface antigen heavy chain OS=Homo sapiens GN=SLC3A2 PE=1 SV=1;sp|P08195|4F2_HUMAN 4F2 cell-surface antigen heavy chain OS=Homo	1	2	2	1	0	0	0	0	0	1	2	2	1	0	0	0	0	0	234420	284640	214460	316580	0	0	0	0	0
C-1-tetrahydrofolate synthase, cytoplasmic;Methylenetetrahydrofolate dehydrogenase;Methenyltetrahydrofolate cyclohydrolase;Formyltetrahydrofolate synthetase;C-1-tetrahydrofolate synthase, cytoplasmic, N-terminally processed	MTHFD1	tr|F5H2F4|F5H2F4_HUMAN C-1-tetrahydrofolate synthase, cytoplasmic OS=Homo sapiens GN=MTHFD1 PE=1 SV=1;sp|P11586|C1TC_HUMAN C-1-tetrahydrofolate synthase, cytoplasmic OS=Homo sapiens GN=MTHFD1 PE=1 SV=3	1	5	0	1	0	0	0	0	0	1	5	0	1	0	0	0	0	0	378790	3268800	0	490470	0	0	0	0	0
Protein transport protein Sec23A	SEC23A	tr|F5H365|F5H365_HUMAN Protein transport protein Sec23A OS=Homo sapiens GN=SEC23A PE=1 SV=1;sp|Q15436|SC23A_HUMAN Protein transport protein Sec23A OS=Homo sapiens GN=SEC23A PE=1 SV=2;tr|G3V4V1|G3V4V1_HUMAN Protein transport protein Sec23A (Fragment) OS=Hom	3	4	1	2	0	0	0	0	0	3	4	1	2	0	0	0	0	0	689430	2943600	453760	865590	0	0	0	0	0
Tubulin alpha-1C chain	TUBA1C;TUBA1B	tr|F5H5D3|F5H5D3_HUMAN Tubulin alpha chain OS=Homo sapiens GN=TUBA1C PE=1 SV=1;sp|Q9BQE3|TBA1C_HUMAN Tubulin alpha-1C chain OS=Homo sapiens GN=TUBA1C PE=1 SV=1;tr|F8VVB9|F8VVB9_HUMAN Tubulin alpha-1B chain (Fragment) OS=Homo sapiens GN=TUBA1B PE=1 SV=8	16	15	14	16	6	8	7	6	0	1	1	0	1	0	0	0	0	0	381950000	313600000	285620000	468590000	4275900	19431000	19441000	34199000	0
Unconventional myosin-Ic	MYO1C	tr|F5H6E2|F5H6E2_HUMAN Unconventional myosin-Ic OS=Homo sapiens GN=MYO1C PE=1 SV=1;sp|O00159|MYO1C_HUMAN Unconventional myosin-Ic OS=Homo sapiens GN=MYO1C PE=1 SV=4	6	5	3	6	5	13	1	1	0	6	5	3	6	5	12	1	1	0	5868200	3969700	1245600	6574700	2592000	22777000	0	93640	0
Atlastin-3	ATL3	tr|F5H6I7|F5H6I7_HUMAN Atlastin-3 OS=Homo sapiens GN=ATL3 PE=1 SV=1;sp|Q6DD88|ATLA3_HUMAN Atlastin-3 OS=Homo sapiens GN=ATL3 PE=1 SV=1	2	2	1	3	0	0	0	0	0	2	2	1	3	0	0	0	0	0	1849600	1088200	1603200	2389600	0	0	0	0	0
Neutral alpha-glucosidase AB	GANAB	tr|F5H6X6|F5H6X6_HUMAN Neutral alpha-glucosidase AB OS=Homo sapiens GN=GANAB PE=1 SV=1;sp|Q14697|GANAB_HUMAN Neutral alpha-glucosidase AB OS=Homo sapiens GN=GANAB PE=1 SV=3;tr|E9PKU7|E9PKU7_HUMAN Neutral alpha-glucosidase AB OS=Homo sapiens GN=GANAB PE=1 S	15	16	12	17	0	0	0	0	0	15	16	12	17	0	0	0	0	0	40145000	50352000	28649000	67943000	0	0	0	0	0
N-acetylglucosamine-6-sulfatase	GNS	tr|H7C3P4|H7C3P4_HUMAN N-acetylglucosamine-6-sulfatase OS=Homo sapiens GN=GNS PE=1 SV=1;tr|F6S8M0|F6S8M0_HUMAN N-acetylglucosamine-6-sulfatase OS=Homo sapiens GN=GNS PE=1 SV=1;sp|P15586|GNS_HUMAN N-acetylglucosamine-6-sulfatase OS=Homo sapiens GN=GNS PE=1	0	1	1	1	0	0	0	0	0	0	1	1	1	0	0	0	0	0	0	762810	743210	833610	0	0	0	0	0
Glyoxalase domain-containing protein 4	GLOD4	tr|I3L1I0|I3L1I0_HUMAN Glyoxalase domain-containing protein 4 (Fragment) OS=Homo sapiens GN=GLOD4 PE=1 SV=1;tr|F6TLX2|F6TLX2_HUMAN Glyoxalase domain-containing protein 4 OS=Homo sapiens GN=GLOD4 PE=1 SV=1;sp|Q9HC38|GLOD4_HUMAN Glyoxalase domain-containing	1	1	1	0	0	0	0	0	0	1	1	1	0	0	0	0	0	0	753080	510240	520500	0	0	0	0	0	0
Putative protein FAM10A4;Hsc70-interacting protein;Putative protein FAM10A5	ST13;ST13P4;ST13P5	tr|H7C3I1|H7C3I1_HUMAN Hsc70-interacting protein (Fragment) OS=Homo sapiens GN=ST13 PE=1 SV=1;tr|F6VDH7|F6VDH7_HUMAN Hsc70-interacting protein (Fragment) OS=Homo sapiens GN=ST13 PE=1 SV=1;tr|Q3KNR6|Q3KNR6_HUMAN Hsc70-interacting protein OS=Homo sapiens GN=	1	2	2	3	0	0	0	0	0	1	2	2	3	0	0	0	0	0	1359300	1222900	2907300	2075100	0	0	0	0	0
Ran-specific GTPase-activating protein	RANBP1	tr|F6WQW2|F6WQW2_HUMAN Ran-specific GTPase-activating protein OS=Homo sapiens GN=RANBP1 PE=1 SV=1;sp|P43487|RANG_HUMAN Ran-specific GTPase-activating protein OS=Homo sapiens GN=RANBP1 PE=1 SV=1;tr|C9JXG8|C9JXG8_HUMAN Ran-specific GTPase-activating protein	0	0	0	2	0	0	0	0	0	0	0	0	2	0	0	0	0	0	0	0	0	3572000	0	0	0	0	0
Tetraspanin;CD63 antigen	CD63	tr|F8VNT9|F8VNT9_HUMAN CD63 antigen (Fragment) OS=Homo sapiens GN=CD63 PE=1 SV=1;tr|F8VV56|F8VV56_HUMAN CD63 antigen OS=Homo sapiens GN=CD63 PE=1 SV=1;tr|F8W022|F8W022_HUMAN Tetraspanin (Fragment) OS=Homo sapiens GN=CD63 PE=1 SV=1;tr|F8VWK8|F8VWK8_HUMAN Te	1	1	1	1	0	0	0	0	0	1	1	1	1	0	0	0	0	0	18426000	19252000	11584000	17712000	0	0	0	0	0
ADP-ribosylation factor-like protein 1	ARL1	tr|F8VP99|F8VP99_HUMAN ADP-ribosylation factor-like protein 1 (Fragment) OS=Homo sapiens GN=ARL1 PE=1 SV=1;tr|F8VP63|F8VP63_HUMAN ADP-ribosylation factor-like protein 1 OS=Homo sapiens GN=ARL1 PE=1 SV=1;tr|F8VYN9|F8VYN9_HUMAN ADP-ribosylation factor-like p	0	1	1	1	0	0	0	0	0	0	1	1	1	0	0	0	0	0	0	684430	668080	1342200	0	0	0	0	0
Ataxin-2	ATXN2	tr|H0YH87|H0YH87_HUMAN Ataxin-2 (Fragment) OS=Homo sapiens GN=ATXN2 PE=1 SV=1;tr|F8WB06|F8WB06_HUMAN Ataxin-2 OS=Homo sapiens GN=ATXN2 PE=1 SV=1;tr|F8VQP2|F8VQP2_HUMAN Ataxin-2 OS=Homo sapiens GN=ATXN2 PE=1 SV=1;tr|V9GY86|V9GY86_HUMAN Ataxin-2 OS=Homo sapi	0	0	0	0	0	11	11	9	0	0	0	0	0	0	11	11	9	0	0	0	0	0	0	34148000	19988000	69596000	0
Oxysterol-binding protein;Oxysterol-binding protein-related protein 8	OSBPL8	tr|F8VUA7|F8VUA7_HUMAN Oxysterol-binding protein (Fragment) OS=Homo sapiens GN=OSBPL8 PE=1 SV=8;tr|F8VQX7|F8VQX7_HUMAN Oxysterol-binding protein (Fragment) OS=Homo sapiens GN=OSBPL8 PE=1 SV=1;sp|Q9BZF1|OSBL8_HUMAN Oxysterol-binding protein-related protein	1	1	1	1	0	0	0	0	0	1	1	1	1	0	0	0	0	0	249560	216930	159210	276320	0	0	0	0	0
Phosphate carrier protein, mitochondrial	SLC25A3	tr|F8VVM2|F8VVM2_HUMAN Phosphate carrier protein, mitochondrial OS=Homo sapiens GN=SLC25A3 PE=1 SV=1;sp|Q00325|MPCP_HUMAN Phosphate carrier protein, mitochondrial OS=Homo sapiens GN=SLC25A3 PE=1 SV=2	2	3	1	2	0	0	1	2	0	2	3	1	2	0	0	1	2	0	7780000	11802000	551080	10407000	0	0	1433000	1698600	0
Serine/threonine-protein phosphatase;Serine/threonine-protein phosphatase PP1-gamma catalytic subunit;Serine/threonine-protein phosphatase PP1-beta catalytic subunit;Serine/threonine-protein phosphatase PP1-alpha catalytic subunit	PPP1CC;PPP1CB;PPP1CA	tr|F8VYE8|F8VYE8_HUMAN Serine/threonine-protein phosphatase OS=Homo sapiens GN=PPP1CC PE=1 SV=1;tr|F8W0W8|F8W0W8_HUMAN Serine/threonine-protein phosphatase OS=Homo sapiens GN=PPP1CC PE=1 SV=1;sp|P36873|PP1G_HUMAN Serine/threonine-protein phosphatase PP1-ga	2	1	1	2	0	0	0	0	0	2	1	1	2	0	0	0	0	0	1442200	1091900	836610	3448000	0	0	0	0	0
Poly(rC)-binding protein 2	PCBP2	tr|H3BRU6|H3BRU6_HUMAN Poly(rC)-binding protein 2 (Fragment) OS=Homo sapiens GN=PCBP2 PE=1 SV=1;tr|F8VZX2|F8VZX2_HUMAN Poly(rC)-binding protein 2 OS=Homo sapiens GN=PCBP2 PE=1 SV=1;sp|Q15366|PCBP2_HUMAN Poly(rC)-binding protein 2 OS=Homo sapiens GN=PCBP2 P	2	3	2	3	0	0	0	0	0	1	2	1	2	0	0	0	0	0	1738300	1736200	1248900	4051500	0	0	0	0	0
Heterogeneous nuclear ribonucleoprotein A1;Heterogeneous nuclear ribonucleoprotein A1, N-terminally processed;Heterogeneous nuclear ribonucleoprotein A1-like 2	HNRNPA1;HNRNPA1L2	tr|F8W6I7|F8W6I7_HUMAN Heterogeneous nuclear ribonucleoprotein A1 OS=Homo sapiens GN=HNRNPA1 PE=1 SV=2;sp|P09651|ROA1_HUMAN Heterogeneous nuclear ribonucleoprotein A1 OS=Homo sapiens GN=HNRNPA1 PE=1 SV=5;tr|F8VTQ5|F8VTQ5_HUMAN Heterogeneous nuclear ribonuc	2	1	1	2	0	0	0	0	0	2	1	1	2	0	0	0	0	0	1782200	629540	193240	3133900	0	0	0	0	0
Actin-related protein 2/3 complex subunit 4	ARPC4-TTLL3;ARPC4	tr|F8WCF6|F8WCF6_HUMAN Actin-related protein 2/3 complex subunit 4 OS=Homo sapiens GN=ARPC4-TTLL3 PE=3 SV=1;sp|P59998|ARPC4_HUMAN Actin-related protein 2/3 complex subunit 4 OS=Homo sapiens GN=ARPC4 PE=1 SV=3;tr|F8WDD7|F8WDD7_HUMAN Actin-related protein 2/	2	5	4	3	0	0	0	0	0	2	5	4	3	0	0	0	0	0	3169800	15114000	8367300	16108000	0	0	0	0	0
Transferrin receptor protein 1;Transferrin receptor protein 1, serum form	TFRC	tr|G3V0E5|G3V0E5_HUMAN Transferrin receptor (P90, CD71), isoform CRA_c OS=Homo sapiens GN=TFRC PE=1 SV=1;sp|P02786|TFR1_HUMAN Transferrin receptor protein 1 OS=Homo sapiens GN=TFRC PE=1 SV=2	1	2	1	2	0	0	0	0	0	1	2	1	2	0	0	0	0	0	203880	262610	128890	485240	0	0	0	0	0
60S ribosomal protein L21	RPL21	tr|G3V1B3|G3V1B3_HUMAN 60S ribosomal protein L21 OS=Homo sapiens GN=RPL21 PE=1 SV=1;tr|M0R181|M0R181_HUMAN 60S ribosomal protein L21 (Fragment) OS=Homo sapiens GN=RPL21 PE=1 SV=1;sp|P46778|RL21_HUMAN 60S ribosomal protein L21 OS=Homo sapiens GN=RPL21 PE=1	0	0	0	0	0	1	0	0	0	0	0	0	0	0	1	0	0	0	0	0	0	0	0	3458500	0	0	0
60S ribosomal protein L18	RPL18	tr|G3V203|G3V203_HUMAN 60S ribosomal protein L18 OS=Homo sapiens GN=RPL18 PE=1 SV=1;tr|H0YHA7|H0YHA7_HUMAN 60S ribosomal protein L18 (Fragment) OS=Homo sapiens GN=RPL18 PE=1 SV=1;tr|J3QQ67|J3QQ67_HUMAN 60S ribosomal protein L18 (Fragment) OS=Homo sapiens G	2	4	4	4	0	4	2	1	0	2	4	4	4	0	4	2	1	0	2815300	5322800	6399700	11051000	0	12250000	2803000	1049100	0
Proteasome subunit alpha type;Proteasome subunit alpha type-6	PSMA6	tr|G3V3I1|G3V3I1_HUMAN Proteasome subunit alpha type OS=Homo sapiens GN=PSMA6 PE=1 SV=1;tr|G3V295|G3V295_HUMAN Proteasome subunit alpha type OS=Homo sapiens GN=PSMA6 PE=1 SV=1;tr|G3V5Z7|G3V5Z7_HUMAN Proteasome subunit alpha type OS=Homo sapiens GN=PSMA6 PE	4	2	4	4	0	0	0	0	0	4	2	4	4	0	0	0	0	0	7861500	2170200	5990400	6751400	0	0	0	0	0
Sec1 family domain-containing protein 1	SCFD1	tr|G3V4I1|G3V4I1_HUMAN Sec1 family domain-containing protein 1 OS=Homo sapiens GN=SCFD1 PE=1 SV=1;tr|G3V363|G3V363_HUMAN Sec1 family domain-containing protein 1 OS=Homo sapiens GN=SCFD1 PE=1 SV=1;tr|H0YJS6|H0YJS6_HUMAN Sec1 family domain-containing protein	0	1	0	0	0	0	0	0	0	0	1	0	0	0	0	0	0	0	0	101220	0	0	0	0	0	0	0
UPF0568 protein C14orf166	C14orf166	tr|H0YJB9|H0YJB9_HUMAN UPF0568 protein C14orf166 (Fragment) OS=Homo sapiens GN=C14orf166 PE=1 SV=1;tr|G3V4C6|G3V4C6_HUMAN UPF0568 protein C14orf166 OS=Homo sapiens GN=C14orf166 PE=1 SV=1;sp|Q9Y224|CN166_HUMAN UPF0568 protein C14orf166 OS=Homo sapiens GN=C1	0	0	0	0	0	1	1	1	0	0	0	0	0	0	1	1	1	0	0	0	0	0	0	169870	64600	361820	0
Eukaryotic translation initiation factor 2 subunit 1	EIF2S1	tr|H0YJS4|H0YJS4_HUMAN Eukaryotic translation initiation factor 2 subunit 1 (Fragment) OS=Homo sapiens GN=EIF2S1 PE=1 SV=1;tr|G3V4T5|G3V4T5_HUMAN Eukaryotic translation initiation factor 2 subunit 1 (Fragment) OS=Homo sapiens GN=EIF2S1 PE=1 SV=1;sp|P05198|	1	0	0	1	0	0	0	0	0	1	0	0	1	0	0	0	0	0	69099	0	0	1268200	0	0	0	0	0
Catenin alpha-1;Catenin alpha-2	CTNNA1;CTNNA2	tr|G3XAM7|G3XAM7_HUMAN Catenin (Cadherin-associated protein), alpha 1, 102kDa, isoform CRA_a OS=Homo sapiens GN=CTNNA1 PE=1 SV=1;sp|P35221|CTNA1_HUMAN Catenin alpha-1 OS=Homo sapiens GN=CTNNA1 PE=1 SV=1;tr|H0YBB8|H0YBB8_HUMAN Catenin alpha-1 (Fragment) OS=	0	0	1	2	0	0	0	0	0	0	0	1	2	0	0	0	0	0	0	0	372300	2293100	0	0	0	0	0
Dynamin-1-like protein	DNM1L	tr|G8JLD5|G8JLD5_HUMAN Dynamin-1-like protein OS=Homo sapiens GN=DNM1L PE=1 SV=1;sp|O00429|DNM1L_HUMAN Dynamin-1-like protein OS=Homo sapiens GN=DNM1L PE=1 SV=2	0	1	1	0	0	0	0	0	0	0	1	1	0	0	0	0	0	0	0	161620	226400	0	0	0	0	0	0
Centrosomal protein of 170 kDa	CEP170	tr|H0Y2V6|H0Y2V6_HUMAN Centrosomal protein of 170 kDa (Fragment) OS=Homo sapiens GN=CEP170 PE=1 SV=1;sp|Q5SW79|CE170_HUMAN Centrosomal protein of 170 kDa OS=Homo sapiens GN=CEP170 PE=1 SV=1	1	0	0	0	0	0	1	2	0	1	0	0	0	0	0	1	2	0	5691200	0	0	0	0	0	126030	1843700	0
Inosine-5-monophosphate dehydrogenase 2	IMPDH2	tr|H0Y4R1|H0Y4R1_HUMAN Inosine-5-monophosphate dehydrogenase 2 (Fragment) OS=Homo sapiens GN=IMPDH2 PE=1 SV=1;sp|P12268|IMDH2_HUMAN Inosine-5-monophosphate dehydrogenase 2 OS=Homo sapiens GN=IMPDH2 PE=1 SV=2	0	1	0	1	0	0	0	0	0	0	1	0	1	0	0	0	0	0	0	280990	0	825060	0	0	0	0	0
Adipocyte plasma membrane-associated protein	APMAP	tr|H0Y512|H0Y512_HUMAN Adipocyte plasma membrane-associated protein (Fragment) OS=Homo sapiens GN=APMAP PE=1 SV=1;sp|Q9HDC9|APMAP_HUMAN Adipocyte plasma membrane-associated protein OS=Homo sapiens GN=APMAP PE=1 SV=2	1	2	1	0	0	0	0	0	0	1	2	1	0	0	0	0	0	0	1965200	3588300	1670900	0	0	0	0	0	0
Proteasome subunit alpha type-7	PSMA7	tr|H0Y586|H0Y586_HUMAN Proteasome endopeptidase complex (Fragment) OS=Homo sapiens GN=PSMA7 PE=1 SV=1;sp|O14818|PSA7_HUMAN Proteasome subunit alpha type-7 OS=Homo sapiens GN=PSMA7 PE=1 SV=1	1	2	2	1	0	0	0	0	0	1	2	2	1	0	0	0	0	0	1463400	2923300	2001900	1974500	0	0	0	0	0
Importin-5	IPO5	tr|H0Y8C6|H0Y8C6_HUMAN Importin-5 (Fragment) OS=Homo sapiens GN=IPO5 PE=1 SV=1;sp|O00410|IPO5_HUMAN Importin-5 OS=Homo sapiens GN=IPO5 PE=1 SV=4	11	7	7	8	5	0	0	0	0	11	7	7	8	5	0	0	0	0	14690000	8486500	10622000	15107000	3653400	0	0	0	0
Cytosol aminopeptidase	LAP3	tr|H0Y9Q1|H0Y9Q1_HUMAN Cytosol aminopeptidase (Fragment) OS=Homo sapiens GN=LAP3 PE=1 SV=8;sp|P28838|AMPL_HUMAN Cytosol aminopeptidase OS=Homo sapiens GN=LAP3 PE=1 SV=3	1	0	0	0	0	0	0	0	0	1	0	0	0	0	0	0	0	0	852630	0	0	0	0	0	0	0	0
CD44 antigen	CD44	tr|H0YD13|H0YD13_HUMAN CD44 antigen OS=Homo sapiens GN=CD44 PE=1 SV=2;sp|P16070|CD44_HUMAN CD44 antigen OS=Homo sapiens GN=CD44 PE=1 SV=3;tr|H0Y2P0|H0Y2P0_HUMAN CD44 antigen (Fragment) OS=Homo sapiens GN=CD44 PE=1 SV=1;tr|H0YE40|H0YE40_HUMAN CD44 antigen (	7	7	5	6	0	0	0	0	0	7	7	5	6	0	0	0	0	0	34381000	29656000	27056000	42773000	0	0	0	0	0
60S acidic ribosomal protein P2	RPLP2	tr|H0YDD8|H0YDD8_HUMAN 60S acidic ribosomal protein P2 (Fragment) OS=Homo sapiens GN=RPLP2 PE=1 SV=1;sp|P05387|RLA2_HUMAN 60S acidic ribosomal protein P2 OS=Homo sapiens GN=RPLP2 PE=1 SV=1	0	0	0	0	0	0	1	0	0	0	0	0	0	0	0	1	0	0	0	0	0	0	0	0	1061600	0	0
40S ribosomal protein S2	RPS2	tr|H0YEN5|H0YEN5_HUMAN 40S ribosomal protein S2 (Fragment) OS=Homo sapiens GN=RPS2 PE=1 SV=1;sp|P15880|RS2_HUMAN 40S ribosomal protein S2 OS=Homo sapiens GN=RPS2 PE=1 SV=2;tr|E9PQD7|E9PQD7_HUMAN 40S ribosomal protein S2 OS=Homo sapiens GN=RPS2 PE=1 SV=1;tr	2	4	1	5	0	1	1	1	0	2	4	1	5	0	1	1	1	0	132680	2359800	1399600	8298300	0	282040	99804	282020	0
Methionine--tRNA ligase, cytoplasmic	MARS	tr|H0YHV5|H0YHV5_HUMAN Methionine--tRNA ligase, cytoplasmic (Fragment) OS=Homo sapiens GN=MARS PE=1 SV=1;sp|P56192|SYMC_HUMAN Methionine--tRNA ligase, cytoplasmic OS=Homo sapiens GN=MARS PE=1 SV=2	0	1	0	1	0	0	0	0	0	0	1	0	1	0	0	0	0	0	0	132100	0	304440	0	0	0	0	0
Fermitin family homolog 2	FERMT2	tr|H0YJ34|H0YJ34_HUMAN Fermitin family homolog 2 (Fragment) OS=Homo sapiens GN=FERMT2 PE=1 SV=1;sp|Q96AC1|FERM2_HUMAN Fermitin family homolog 2 OS=Homo sapiens GN=FERMT2 PE=1 SV=1;tr|A0A0U1RRM8|A0A0U1RRM8_HUMAN Fermitin family homolog 2 (Fragment) OS=Homo	2	3	4	2	0	0	0	0	0	2	3	4	2	0	0	0	0	0	1681300	1671600	2348700	2084200	0	0	0	0	0
60S ribosomal protein L28	RPL28	tr|H0YLP6|H0YLP6_HUMAN 60S ribosomal protein L28 OS=Homo sapiens GN=RPL28 PE=1 SV=1;tr|H0YMF4|H0YMF4_HUMAN 60S ribosomal protein L28 OS=Homo sapiens GN=RPL28 PE=1 SV=1;tr|H0YKD8|H0YKD8_HUMAN 60S ribosomal protein L28 OS=Homo sapiens GN=RPL28 PE=1 SV=1;sp|P	0	0	0	1	0	1	1	3	0	0	0	0	1	0	1	1	3	0	0	0	0	838970	0	417860	270500	2988000	0
Electron transfer flavoprotein subunit alpha, mitochondrial	ETFA	tr|H0YL12|H0YL12_HUMAN Electron transfer flavoprotein subunit alpha, mitochondrial (Fragment) OS=Homo sapiens GN=ETFA PE=1 SV=8;tr|H0YKF0|H0YKF0_HUMAN Electron transfer flavoprotein subunit alpha, mitochondrial (Fragment) OS=Homo sapiens GN=ETFA PE=1 SV=1;	0	1	1	1	0	0	0	0	0	0	1	1	1	0	0	0	0	0	0	168150	106080	79416	0	0	0	0	0
Proteasome subunit beta type;Proteasome subunit alpha type;Proteasome subunit alpha type-4	PSMA4	tr|H0YKT8|H0YKT8_HUMAN Proteasome subunit beta type (Fragment) OS=Homo sapiens GN=PSMA4 PE=1 SV=8;tr|H0YMI6|H0YMI6_HUMAN Proteasome subunit alpha type (Fragment) OS=Homo sapiens GN=PSMA4 PE=1 SV=1;tr|H0YMA1|H0YMA1_HUMAN Proteasome subunit alpha type (Fragm	1	2	1	1	0	0	0	0	0	1	2	1	1	0	0	0	0	0	1309400	2910200	1034400	944010	0	0	0	0	0
Aflatoxin B1 aldehyde reductase member 4;Aflatoxin B1 aldehyde reductase member 2	AKR7A2;AKR7L	tr|H3BLU7|H3BLU7_HUMAN Aflatoxin B1 aldehyde reductase member 2 (Fragment) OS=Homo sapiens GN=AKR7A2 PE=1 SV=1;sp|Q8NHP1|ARK74_HUMAN Aflatoxin B1 aldehyde reductase member 4 OS=Homo sapiens GN=AKR7L PE=2 SV=6;sp|O43488|ARK72_HUMAN Aflatoxin B1 aldehyde red	1	1	1	1	0	0	0	0	0	1	1	1	1	0	0	0	0	0	335140	363440	279720	562520	0	0	0	0	0
TLD domain-containing protein 1	TLDC1	tr|H3BM75|H3BM75_HUMAN TLD domain-containing protein 1 OS=Homo sapiens GN=TLDC1 PE=1 SV=1;sp|Q6P9B6|TLDC1_HUMAN TLD domain-containing protein 1 OS=Homo sapiens GN=TLDC1 PE=1 SV=2	1	1	0	0	0	0	0	0	0	1	1	0	0	0	0	0	0	0	226310	190220	0	0	0	0	0	0	0
Ras-related protein Rab-11A;Ras-related protein Rab-11B	RAB11A;RAB11B	tr|H3BMH2|H3BMH2_HUMAN Ras-related protein Rab-11A (Fragment) OS=Homo sapiens GN=RAB11A PE=4 SV=1;tr|H3BSC1|H3BSC1_HUMAN Ras-related protein Rab-11A OS=Homo sapiens GN=RAB11A PE=1 SV=1;sp|P62491|RB11A_HUMAN Ras-related protein Rab-11A OS=Homo sapiens GN=RA	5	5	4	4	0	0	0	0	0	5	5	4	4	0	0	0	0	0	13817000	10287000	10356000	10639000	0	0	0	0	0
StAR-related lipid transfer protein 9	STARD9	tr|H3BN21|H3BN21_HUMAN StAR-related lipid transfer protein 9 (Fragment) OS=Homo sapiens GN=STARD9 PE=4 SV=1;sp|Q9P2P6|STAR9_HUMAN StAR-related lipid transfer protein 9 OS=Homo sapiens GN=STARD9 PE=1 SV=3	0	0	0	0	1	0	1	0	0	0	0	0	0	1	0	1	0	0	0	0	0	0	71840	0	5425800	0	0
Cytochrome c oxidase subunit 4 isoform 1, mitochondrial	COX4I1	tr|Q86WV2|Q86WV2_HUMAN COX4I1 protein OS=Homo sapiens GN=COX4I1 PE=1 SV=1;tr|H3BPG0|H3BPG0_HUMAN Cytochrome c oxidase subunit 4 isoform 1, mitochondrial (Fragment) OS=Homo sapiens GN=COX4I1 PE=1 SV=1;tr|H3BN72|H3BN72_HUMAN Cytochrome c oxidase subunit 4 is	0	1	0	1	0	0	0	0	0	0	1	0	1	0	0	0	0	0	0	673200	0	3516500	0	0	0	0	0
40S ribosomal protein S15a;ADP-ribosylation factor-like protein 6-interacting protein 1	RPS15A;ARL6IP1	tr|H3BN98|H3BN98_HUMAN Uncharacterized protein (Fragment) OS=Homo sapiens PE=4 SV=2;tr|I3L3P7|I3L3P7_HUMAN 40S ribosomal protein S15a OS=Homo sapiens GN=RPS15A PE=1 SV=1;tr|H3BPJ2|H3BPJ2_HUMAN ADP-ribosylation factor-like protein 6-interacting protein 1 (F	0	0	0	2	0	0	0	0	0	0	0	0	2	0	0	0	0	0	0	0	0	6537400	0	0	0	0	0
RNA-binding protein FUS;TATA-binding protein-associated factor 2N	FUS;TAF15	tr|H3BPE7|H3BPE7_HUMAN RNA-binding protein FUS OS=Homo sapiens GN=FUS PE=1 SV=1;sp|P35637|FUS_HUMAN RNA-binding protein FUS OS=Homo sapiens GN=FUS PE=1 SV=1;tr|A0A075B7D9|A0A075B7D9_HUMAN TATA-binding protein-associated factor 2N OS=Homo sapiens GN=TAF15 P	1	0	0	0	0	1	1	1	0	1	0	0	0	0	1	1	1	0	1142400	0	0	0	0	880110	886810	1495700	0
Adenine phosphoribosyltransferase	APRT	tr|H3BQF1|H3BQF1_HUMAN Adenine phosphoribosyltransferase (Fragment) OS=Homo sapiens GN=APRT PE=1 SV=8;sp|P07741|APT_HUMAN Adenine phosphoribosyltransferase OS=Homo sapiens GN=APRT PE=1 SV=2;tr|H3BSW3|H3BSW3_HUMAN Adenine phosphoribosyltransferase OS=Homo s	1	1	0	2	0	0	0	0	0	1	1	0	2	0	0	0	0	0	1000300	1268700	0	3111600	0	0	0	0	0
Cytochrome b-c1 complex subunit 2, mitochondrial	UQCRC2	tr|H3BRG4|H3BRG4_HUMAN Cytochrome b-c1 complex subunit 2, mitochondrial OS=Homo sapiens GN=UQCRC2 PE=1 SV=1;sp|P22695|QCR2_HUMAN Cytochrome b-c1 complex subunit 2, mitochondrial OS=Homo sapiens GN=UQCRC2 PE=1 SV=3	1	0	0	0	0	0	0	0	0	1	0	0	0	0	0	0	0	0	1589400	0	0	0	0	0	0	0	0
Pyruvate kinase	PKM	tr|H3BTN5|H3BTN5_HUMAN Pyruvate kinase (Fragment) OS=Homo sapiens GN=PKM PE=1 SV=1;tr|H3BQ34|H3BQ34_HUMAN Pyruvate kinase OS=Homo sapiens GN=PKM PE=1 SV=1	16	15	18	18	0	0	0	0	0	0	0	0	0	0	0	0	0	0	6286400	6081600	4008300	6077000	0	0	0	0	0
Non-syndromic hearing impairment protein 5	DFNA5	tr|H7BZJ0|H7BZJ0_HUMAN Non-syndromic hearing impairment protein 5 (Fragment) OS=Homo sapiens GN=DFNA5 PE=1 SV=1;tr|H7C147|H7C147_HUMAN Non-syndromic hearing impairment protein 5 (Fragment) OS=Homo sapiens GN=DFNA5 PE=1 SV=1;sp|O60443|DFNA5_HUMAN Non-syndro	0	1	1	1	0	0	0	0	0	0	1	1	1	0	0	0	0	0	0	339380	308310	481570	0	0	0	0	0
	PDIA3	tr|H7BZJ3|H7BZJ3_HUMAN Protein disulfide-isomerase A3 (Fragment) OS=Homo sapiens GN=PDIA3 PE=1 SV=1	4	5	4	5	0	0	0	0	0	1	1	1	1	0	0	0	0	0	9268000	9967000	9128900	12398000	0	0	0	0	0
Collagen alpha-2(VI) chain	COL6A2	tr|H7C0M5|H7C0M5_HUMAN Collagen alpha-2(VI) chain (Fragment) OS=Homo sapiens GN=COL6A2 PE=1 SV=1;sp|P12110|CO6A2_HUMAN Collagen alpha-2(VI) chain OS=Homo sapiens GN=COL6A2 PE=1 SV=4	0	0	1	0	0	0	0	0	0	0	0	1	0	0	0	0	0	0	0	0	244960	0	0	0	0	0	0
Testis-specific serine/threonine-protein kinase 4	TSSK4	tr|H7C3J1|H7C3J1_HUMAN Testis-specific serine/threonine-protein kinase 4 OS=Homo sapiens GN=TSSK4 PE=1 SV=1;sp|Q6SA08|TSSK4_HUMAN Testis-specific serine/threonine-protein kinase 4 OS=Homo sapiens GN=TSSK4 PE=1 SV=1	0	0	1	0	0	0	0	0	0	0	0	1	0	0	0	0	0	0	0	0	1225200	0	0	0	0	0	0
Cytochrome c oxidase copper chaperone	COX17	tr|H7C4E5|H7C4E5_HUMAN Cytochrome c oxidase copper chaperone (Fragment) OS=Homo sapiens GN=COX17 PE=1 SV=1;sp|Q14061|COX17_HUMAN Cytochrome c oxidase copper chaperone OS=Homo sapiens GN=COX17 PE=1 SV=2	1	0	1	1	0	0	0	0	0	1	0	1	1	0	0	0	0	0	18139000	0	13557000	23811000	0	0	0	0	0
RuvB-like 1	RUVBL1	tr|H7C4G5|H7C4G5_HUMAN RuvB-like helicase (Fragment) OS=Homo sapiens GN=RUVBL1 PE=1 SV=1;sp|Q9Y265|RUVB1_HUMAN RuvB-like 1 OS=Homo sapiens GN=RUVBL1 PE=1 SV=1;tr|J3QLR1|J3QLR1_HUMAN RuvB-like helicase (Fragment) OS=Homo sapiens GN=RUVBL1 PE=1 SV=1;tr|H7C4I	2	0	0	0	0	0	0	0	0	2	0	0	0	0	0	0	0	0	231310	0	0	0	0	0	0	0	0
Sarcoplasmic/endoplasmic reticulum calcium ATPase 2	ATP2A2	tr|H7C5W9|H7C5W9_HUMAN Sarcoplasmic/endoplasmic reticulum calcium ATPase 2 (Fragment) OS=Homo sapiens GN=ATP2A2 PE=1 SV=1;sp|P16615|AT2A2_HUMAN Sarcoplasmic/endoplasmic reticulum calcium ATPase 2 OS=Homo sapiens GN=ATP2A2 PE=1 SV=1	1	2	1	1	0	0	0	0	0	1	2	1	1	0	0	0	0	0	1048600	3227000	882720	1756700	0	0	0	0	0
Vesicle-fusing ATPase	NSF	tr|I3L0N3|I3L0N3_HUMAN Vesicle-fusing ATPase OS=Homo sapiens GN=NSF PE=1 SV=1;sp|P46459|NSF_HUMAN Vesicle-fusing ATPase OS=Homo sapiens GN=NSF PE=1 SV=3;tr|I3L0L3|I3L0L3_HUMAN Vesicle-fusing ATPase (Fragment) OS=Homo sapiens GN=NSF PE=1 SV=1	2	1	2	2	0	0	0	0	0	2	1	2	2	0	0	0	0	0	1122600	547950	1325800	2078400	0	0	0	0	0
Promethin	TMEM159	tr|I3NI21|I3NI21_HUMAN Promethin (Fragment) OS=Homo sapiens GN=TMEM159 PE=1 SV=1;tr|I3L288|I3L288_HUMAN Promethin OS=Homo sapiens GN=TMEM159 PE=1 SV=1;tr|I3NI23|I3NI23_HUMAN Promethin OS=Homo sapiens GN=TMEM159 PE=1 SV=1;sp|Q96B96|TM159_HUMAN Promethin OS=	0	0	0	0	0	1	2	0	0	0	0	0	0	0	1	2	0	0	0	0	0	0	0	927660	978130	0	0
Gem-associated protein 4	GEMIN4	tr|I3L2C7|I3L2C7_HUMAN Gem-associated protein 4 OS=Homo sapiens GN=GEMIN4 PE=1 SV=1;sp|P57678|GEMI4_HUMAN Gem-associated protein 4 OS=Homo sapiens GN=GEMIN4 PE=1 SV=2;tr|E7EN12|E7EN12_HUMAN Gem-associated protein 4 OS=Homo sapiens GN=GEMIN4 PE=1 SV=1;tr|I3	0	0	0	0	3	0	0	0	0	0	0	0	0	3	0	0	0	0	0	0	0	0	7222000	0	0	0	0
Eukaryotic translation initiation factor 5A;Eukaryotic translation initiation factor 5A-1;Eukaryotic translation initiation factor 5A-1-like	EIF5A;EIF5AL1	tr|I3L397|I3L397_HUMAN Eukaryotic translation initiation factor 5A (Fragment) OS=Homo sapiens GN=EIF5A PE=1 SV=8;tr|I3L504|I3L504_HUMAN Eukaryotic translation initiation factor 5A-1 OS=Homo sapiens GN=EIF5A PE=1 SV=1;sp|P63241|IF5A1_HUMAN Eukaryotic transl	0	1	1	5	0	0	0	0	0	0	1	1	5	0	0	0	0	0	0	1733400	1106300	26339000	0	0	0	0	0
40S ribosomal protein S13	RPS13	tr|J3KMX5|J3KMX5_HUMAN 40S ribosomal protein S13 OS=Homo sapiens GN=RPS13 PE=1 SV=1;sp|P62277|RS13_HUMAN 40S ribosomal protein S13 OS=Homo sapiens GN=RPS13 PE=1 SV=2	0	0	0	1	0	1	0	2	0	0	0	0	1	0	1	0	2	0	0	0	0	577550	0	2673000	0	1592700	0
Platelet-activating factor acetylhydrolase IB subunit beta	PAFAH1B2	tr|J3KNE3|J3KNE3_HUMAN Platelet-activating factor acetylhydrolase IB subunit beta (Fragment) OS=Homo sapiens GN=PAFAH1B2 PE=1 SV=1;sp|P68402|PA1B2_HUMAN Platelet-activating factor acetylhydrolase IB subunit beta OS=Homo sapiens GN=PAFAH1B2 PE=1 SV=1	1	1	1	1	0	0	0	0	0	1	1	1	1	0	0	0	0	0	538620	540480	401230	652370	0	0	0	0	0
Signal transducer and activator of transcription;Signal transducer and activator of transcription 1-alpha/beta	STAT1	tr|J3KPM9|J3KPM9_HUMAN Signal transducer and activator of transcription OS=Homo sapiens GN=STAT1 PE=1 SV=1;sp|P42224|STAT1_HUMAN Signal transducer and activator of transcription 1-alpha/beta OS=Homo sapiens GN=STAT1 PE=1 SV=2	5	7	6	6	0	0	0	0	0	5	7	6	6	0	0	0	0	0	6017300	7934000	6397000	11958000	0	0	0	0	0
Peptidyl-tRNA hydrolase 2, mitochondrial	PTRH2	tr|J3KQ48|J3KQ48_HUMAN Peptidyl-tRNA hydrolase 2, mitochondrial OS=Homo sapiens GN=PTRH2 PE=1 SV=1;sp|Q9Y3E5|PTH2_HUMAN Peptidyl-tRNA hydrolase 2, mitochondrial OS=Homo sapiens GN=PTRH2 PE=1 SV=1	1	0	0	1	0	0	0	0	0	1	0	0	1	0	0	0	0	0	117350	0	0	249100	0	0	0	0	0
	FLII	tr|J3KS54|J3KS54_HUMAN Protein flightless-1 homolog OS=Homo sapiens GN=FLII PE=1 SV=1	0	0	0	0	0	25	21	24	0	0	0	0	0	0	2	1	1	0	0	0	0	0	0	9754800	4273000	11844000	0
60S ribosomal protein L26	RPL26	tr|J3KSS0|J3KSS0_HUMAN 60S ribosomal protein L26 OS=Homo sapiens GN=RPL26 PE=4 SV=1;tr|J3KTJ8|J3KTJ8_HUMAN 60S ribosomal protein L26 (Fragment) OS=Homo sapiens GN=RPL26 PE=4 SV=8;tr|J3QRI7|J3QRI7_HUMAN 60S ribosomal protein L26 (Fragment) OS=Homo sapiens G	1	0	1	0	0	1	0	0	0	1	0	1	0	0	1	0	0	0	208740	0	222680	0	0	52535	0	0	0
Rotatin	RTTN	tr|J3KTD2|J3KTD2_HUMAN Rotatin OS=Homo sapiens GN=RTTN PE=1 SV=1;sp|Q86VV8|RTTN_HUMAN Rotatin OS=Homo sapiens GN=RTTN PE=1 SV=3	0	0	0	0	1	1	1	1	0	0	0	0	0	1	1	1	1	0	0	0	0	0	1012900	1484400	1207700	931400	0
Ribosomal protein L19;60S ribosomal protein L19	RPL19	tr|J3QR09|J3QR09_HUMAN Ribosomal protein L19 OS=Homo sapiens GN=RPL19 PE=1 SV=1;tr|J3KTE4|J3KTE4_HUMAN Ribosomal protein L19 OS=Homo sapiens GN=RPL19 PE=1 SV=1;sp|P84098|RL19_HUMAN 60S ribosomal protein L19 OS=Homo sapiens GN=RPL19 PE=1 SV=1	1	0	0	1	1	3	2	1	0	1	0	0	1	1	3	2	1	0	1343500	0	0	2496400	0	6784600	4208000	2212500	0
Rho GDP-dissociation inhibitor 1	ARHGDIA	tr|J3KTF8|J3KTF8_HUMAN Rho GDP-dissociation inhibitor 1 (Fragment) OS=Homo sapiens GN=ARHGDIA PE=1 SV=8;tr|J3QQX2|J3QQX2_HUMAN Rho GDP-dissociation inhibitor 1 OS=Homo sapiens GN=ARHGDIA PE=1 SV=1;sp|P52565|GDIR1_HUMAN Rho GDP-dissociation inhibitor 1 OS=H	6	5	6	5	0	0	0	0	0	6	5	6	5	0	0	0	0	0	29169000	25172000	33655000	40705000	0	0	0	0	0
Small nuclear ribonucleoprotein-associated protein N;Small nuclear ribonucleoprotein-associated proteins B and B	SNRPN;SNRPB	tr|J3QLE5|J3QLE5_HUMAN Small nuclear ribonucleoprotein-associated protein N (Fragment) OS=Homo sapiens GN=SNRPN PE=1 SV=1;sp|P63162|RSMN_HUMAN Small nuclear ribonucleoprotein-associated protein N OS=Homo sapiens GN=SNRPN PE=1 SV=1;sp|P14678|RSMB_HUMAN Smal	1	1	1	0	2	2	1	1	1	1	1	1	0	2	2	1	1	1	251420	172000	193780	0	1825400	2471500	794530	1899500	131150
Small nuclear ribonucleoprotein Sm D1	SNRPD1	tr|J3QLI9|J3QLI9_HUMAN Small nuclear ribonucleoprotein Sm D1 OS=Homo sapiens GN=SNRPD1 PE=1 SV=1;sp|P62314|SMD1_HUMAN Small nuclear ribonucleoprotein Sm D1 OS=Homo sapiens GN=SNRPD1 PE=1 SV=1	0	0	0	0	1	1	0	0	0	0	0	0	0	1	1	0	0	0	0	0	0	0	770400	1319800	0	0	0
Myosin regulatory light chain 12A;Myosin regulatory light chain 12B	MYL12A;MYL12B	tr|J3QRS3|J3QRS3_HUMAN Myosin regulatory light chain 12A OS=Homo sapiens GN=MYL12A PE=1 SV=1;sp|P19105|ML12A_HUMAN Myosin regulatory light chain 12A OS=Homo sapiens GN=MYL12A PE=1 SV=2;sp|O14950|ML12B_HUMAN Myosin regulatory light chain 12B OS=Homo sapiens	0	4	2	4	6	7	1	2	0	0	2	2	2	2	2	1	1	0	0	8428400	4649800	16819000	13658000	58417000	1264600	3870100	0
26S proteasome non-ATPase regulatory subunit 11	PSMD11	tr|J3QRY4|J3QRY4_HUMAN 26S proteasome non-ATPase regulatory subunit 11 (Fragment) OS=Homo sapiens GN=PSMD11 PE=1 SV=8;sp|O00231|PSD11_HUMAN 26S proteasome non-ATPase regulatory subunit 11 OS=Homo sapiens GN=PSMD11 PE=1 SV=3	3	2	3	1	0	0	0	0	0	3	2	3	1	0	0	0	0	0	2459700	698930	1991200	444050	0	0	0	0	0
Unconventional myosin-Id	MYO1D	tr|K7EIG7|K7EIG7_HUMAN Unconventional myosin-Id OS=Homo sapiens GN=MYO1D PE=1 SV=1;sp|O94832|MYO1D_HUMAN Unconventional myosin-Id OS=Homo sapiens GN=MYO1D PE=1 SV=2;tr|J3QRN6|J3QRN6_HUMAN Unconventional myosin-Id OS=Homo sapiens GN=MYO1D PE=1 SV=1	0	0	1	1	0	5	0	0	0	0	0	1	1	0	5	0	0	0	0	0	635860	1194000	0	6271300	0	0	0
Katanin p60 ATPase-containing subunit A-like 2	KATNAL2	tr|K7EM02|K7EM02_HUMAN Katanin p60 ATPase-containing subunit A-like 2 (Fragment) OS=Homo sapiens GN=KATNAL2 PE=1 SV=1;tr|K7EIJ8|K7EIJ8_HUMAN Katanin p60 ATPase-containing subunit A-like 2 (Fragment) OS=Homo sapiens GN=KATNAL2 PE=1 SV=1;sp|Q8IYT4|KATL2_HUMA	1	1	1	1	0	0	0	0	0	1	1	1	1	0	0	0	0	0	8272000	9332200	8136000	7114300	0	0	0	0	0
Lon protease homolog, mitochondrial	LONP1	tr|K7EJE8|K7EJE8_HUMAN Lon protease homolog, mitochondrial OS=Homo sapiens GN=LONP1 PE=1 SV=1;tr|K7EKE6|K7EKE6_HUMAN Lon protease homolog, mitochondrial OS=Homo sapiens GN=LONP1 PE=1 SV=1;sp|P36776|LONM_HUMAN Lon protease homolog, mitochondrial OS=Homo sap	1	0	0	1	0	0	0	0	0	1	0	0	1	0	0	0	0	0	316700	0	0	121570	0	0	0	0	0
60S ribosomal protein L22	RPL22	tr|K7EJT5|K7EJT5_HUMAN 60S ribosomal protein L22 (Fragment) OS=Homo sapiens GN=RPL22 PE=1 SV=1;tr|K7EP65|K7EP65_HUMAN 60S ribosomal protein L22 (Fragment) OS=Homo sapiens GN=RPL22 PE=1 SV=1;tr|K7EKS7|K7EKS7_HUMAN 60S ribosomal protein L22 OS=Homo sapiens G	0	1	0	2	0	0	0	0	0	0	1	0	2	0	0	0	0	0	0	1287400	0	5976700	0	0	0	0	0
Cytosolic acyl coenzyme A thioester hydrolase	ACOT7	tr|K7EKP8|K7EKP8_HUMAN Cytosolic acyl coenzyme A thioester hydrolase (Fragment) OS=Homo sapiens GN=ACOT7 PE=1 SV=8;sp|O00154|BACH_HUMAN Cytosolic acyl coenzyme A thioester hydrolase OS=Homo sapiens GN=ACOT7 PE=1 SV=3	0	1	1	1	0	0	0	0	0	0	1	1	1	0	0	0	0	0	0	228010	91386	182250	0	0	0	0	0
Hsp90 co-chaperone Cdc37;Hsp90 co-chaperone Cdc37, N-terminally processed	CDC37	tr|K7EQA9|K7EQA9_HUMAN Hsp90 co-chaperone Cdc37 (Fragment) OS=Homo sapiens GN=CDC37 PE=1 SV=1;tr|K7EKQ2|K7EKQ2_HUMAN Hsp90 co-chaperone Cdc37 (Fragment) OS=Homo sapiens GN=CDC37 PE=1 SV=1;sp|Q16543|CDC37_HUMAN Hsp90 co-chaperone Cdc37 OS=Homo sapiens GN=CD	1	1	1	1	0	0	0	0	0	1	1	1	1	0	0	0	0	0	3268300	2999200	2012100	4499300	0	0	0	0	0
60S ribosomal protein L27	RPL27	tr|K7EQQ9|K7EQQ9_HUMAN 60S ribosomal protein L27 OS=Homo sapiens GN=RPL27 PE=1 SV=1;tr|K7ELC7|K7ELC7_HUMAN 60S ribosomal protein L27 (Fragment) OS=Homo sapiens GN=RPL27 PE=1 SV=1;sp|P61353|RL27_HUMAN 60S ribosomal protein L27 OS=Homo sapiens GN=RPL27 PE=1	0	0	0	0	0	2	2	2	0	0	0	0	0	0	2	2	2	0	0	0	0	0	0	5418400	2667300	6624800	0
Protein LSM12 homolog	LSM12	tr|K7ELG9|K7ELG9_HUMAN Protein LSM12 homolog OS=Homo sapiens GN=LSM12 PE=1 SV=1;sp|Q3MHD2|LSM12_HUMAN Protein LSM12 homolog OS=Homo sapiens GN=LSM12 PE=1 SV=2	0	0	0	0	0	2	1	2	0	0	0	0	0	0	2	1	2	0	0	0	0	0	0	8377400	4571100	16248000	0
Glucosidase 2 subunit beta	PRKCSH	tr|K7ELL7|K7ELL7_HUMAN Glucosidase 2 subunit beta OS=Homo sapiens GN=PRKCSH PE=1 SV=1;sp|P14314|GLU2B_HUMAN Glucosidase 2 subunit beta OS=Homo sapiens GN=PRKCSH PE=1 SV=2	5	4	5	6	0	0	0	0	0	5	4	5	6	0	0	0	0	0	13919000	12027000	11658000	21305000	0	0	0	0	0
Thioredoxin-like protein 1	TXNL1	tr|K7EML9|K7EML9_HUMAN Thioredoxin-like protein 1 (Fragment) OS=Homo sapiens GN=TXNL1 PE=1 SV=1;tr|K7ER96|K7ER96_HUMAN Thioredoxin-like protein 1 (Fragment) OS=Homo sapiens GN=TXNL1 PE=1 SV=1;sp|O43396|TXNL1_HUMAN Thioredoxin-like protein 1 OS=Homo sapiens	0	1	0	1	0	0	0	0	0	0	1	0	1	0	0	0	0	0	0	84394	0	183560	0	0	0	0	0
Splicing factor U2AF 65 kDa subunit	U2AF2	tr|K7ENG2|K7ENG2_HUMAN Splicing factor U2AF 65 kDa subunit OS=Homo sapiens GN=U2AF2 PE=1 SV=1;sp|P26368|U2AF2_HUMAN Splicing factor U2AF 65 kDa subunit OS=Homo sapiens GN=U2AF2 PE=1 SV=4	0	0	0	1	0	1	1	1	1	0	0	0	1	0	1	1	1	1	0	0	0	218350	0	1239000	564050	3157000	114610
Cleft lip and palate transmembrane protein 1	CLPTM1	tr|K7EQQ1|K7EQQ1_HUMAN Cleft lip and palate transmembrane protein 1 (Fragment) OS=Homo sapiens GN=CLPTM1 PE=1 SV=1;sp|O96005|CLPT1_HUMAN Cleft lip and palate transmembrane protein 1 OS=Homo sapiens GN=CLPTM1 PE=1 SV=1	1	1	0	2	0	0	0	0	0	1	1	0	2	0	0	0	0	0	51499	35637	0	196410	0	0	0	0	0
Coatomer subunit epsilon	COPE	tr|M0QXB4|M0QXB4_HUMAN Coatomer protein complex, subunit epsilon, isoform CRA_g OS=Homo sapiens GN=COPE PE=1 SV=1;sp|O14579|COPE_HUMAN Coatomer subunit epsilon OS=Homo sapiens GN=COPE PE=1 SV=3	2	0	2	2	0	0	0	0	0	2	0	2	2	0	0	0	0	0	2753100	0	175610	2533500	0	0	0	0	0
U1 small nuclear ribonucleoprotein A	SNRPA	tr|M0R0G9|M0R0G9_HUMAN U1 small nuclear ribonucleoprotein A OS=Homo sapiens GN=SNRPA PE=1 SV=1;tr|M0QXK2|M0QXK2_HUMAN U1 small nuclear ribonucleoprotein A (Fragment) OS=Homo sapiens GN=SNRPA PE=1 SV=8;tr|M0R221|M0R221_HUMAN U1 small nuclear ribonucleoprote	0	0	0	0	0	1	1	0	0	0	0	0	0	0	1	1	0	0	0	0	0	0	0	1287300	402240	0	0
60S ribosomal protein L13a	RPL13A;RPL13a	tr|M0QYS1|M0QYS1_HUMAN 60S ribosomal protein L13a (Fragment) OS=Homo sapiens GN=RPL13A PE=1 SV=2;sp|P40429|RL13A_HUMAN 60S ribosomal protein L13a OS=Homo sapiens GN=RPL13A PE=1 SV=2;tr|Q8J015|Q8J015_HUMAN 60S ribosomal protein L13a OS=Homo sapiens GN=RPL13	1	1	2	1	0	2	2	1	0	1	1	2	1	0	2	2	1	0	2693000	1553100	1951600	3318700	0	5706500	3717600	0	0
40S ribosomal protein S11	RPS11	tr|M0QZC5|M0QZC5_HUMAN 40S ribosomal protein S11 OS=Homo sapiens GN=RPS11 PE=1 SV=1;sp|P62280|RS11_HUMAN 40S ribosomal protein S11 OS=Homo sapiens GN=RPS11 PE=1 SV=3	0	1	1	1	0	2	2	0	0	0	1	1	1	0	2	2	0	0	0	857900	2206500	1690000	0	2832800	2458700	0	0
40S ribosomal protein S5;40S ribosomal protein S5, N-terminally processed	RPS5	tr|M0QZN2|M0QZN2_HUMAN 40S ribosomal protein S5 OS=Homo sapiens GN=RPS5 PE=1 SV=1;tr|M0R0F0|M0R0F0_HUMAN 40S ribosomal protein S5 (Fragment) OS=Homo sapiens GN=RPS5 PE=1 SV=1;tr|M0R0R2|M0R0R2_HUMAN 40S ribosomal protein S5 OS=Homo sapiens GN=RPS5 PE=1 SV=1	0	0	0	1	0	0	0	0	0	0	0	0	1	0	0	0	0	0	0	0	0	163310	0	0	0	0	0
Alpha-soluble NSF attachment protein	NAPA	tr|M0R0Y2|M0R0Y2_HUMAN Alpha-soluble NSF attachment protein OS=Homo sapiens GN=NAPA PE=1 SV=1;sp|P54920|SNAA_HUMAN Alpha-soluble NSF attachment protein OS=Homo sapiens GN=NAPA PE=1 SV=3;tr|M0R213|M0R213_HUMAN Alpha-soluble NSF attachment protein (Fragment)	0	0	1	1	0	0	0	0	0	0	0	1	1	0	0	0	0	0	0	0	691090	1563300	0	0	0	0	0
60S ribosomal protein L18a	RPL18A	tr|M0R3D6|M0R3D6_HUMAN 60S ribosomal protein L18a (Fragment) OS=Homo sapiens GN=RPL18A PE=1 SV=1;tr|M0R1A7|M0R1A7_HUMAN 60S ribosomal protein L18a OS=Homo sapiens GN=RPL18A PE=1 SV=1;tr|M0R117|M0R117_HUMAN 60S ribosomal protein L18a OS=Homo sapiens GN=RPL1	1	2	2	2	0	5	3	1	0	1	2	2	2	0	5	3	1	0	3444400	3540900	552510	2256800	0	12609000	1238000	5157400	0
ATP-dependent RNA helicase DDX39A;Spliceosome RNA helicase DDX39B	DDX39B;DDX39A	tr|Q5STU3|Q5STU3_HUMAN Spliceosome RNA helicase DDX39B OS=Homo sapiens GN=DDX39B PE=1 SV=2;sp|O00148|DX39A_HUMAN ATP-dependent RNA helicase DDX39A OS=Homo sapiens GN=DDX39A PE=1 SV=2;sp|Q13838|DX39B_HUMAN Spliceosome RNA helicase DDX39B OS=Homo sapiens GN=	2	1	2	2	0	0	0	0	0	2	1	2	2	0	0	0	0	0	2019200	765680	1638300	2143700	0	0	0	0	0
AP-3 complex subunit beta-1	AP3B1	sp|O00203|AP3B1_HUMAN AP-3 complex subunit beta-1 OS=Homo sapiens GN=AP3B1 PE=1 SV=3	0	0	1	2	0	0	0	0	0	0	0	1	2	0	0	0	0	0	0	0	96265	1214200	0	0	0	0	0
Chloride intracellular channel protein 1	CLIC1	sp|O00299|CLIC1_HUMAN Chloride intracellular channel protein 1 OS=Homo sapiens GN=CLIC1 PE=1 SV=4	8	9	7	9	0	0	0	0	0	8	9	7	9	0	0	0	0	0	44300000	42737000	35743000	66748000	0	0	0	0	0
Insulin-like growth factor 2 mRNA-binding protein 3	IGF2BP3	sp|O00425|IF2B3_HUMAN Insulin-like growth factor 2 mRNA-binding protein 3 OS=Homo sapiens GN=IGF2BP3 PE=1 SV=2	0	0	0	0	0	1	1	1	0	0	0	0	0	0	1	1	1	0	0	0	0	0	0	571140	265940	1143500	0
Podocalyxin	PODXL	sp|O00592|PODXL_HUMAN Podocalyxin OS=Homo sapiens GN=PODXL PE=1 SV=2	0	1	1	2	0	0	0	0	0	0	1	1	2	0	0	0	0	0	0	1156700	2403400	5362500	0	0	0	0	0
Protein CYR61	CYR61	sp|O00622|CYR61_HUMAN Protein CYR61 OS=Homo sapiens GN=CYR61 PE=1 SV=1	0	0	0	0	0	0	0	0	2	0	0	0	0	0	0	0	0	2	0	0	0	0	0	0	0	0	381050
Heat shock protein beta-6	HSPB6	sp|O14558|HSPB6_HUMAN Heat shock protein beta-6 OS=Homo sapiens GN=HSPB6 PE=1 SV=2;tr|K7EP04|K7EP04_HUMAN Heat shock protein beta-6 OS=Homo sapiens GN=HSPB6 PE=1 SV=1	2	3	3	4	0	0	1	1	0	2	3	3	4	0	0	1	1	0	1655700	7158300	3275100	18371000	0	0	161380	347470	0
Tax1-binding protein 3	TAX1BP3	sp|O14907|TX1B3_HUMAN Tax1-binding protein 3 OS=Homo sapiens GN=TAX1BP3 PE=1 SV=2	0	0	0	1	0	0	0	0	0	0	0	0	1	0	0	0	0	0	0	0	0	1382600	0	0	0	0	0
Actin-related protein 2/3 complex subunit 1B	ARPC1B	sp|O15143|ARC1B_HUMAN Actin-related protein 2/3 complex subunit 1B OS=Homo sapiens GN=ARPC1B PE=1 SV=3;tr|C9JBJ7|C9JBJ7_HUMAN Actin-related protein 2/3 complex subunit 1B (Fragment) OS=Homo sapiens GN=ARPC1B PE=1 SV=1;tr|C9K057|C9K057_HUMAN Actin-related p	3	4	3	2	0	0	0	0	0	3	4	3	2	0	0	0	0	0	6478400	6576600	4093500	2823800	0	0	0	0	0
Actin-related protein 2/3 complex subunit 2	ARPC2	sp|O15144|ARPC2_HUMAN Actin-related protein 2/3 complex subunit 2 OS=Homo sapiens GN=ARPC2 PE=1 SV=1	7	5	5	4	0	0	0	0	0	7	5	5	4	0	0	0	0	0	18279000	14828000	9440100	13947000	0	0	0	0	0
Actin-related protein 2/3 complex subunit 3	ARPC3	sp|O15145|ARPC3_HUMAN Actin-related protein 2/3 complex subunit 3 OS=Homo sapiens GN=ARPC3 PE=1 SV=3;tr|C9JZD1|C9JZD1_HUMAN Actin-related protein 2/3 complex subunit 3 (Fragment) OS=Homo sapiens GN=ARPC3 PE=1 SV=1	2	3	2	4	0	0	0	0	0	2	3	2	4	0	0	0	0	0	1027500	4097900	3570100	7753200	0	0	0	0	0
Membrane-associated progesterone receptor component 2	PGRMC2	sp|O15173|PGRC2_HUMAN Membrane-associated progesterone receptor component 2 OS=Homo sapiens GN=PGRMC2 PE=1 SV=1	3	3	3	3	0	0	0	0	0	3	3	3	3	0	0	0	0	0	4683900	5063100	4608100	6592400	0	0	0	0	0
Prolyl 4-hydroxylase subunit alpha-2	P4HA2	sp|O15460|P4HA2_HUMAN Prolyl 4-hydroxylase subunit alpha-2 OS=Homo sapiens GN=P4HA2 PE=1 SV=1	3	2	2	4	0	0	0	0	0	3	2	2	4	0	0	0	0	0	3770400	3366800	2421700	6855000	0	0	0	0	0
Actin-related protein 2/3 complex subunit 5	ARPC5	sp|O15511|ARPC5_HUMAN Actin-related protein 2/3 complex subunit 5 OS=Homo sapiens GN=ARPC5 PE=1 SV=3	0	1	1	1	0	0	0	0	0	0	1	1	1	0	0	0	0	0	0	1833600	1687000	3974400	0	0	0	0	0
D-3-phosphoglycerate dehydrogenase	PHGDH	sp|O43175|SERA_HUMAN D-3-phosphoglycerate dehydrogenase OS=Homo sapiens GN=PHGDH PE=1 SV=4;tr|Q5SZU1|Q5SZU1_HUMAN D-3-phosphoglycerate dehydrogenase OS=Homo sapiens GN=PHGDH PE=1 SV=1	9	7	6	6	0	0	0	0	0	9	7	6	6	0	0	0	0	0	19848000	22109000	16117000	20421000	0	0	0	0	0
26S proteasome non-ATPase regulatory subunit 3	PSMD3	sp|O43242|PSMD3_HUMAN 26S proteasome non-ATPase regulatory subunit 3 OS=Homo sapiens GN=PSMD3 PE=1 SV=2	1	2	1	1	0	0	0	0	0	1	2	1	1	0	0	0	0	0	182860	1205900	140230	229950	0	0	0	0	0
Beta-1,4-galactosyltransferase 5	B4GALT5	sp|O43286|B4GT5_HUMAN Beta-1,4-galactosyltransferase 5 OS=Homo sapiens GN=B4GALT5 PE=2 SV=1	0	1	1	1	0	0	0	0	0	0	1	1	1	0	0	0	0	0	0	245270	251790	339140	0	0	0	0	0
Exportin-T	XPOT	sp|O43592|XPOT_HUMAN Exportin-T OS=Homo sapiens GN=XPOT PE=1 SV=2	1	2	1	2	0	0	0	0	0	1	2	1	2	0	0	0	0	0	167010	177680	113920	281690	0	0	0	0	0
Alpha-actinin-4	ACTN4	sp|O43707|ACTN4_HUMAN Alpha-actinin-4 OS=Homo sapiens GN=ACTN4 PE=1 SV=2	35	30	29	33	0	0	0	0	0	21	19	17	21	0	0	0	0	0	189930000	174610000	120490000	246350000	0	0	0	0	0
AP-1 complex subunit gamma-1	AP1G1	sp|O43747|AP1G1_HUMAN AP-1 complex subunit gamma-1 OS=Homo sapiens GN=AP1G1 PE=1 SV=5	1	0	0	0	0	0	0	0	0	1	0	0	0	0	0	0	0	0	408030	0	0	0	0	0	0	0	0
Asparagine--tRNA ligase, cytoplasmic	NARS	sp|O43776|SYNC_HUMAN Asparagine--tRNA ligase, cytoplasmic OS=Homo sapiens GN=NARS PE=1 SV=1	3	3	1	4	0	0	0	0	0	3	3	1	4	0	0	0	0	0	1523300	1178300	220290	1922900	0	0	0	0	0
Cleavage and polyadenylation specificity factor subunit 5	NUDT21	sp|O43809|CPSF5_HUMAN Cleavage and polyadenylation specificity factor subunit 5 OS=Homo sapiens GN=NUDT21 PE=1 SV=1;tr|H3BND3|H3BND3_HUMAN Cleavage and polyadenylation-specificity factor subunit 5 (Fragment) OS=Homo sapiens GN=NUDT21 PE=1 SV=8;tr|H3BV41|H3	0	0	0	0	4	1	1	4	5	0	0	0	0	4	1	1	4	5	0	0	0	0	4133900	2348900	2179900	11084000	4239500
Calumenin	CALU	sp|O43852|CALU_HUMAN Calumenin OS=Homo sapiens GN=CALU PE=1 SV=2	3	2	3	7	0	0	0	0	0	3	2	3	7	0	0	0	0	0	17899000	10815000	10911000	33660000	0	0	0	0	0
Perilipin-3	PLIN3	sp|O60664|PLIN3_HUMAN Perilipin-3 OS=Homo sapiens GN=PLIN3 PE=1 SV=3;tr|K7EL96|K7EL96_HUMAN Perilipin-3 (Fragment) OS=Homo sapiens GN=PLIN3 PE=1 SV=8;tr|K7ERZ3|K7ERZ3_HUMAN Perilipin-3 (Fragment) OS=Homo sapiens GN=PLIN3 PE=1 SV=1	8	7	6	6	0	0	0	0	0	8	7	6	6	0	0	0	0	0	24286000	23590000	18746000	19088000	0	0	0	0	0
UDP-glucose 6-dehydrogenase	UGDH	sp|O60701|UGDH_HUMAN UDP-glucose 6-dehydrogenase OS=Homo sapiens GN=UGDH PE=1 SV=1	11	11	11	12	0	0	0	0	0	11	11	11	12	0	0	0	0	0	59847000	53242000	48521000	74558000	0	0	0	0	0
Sorting nexin-2;Sorting nexin-1	SNX2;SNX1	sp|O60749|SNX2_HUMAN Sorting nexin-2 OS=Homo sapiens GN=SNX2 PE=1 SV=2;tr|H0YK42|H0YK42_HUMAN Sorting nexin-1 OS=Homo sapiens GN=SNX1 PE=1 SV=1;sp|Q13596|SNX1_HUMAN Sorting nexin-1 OS=Homo sapiens GN=SNX1 PE=1 SV=3	1	1	1	2	0	0	0	0	0	1	1	1	2	0	0	0	0	0	0	1174600	780110	2658600	0	0	0	0	0
General vesicular transport factor p115	USO1	sp|O60763|USO1_HUMAN General vesicular transport factor p115 OS=Homo sapiens GN=USO1 PE=1 SV=2	1	1	1	2	0	0	0	0	0	1	1	1	2	0	0	0	0	0	209470	0	173880	1159800	0	0	0	0	0
WD repeat-containing protein 1	WDR1	sp|O75083|WDR1_HUMAN WD repeat-containing protein 1 OS=Homo sapiens GN=WDR1 PE=1 SV=4;tr|D6RD66|D6RD66_HUMAN WD repeat-containing protein 1 (Fragment) OS=Homo sapiens GN=WDR1 PE=1 SV=1	10	10	11	11	0	0	0	0	0	10	10	11	11	0	0	0	0	0	39757000	40718000	32032000	54639000	0	0	0	0	0
Programmed cell death protein 6	PDCD6	sp|O75340|PDCD6_HUMAN Programmed cell death protein 6 OS=Homo sapiens GN=PDCD6 PE=1 SV=1;tr|A0A024QZ42|A0A024QZ42_HUMAN HCG1985580, isoform CRA_c OS=Homo sapiens GN=PDCD6 PE=1 SV=1	0	0	0	0	0	7	6	6	0	0	0	0	0	0	7	6	6	0	0	0	0	0	0	24483000	19010000	22745000	0
Filamin-B	FLNB	sp|O75369|FLNB_HUMAN Filamin-B OS=Homo sapiens GN=FLNB PE=1 SV=2;tr|E7EN95|E7EN95_HUMAN Filamin-B OS=Homo sapiens GN=FLNB PE=1 SV=1	40	39	31	47	0	0	0	0	0	34	33	26	42	0	0	0	0	0	79978000	67236000	46528000	118640000	0	0	0	0	0
Vesicle-trafficking protein SEC22b	SEC22B	sp|O75396|SC22B_HUMAN Vesicle-trafficking protein SEC22b OS=Homo sapiens GN=SEC22B PE=1 SV=4	5	2	4	4	0	0	0	0	0	5	2	4	4	0	0	0	0	0	11020000	1209300	4601300	9720500	0	0	0	0	0
Vacuolar protein sorting-associated protein 26A;Vacuolar protein sorting-associated protein 26B	VPS26A;VPS26B	tr|S4R3Q6|S4R3Q6_HUMAN Vacuolar protein sorting-associated protein 26A OS=Homo sapiens GN=VPS26A PE=1 SV=1;sp|O75436|VP26A_HUMAN Vacuolar protein sorting-associated protein 26A OS=Homo sapiens GN=VPS26A PE=1 SV=2;sp|Q4G0F5|VP26B_HUMAN Vacuolar protein sort	1	1	1	1	0	0	0	0	0	1	1	1	1	0	0	0	0	0	350820	299570	304090	354190	0	0	0	0	0
Carbonyl reductase [NADPH] 3	CBR3	sp|O75828|CBR3_HUMAN Carbonyl reductase [NADPH] 3 OS=Homo sapiens GN=CBR3 PE=1 SV=3	2	2	2	2	0	0	0	0	0	1	1	1	1	0	0	0	0	0	2582200	2190900	1228700	1918700	0	0	0	0	0
Isocitrate dehydrogenase [NADP] cytoplasmic	IDH1	sp|O75874|IDHC_HUMAN Isocitrate dehydrogenase [NADP] cytoplasmic OS=Homo sapiens GN=IDH1 PE=1 SV=2;tr|C9J4N6|C9J4N6_HUMAN Isocitrate dehydrogenase [NADP] cytoplasmic (Fragment) OS=Homo sapiens GN=IDH1 PE=1 SV=1	1	4	3	2	0	0	0	0	0	1	4	3	2	0	0	0	0	0	956110	4014400	2512200	5211200	0	0	0	0	0
Wolframin	WFS1	sp|O76024|WFS1_HUMAN Wolframin OS=Homo sapiens GN=WFS1 PE=1 SV=2	0	0	0	0	10	0	0	0	0	0	0	0	0	10	0	0	0	0	0	0	0	0	16418000	0	0	0	0
Glutaminase kidney isoform, mitochondrial	GLS	sp|O94925|GLSK_HUMAN Glutaminase kidney isoform, mitochondrial OS=Homo sapiens GN=GLS PE=1 SV=1	1	2	1	1	1	0	0	0	0	1	2	1	1	1	0	0	0	0	261840	1162000	430570	846240	443880	0	0	0	0
Reticulon-3	RTN3	sp|O95197|RTN3_HUMAN Reticulon-3 OS=Homo sapiens GN=RTN3 PE=1 SV=2	1	1	1	0	0	0	0	0	0	1	1	1	0	0	0	0	0	0	1984800	2013200	894360	0	0	0	0	0	0
Peptidyl-prolyl cis-trans isomerase FKBP9	FKBP9	sp|O95302|FKBP9_HUMAN Peptidyl-prolyl cis-trans isomerase FKBP9 OS=Homo sapiens GN=FKBP9 PE=1 SV=2	2	4	3	4	0	0	0	0	0	2	4	3	4	0	0	0	0	0	3559000	8111900	8071200	15244000	0	0	0	0	0
6-phosphogluconolactonase	PGLS	sp|O95336|6PGL_HUMAN 6-phosphogluconolactonase OS=Homo sapiens GN=PGLS PE=1 SV=2;tr|M0R261|M0R261_HUMAN 6-phosphogluconolactonase (Fragment) OS=Homo sapiens GN=PGLS PE=1 SV=1	2	2	3	3	0	0	0	0	0	2	2	3	3	0	0	0	0	0	1949400	2264500	3035300	5035900	0	0	0	0	0
Bifunctional 3-phosphoadenosine 5-phosphosulfate synthase 2;Sulfate adenylyltransferase;Adenylyl-sulfate kinase	PAPSS2	sp|O95340|PAPS2_HUMAN Bifunctional 3-phosphoadenosine 5-phosphosulfate synthase 2 OS=Homo sapiens GN=PAPSS2 PE=1 SV=2	0	1	2	3	0	0	0	0	0	0	1	2	3	0	0	0	0	0	0	69438	1490700	4281600	0	0	0	0	0
Importin-7	IPO7	sp|O95373|IPO7_HUMAN Importin-7 OS=Homo sapiens GN=IPO7 PE=1 SV=1	1	0	1	0	0	0	0	0	0	1	0	1	0	0	0	0	0	0	746740	0	670240	0	0	0	0	0	0
Phosphoacetylglucosamine mutase	PGM3	sp|O95394|AGM1_HUMAN Phosphoacetylglucosamine mutase OS=Homo sapiens GN=PGM3 PE=1 SV=1;tr|D6RCD1|D6RCD1_HUMAN Phosphoacetylglucosamine mutase OS=Homo sapiens GN=PGM3 PE=1 SV=1;tr|D6RC77|D6RC77_HUMAN Phosphoacetylglucosamine mutase (Fragment) OS=Homo sapien	2	1	2	2	0	0	0	0	0	2	1	2	2	0	0	0	0	0	824930	212820	866460	1198500	0	0	0	0	0
AP-2 complex subunit alpha-1;AP-2 complex subunit alpha-2	AP2A1;AP2A2	sp|O95782|AP2A1_HUMAN AP-2 complex subunit alpha-1 OS=Homo sapiens GN=AP2A1 PE=1 SV=3;sp|O94973|AP2A2_HUMAN AP-2 complex subunit alpha-2 OS=Homo sapiens GN=AP2A2 PE=1 SV=2	3	1	2	2	0	0	0	0	0	3	1	2	2	0	0	0	0	0	1703700	344730	622830	559950	0	0	0	0	0
Double-stranded RNA-binding protein Staufen homolog 1	STAU1	tr|Q5JW30|Q5JW30_HUMAN Double-stranded RNA-binding protein Staufen homolog 1 OS=Homo sapiens GN=STAU1 PE=1 SV=1;sp|O95793|STAU1_HUMAN Double-stranded RNA-binding protein Staufen homolog 1 OS=Homo sapiens GN=STAU1 PE=1 SV=2;tr|A0A087X1A5|A0A087X1A5_HUMAN Do	0	0	0	0	0	1	0	2	0	0	0	0	0	0	1	0	2	0	0	0	0	0	0	404210	0	941440	0
BAG family molecular chaperone regulator 3	BAG3	sp|O95817|BAG3_HUMAN BAG family molecular chaperone regulator 3 OS=Homo sapiens GN=BAG3 PE=1 SV=3;tr|C9JFK9|C9JFK9_HUMAN BAG family molecular chaperone regulator 3 (Fragment) OS=Homo sapiens GN=BAG3 PE=1 SV=1	2	0	0	0	0	0	0	0	0	2	0	0	0	0	0	0	0	0	561190	0	0	0	0	0	0	0	0
L-lactate dehydrogenase A chain	LDHA	sp|P00338|LDHA_HUMAN L-lactate dehydrogenase A chain OS=Homo sapiens GN=LDHA PE=1 SV=2;tr|F5GYU2|F5GYU2_HUMAN L-lactate dehydrogenase A chain (Fragment) OS=Homo sapiens GN=LDHA PE=1 SV=1;tr|F5GXY2|F5GXY2_HUMAN L-lactate dehydrogenase A chain (Fragment) OS=	15	16	15	15	0	0	0	0	0	14	15	14	14	0	0	0	0	0	250440000	281250000	201350000	218480000	0	0	0	0	0
Glutamate dehydrogenase 2, mitochondrial;Glutamate dehydrogenase 1, mitochondrial	GLUD2;GLUD1	sp|P49448|DHE4_HUMAN Glutamate dehydrogenase 2, mitochondrial OS=Homo sapiens GN=GLUD2 PE=1 SV=2;sp|P00367|DHE3_HUMAN Glutamate dehydrogenase 1, mitochondrial OS=Homo sapiens GN=GLUD1 PE=1 SV=2	4	1	3	3	0	0	0	0	0	4	1	3	3	0	0	0	0	0	9673900	1734900	5458800	6485800	0	0	0	0	0
NADH-cytochrome b5 reductase 3;NADH-cytochrome b5 reductase 3 membrane-bound form;NADH-cytochrome b5 reductase 3 soluble form	CYB5R3	sp|P00387|NB5R3_HUMAN NADH-cytochrome b5 reductase 3 OS=Homo sapiens GN=CYB5R3 PE=1 SV=3;tr|B1AHF3|B1AHF3_HUMAN NADH-cytochrome b5 reductase 3 (Fragment) OS=Homo sapiens GN=CYB5R3 PE=1 SV=1	6	5	5	4	0	0	0	0	0	6	5	5	4	0	0	0	0	0	42996000	37504000	28784000	27314000	0	0	0	0	0
Cytochrome c oxidase subunit 2	MT-CO2	sp|P00403|COX2_HUMAN Cytochrome c oxidase subunit 2 OS=Homo sapiens GN=MT-CO2 PE=1 SV=1	1	1	1	1	0	0	0	0	0	1	1	1	1	0	0	0	0	0	1124600	2385600	2333300	3188000	0	0	0	0	0
Purine nucleoside phosphorylase	PNP	sp|P00491|PNPH_HUMAN Purine nucleoside phosphorylase OS=Homo sapiens GN=PNP PE=1 SV=2;tr|G3V5M2|G3V5M2_HUMAN Purine nucleoside phosphorylase (Fragment) OS=Homo sapiens GN=PNP PE=1 SV=1	3	2	1	2	0	0	0	0	0	3	2	1	2	0	0	0	0	0	905110	536520	503810	846190	0	0	0	0	0
Aspartate aminotransferase, mitochondrial	GOT2	sp|P00505|AATM_HUMAN Aspartate aminotransferase, mitochondrial OS=Homo sapiens GN=GOT2 PE=1 SV=3	2	1	2	1	0	0	0	0	0	2	1	2	1	0	0	0	0	0	2818400	886780	2070400	820230	0	0	0	0	0
Phosphoglycerate kinase 1	PGK1	sp|P00558|PGK1_HUMAN Phosphoglycerate kinase 1 OS=Homo sapiens GN=PGK1 PE=1 SV=3	14	14	14	14	0	0	0	0	0	14	14	14	14	0	0	0	0	0	73048000	66794000	48390000	89278000	0	0	0	0	0
Adenylate kinase isoenzyme 1	AK1	tr|Q5T9B7|Q5T9B7_HUMAN Adenylate kinase isoenzyme 1 OS=Homo sapiens GN=AK1 PE=1 SV=1;sp|P00568|KAD1_HUMAN Adenylate kinase isoenzyme 1 OS=Homo sapiens GN=AK1 PE=1 SV=3	3	4	3	3	0	0	0	0	0	3	4	3	3	0	0	0	0	0	7631100	8754300	6478800	6587500	0	0	0	0	0
Collagen alpha-1(I) chain	COL1A1	sp|P02452|CO1A1_HUMAN Collagen alpha-1(I) chain OS=Homo sapiens GN=COL1A1 PE=1 SV=5	8	10	9	12	0	0	0	0	1	8	10	9	12	0	0	0	0	1	26542000	28980000	18478000	45221000	0	0	0	0	388540
Prelamin-A/C;Lamin-A/C	LMNA	sp|P02545|LMNA_HUMAN Prelamin-A/C OS=Homo sapiens GN=LMNA PE=1 SV=1;tr|Q3BDU5|Q3BDU5_HUMAN Prelamin-A/C OS=Homo sapiens GN=LMNA PE=1 SV=1;tr|Q5TCI8|Q5TCI8_HUMAN Prelamin-A/C OS=Homo sapiens GN=LMNA PE=1 SV=1	0	0	1	1	25	0	0	0	0	0	0	1	1	25	0	0	0	0	0	0	535370	4781800	290940000	0	0	0	0
Fibronectin;Anastellin;Ugl-Y1;Ugl-Y2;Ugl-Y3	FN1	sp|P02751|FINC_HUMAN Fibronectin OS=Homo sapiens GN=FN1 PE=1 SV=4	3	2	1	4	0	1	0	0	1	3	2	1	4	0	1	0	0	1	6044000	1847900	625610	4877700	0	839320	0	0	95986
Ferritin light chain	FTL	sp|P02792|FRIL_HUMAN Ferritin light chain OS=Homo sapiens GN=FTL PE=1 SV=2	2	3	3	4	0	0	0	0	0	2	3	3	4	0	0	0	0	0	3031900	5372600	5237500	12661000	0	0	0	0	0
Fructose-bisphosphate aldolase A;Fructose-bisphosphate aldolase	ALDOA	sp|P04075|ALDOA_HUMAN Fructose-bisphosphate aldolase A OS=Homo sapiens GN=ALDOA PE=1 SV=2;tr|J3KPS3|J3KPS3_HUMAN Fructose-bisphosphate aldolase OS=Homo sapiens GN=ALDOA PE=1 SV=1;tr|H3BQN4|H3BQN4_HUMAN Fructose-bisphosphate aldolase OS=Homo sapiens GN=ALDO	14	15	16	14	0	0	0	0	0	12	13	14	13	0	0	0	0	0	166940000	165500000	157490000	181080000	0	0	0	0	0
Cystatin-B	CSTB	sp|P04080|CYTB_HUMAN Cystatin-B OS=Homo sapiens GN=CSTB PE=1 SV=2	0	1	0	1	0	0	0	0	0	0	1	0	1	0	0	0	0	0	0	1438800	0	3196500	0	0	0	0	0
Annexin A1	ANXA1	sp|P04083|ANXA1_HUMAN Annexin A1 OS=Homo sapiens GN=ANXA1 PE=1 SV=2	15	16	14	14	0	0	0	0	0	15	16	14	14	0	0	0	0	0	165710000	164480000	138360000	215640000	0	0	0	0	0
Ornithine aminotransferase, mitochondrial;Ornithine aminotransferase, hepatic form;Ornithine aminotransferase, renal form	OAT	sp|P04181|OAT_HUMAN Ornithine aminotransferase, mitochondrial OS=Homo sapiens GN=OAT PE=1 SV=1	2	2	3	1	0	0	0	0	0	2	2	3	1	0	0	0	0	0	905020	1979900	2617100	800820	0	0	0	0	0
Glyceraldehyde-3-phosphate dehydrogenase	GAPDH	sp|P04406|G3P_HUMAN Glyceraldehyde-3-phosphate dehydrogenase OS=Homo sapiens GN=GAPDH PE=1 SV=3;tr|E7EUT5|E7EUT5_HUMAN Glyceraldehyde-3-phosphate dehydrogenase OS=Homo sapiens GN=GAPDH PE=1 SV=1	13	15	13	13	0	0	0	0	0	13	15	13	13	0	0	0	0	0	307640000	298170000	166420000	354740000	0	0	0	0	0
Heat shock protein beta-1	HSPB1	sp|P04792|HSPB1_HUMAN Heat shock protein beta-1 OS=Homo sapiens GN=HSPB1 PE=1 SV=2;tr|F8WE04|F8WE04_HUMAN Heat shock protein beta-1 OS=Homo sapiens GN=HSPB1 PE=1 SV=1	7	7	7	7	1	0	0	0	0	7	7	7	7	1	0	0	0	0	40743000	43678000	46055000	81797000	190360	0	0	0	0
Dolichyl-diphosphooligosaccharide--protein glycosyltransferase subunit 1	RPN1	sp|P04843|RPN1_HUMAN Dolichyl-diphosphooligosaccharide--protein glycosyltransferase subunit 1 OS=Homo sapiens GN=RPN1 PE=1 SV=1;tr|B7Z4L4|B7Z4L4_HUMAN Dolichyl-diphosphooligosaccharide--protein glycosyltransferase subunit 1 OS=Homo sapiens GN=RPN1 PE=1 SV=	8	9	10	9	0	0	0	0	0	8	9	10	9	0	0	0	0	0	10587000	14003000	10487000	16735000	0	0	0	0	0
Dolichyl-diphosphooligosaccharide--protein glycosyltransferase subunit 2	RPN2	sp|P04844|RPN2_HUMAN Dolichyl-diphosphooligosaccharide--protein glycosyltransferase subunit 2 OS=Homo sapiens GN=RPN2 PE=1 SV=3;tr|Q5JYR4|Q5JYR4_HUMAN Dolichyl-diphosphooligosaccharide--protein glycosyltransferase subunit 2 (Fragment) OS=Homo sapiens GN=RP	1	2	0	1	0	0	0	0	0	1	2	0	1	0	0	0	0	0	687220	2296500	0	3362600	0	0	0	0	0
Guanine nucleotide-binding protein G(i) subunit alpha-2;Guanine nucleotide-binding protein G(i) subunit alpha-1;Guanine nucleotide-binding protein G(k) subunit alpha	GNAI2;GNAI1;GNAI3	sp|P04899|GNAI2_HUMAN Guanine nucleotide-binding protein G(i) subunit alpha-2 OS=Homo sapiens GN=GNAI2 PE=1 SV=3;sp|P63096|GNAI1_HUMAN Guanine nucleotide-binding protein G(i) subunit alpha-1 OS=Homo sapiens GN=GNAI1 PE=1 SV=2;sp|P08754|GNAI3_HUMAN Guanine	5	6	3	4	0	0	0	0	0	4	5	2	3	0	0	0	0	0	9730400	12836000	8137400	15007000	0	0	0	0	0
Sodium/potassium-transporting ATPase subunit alpha-1	ATP1A1	sp|P05023|AT1A1_HUMAN Sodium/potassium-transporting ATPase subunit alpha-1 OS=Homo sapiens GN=ATP1A1 PE=1 SV=1	3	4	4	3	0	0	0	0	0	3	4	4	3	0	0	0	0	0	5058800	4755900	5342700	5100800	0	0	0	0	0
Protein S100-A8;Protein S100-A8, N-terminally processed	S100A8	sp|P05109|S10A8_HUMAN Protein S100-A8 OS=Homo sapiens GN=S100A8 PE=1 SV=1	0	0	0	0	0	0	0	0	2	0	0	0	0	0	0	0	0	2	0	0	0	0	0	0	0	0	1210700
Plasminogen activator inhibitor 2	SERPINB2	sp|P05120|PAI2_HUMAN Plasminogen activator inhibitor 2 OS=Homo sapiens GN=SERPINB2 PE=1 SV=2	2	2	2	2	0	0	0	0	0	2	2	2	2	0	0	0	0	0	1161000	1349300	1089400	2860000	0	0	0	0	0
ADP/ATP translocase 2;ADP/ATP translocase 2, N-terminally processed	SLC25A5	sp|P05141|ADT2_HUMAN ADP/ATP translocase 2 OS=Homo sapiens GN=SLC25A5 PE=1 SV=7	5	6	5	6	0	4	4	2	0	2	1	1	2	0	1	1	0	0	8130600	10088000	7410100	11335000	0	7182500	3859000	8306600	0
60S acidic ribosomal protein P1	RPLP1	sp|P05386|RLA1_HUMAN 60S acidic ribosomal protein P1 OS=Homo sapiens GN=RPLP1 PE=1 SV=1	0	0	0	0	0	1	1	1	0	0	0	0	0	0	1	1	1	0	0	0	0	0	0	589250	251920	1346600	0
60S acidic ribosomal protein P0;60S acidic ribosomal protein P0-like	RPLP0;RPLP0P6	sp|P05388|RLA0_HUMAN 60S acidic ribosomal protein P0 OS=Homo sapiens GN=RPLP0 PE=1 SV=1;tr|F8VU65|F8VU65_HUMAN 60S acidic ribosomal protein P0 (Fragment) OS=Homo sapiens GN=RPLP0 PE=1 SV=1;tr|F8VWS0|F8VWS0_HUMAN 60S acidic ribosomal protein P0 OS=Homo sapi	3	3	3	4	1	5	3	5	0	3	3	3	4	1	5	3	5	0	4257200	3672100	3004100	5717600	465020	14727000	3440200	17657000	0
Integrin beta-1	ITGB1	sp|P05556|ITB1_HUMAN Integrin beta-1 OS=Homo sapiens GN=ITGB1 PE=1 SV=2	9	8	8	7	0	0	0	0	0	9	8	8	7	0	0	0	0	0	23087000	18610000	19897000	29441000	0	0	0	0	0
ATP synthase subunit beta, mitochondrial;ATP synthase subunit beta	ATP5B	sp|P06576|ATPB_HUMAN ATP synthase subunit beta, mitochondrial OS=Homo sapiens GN=ATP5B PE=1 SV=3;tr|H0YH81|H0YH81_HUMAN ATP synthase subunit beta (Fragment) OS=Homo sapiens GN=ATP5B PE=1 SV=1;tr|F8W079|F8W079_HUMAN ATP synthase subunit beta, mitochondrial	15	10	13	11	0	0	0	0	0	15	10	13	11	0	0	0	0	0	43291000	27362000	38176000	34050000	0	0	0	0	0
Protein S100-A9	S100A9	sp|P06702|S10A9_HUMAN Protein S100-A9 OS=Homo sapiens GN=S100A9 PE=1 SV=1	0	0	0	0	0	0	0	0	2	0	0	0	0	0	0	0	0	2	0	0	0	0	0	0	0	0	2171500
Protein S100;Protein S100-A6	S100A6	tr|R4GN98|R4GN98_HUMAN Protein S100 (Fragment) OS=Homo sapiens GN=S100A6 PE=1 SV=1;sp|P06703|S10A6_HUMAN Protein S100-A6 OS=Homo sapiens GN=S100A6 PE=1 SV=1	1	2	1	2	0	0	0	0	0	1	2	1	2	0	0	0	0	0	1186000	10355000	2704100	38712000	0	0	0	0	0
Alpha-enolase;Enolase	ENO1	sp|P06733|ENOA_HUMAN Alpha-enolase OS=Homo sapiens GN=ENO1 PE=1 SV=2;tr|K7EM90|K7EM90_HUMAN Alpha-enolase (Fragment) OS=Homo sapiens GN=ENO1 PE=1 SV=1	10	13	11	11	0	0	0	0	0	10	13	11	11	0	0	0	0	0	170990000	141410000	143480000	230880000	0	0	0	0	0
Integrin alpha-V;Integrin alpha-V heavy chain;Integrin alpha-V light chain	ITGAV	sp|P06756|ITAV_HUMAN Integrin alpha-V OS=Homo sapiens GN=ITGAV PE=1 SV=2	3	3	3	2	0	0	0	0	0	3	3	3	2	0	0	0	0	0	1577900	1484800	2350900	1670200	0	0	0	0	0
L-lactate dehydrogenase B chain;L-lactate dehydrogenase	LDHB	sp|P07195|LDHB_HUMAN L-lactate dehydrogenase B chain OS=Homo sapiens GN=LDHB PE=1 SV=2;tr|A8MW50|A8MW50_HUMAN L-lactate dehydrogenase (Fragment) OS=Homo sapiens GN=LDHB PE=1 SV=1;tr|C9J7H8|C9J7H8_HUMAN L-lactate dehydrogenase B chain (Fragment) OS=Homo sap	9	9	8	8	0	0	0	0	0	8	8	7	7	0	0	0	0	0	62869000	55449000	43616000	42770000	0	0	0	0	0
Protein disulfide-isomerase	P4HB	sp|P07237|PDIA1_HUMAN Protein disulfide-isomerase OS=Homo sapiens GN=P4HB PE=1 SV=3;tr|H7BZ94|H7BZ94_HUMAN Protein disulfide-isomerase OS=Homo sapiens GN=P4HB PE=1 SV=2;tr|H0Y3Z3|H0Y3Z3_HUMAN Protein disulfide-isomerase (Fragment) OS=Homo sapiens GN=P4HB P	17	18	18	19	0	0	0	0	0	17	18	18	19	0	0	0	0	0	126630000	126570000	96172000	129050000	0	0	0	0	0
Annexin A2;Annexin;Putative annexin A2-like protein	ANXA2;ANXA2P2	sp|P07355|ANXA2_HUMAN Annexin A2 OS=Homo sapiens GN=ANXA2 PE=1 SV=2;tr|H0YN42|H0YN42_HUMAN Annexin (Fragment) OS=Homo sapiens GN=ANXA2 PE=1 SV=1;tr|H0YMD0|H0YMD0_HUMAN Annexin (Fragment) OS=Homo sapiens GN=ANXA2 PE=1 SV=1;tr|H0YMU9|H0YMU9_HUMAN Annexin OS=	25	25	26	24	1	0	0	1	9	25	25	26	24	1	0	0	1	9	870060000	848770000	736160000	870320000	0	0	0	965010	2202700
Calpain-1 catalytic subunit	CAPN1	sp|P07384|CAN1_HUMAN Calpain-1 catalytic subunit OS=Homo sapiens GN=CAPN1 PE=1 SV=1	6	4	3	4	0	0	0	0	0	6	4	3	4	0	0	0	0	0	8986400	6172300	3691800	12485000	0	0	0	0	0
Tubulin beta chain	TUBB	tr|Q5JP53|Q5JP53_HUMAN Tubulin beta chain OS=Homo sapiens GN=TUBB PE=1 SV=1;sp|P07437|TBB5_HUMAN Tubulin beta chain OS=Homo sapiens GN=TUBB PE=1 SV=2;tr|Q5ST81|Q5ST81_HUMAN Tubulin beta chain OS=Homo sapiens GN=TUBB PE=1 SV=1	19	19	18	18	8	6	7	10	1	3	3	3	3	0	1	0	1	0	59987000	44828000	35219000	58248000	584900	2563900	0	3754300	0
Profilin-1	PFN1	sp|P07737|PROF1_HUMAN Profilin-1 OS=Homo sapiens GN=PFN1 PE=1 SV=2;tr|K7EJ44|K7EJ44_HUMAN Profilin OS=Homo sapiens GN=PFN1 PE=1 SV=1	3	8	8	9	0	0	0	0	0	3	8	8	9	0	0	0	0	0	4422900	49116000	37669000	132990000	0	0	0	0	0
Bifunctional glutamate/proline--tRNA ligase;Glutamate--tRNA ligase;Proline--tRNA ligase	EPRS	sp|P07814|SYEP_HUMAN Bifunctional glutamate/proline--tRNA ligase OS=Homo sapiens GN=EPRS PE=1 SV=5	2	2	2	3	0	0	0	0	0	2	2	2	3	0	0	0	0	0	2335400	2996600	1939400	2528200	0	0	0	0	0
Cathepsin B;Cathepsin B light chain;Cathepsin B heavy chain	CTSB	sp|P07858|CATB_HUMAN Cathepsin B OS=Homo sapiens GN=CTSB PE=1 SV=3	1	2	2	2	0	0	0	0	0	1	2	2	2	0	0	0	0	0	586260	1807900	1904500	6768000	0	0	0	0	0
Heat shock protein HSP 90-alpha	HSP90AA1	sp|P07900|HS90A_HUMAN Heat shock protein HSP 90-alpha OS=Homo sapiens GN=HSP90AA1 PE=1 SV=5	19	21	19	21	0	0	0	0	0	12	12	12	13	0	0	0	0	0	50971000	48182000	34904000	68547000	0	0	0	0	0
Fumarate hydratase, mitochondrial	FH	sp|P07954|FUMH_HUMAN Fumarate hydratase, mitochondrial OS=Homo sapiens GN=FH PE=1 SV=3	1	0	0	2	0	0	0	0	0	1	0	0	2	0	0	0	0	0	582920	0	0	1466700	0	0	0	0	0
Annexin A6;Annexin	ANXA6	sp|P08133|ANXA6_HUMAN Annexin A6 OS=Homo sapiens GN=ANXA6 PE=1 SV=3;tr|E5RK69|E5RK69_HUMAN Annexin OS=Homo sapiens GN=ANXA6 PE=1 SV=1;tr|E7EMC6|E7EMC6_HUMAN Annexin OS=Homo sapiens GN=ANXA6 PE=1 SV=1	23	26	27	27	0	0	0	0	0	23	26	27	27	0	0	0	0	0	67474000	81630000	65712000	121660000	0	0	0	0	0
Heat shock protein HSP 90-beta	HSP90AB1	sp|P08238|HS90B_HUMAN Heat shock protein HSP 90-beta OS=Homo sapiens GN=HSP90AB1 PE=1 SV=4	21	18	18	19	0	0	0	0	0	12	7	9	9	0	0	0	0	0	154650000	131190000	119430000	168500000	0	0	0	0	0
Asparagine synthetase [glutamine-hydrolyzing]	ASNS	sp|P08243|ASNS_HUMAN Asparagine synthetase [glutamine-hydrolyzing] OS=Homo sapiens GN=ASNS PE=1 SV=4;tr|C9JLN6|C9JLN6_HUMAN Asparagine synthetase [glutamine-hydrolyzing] (Fragment) OS=Homo sapiens GN=ASNS PE=1 SV=1;tr|C9JM09|C9JM09_HUMAN Asparagine synthet	2	1	1	2	0	0	0	0	0	2	1	1	2	0	0	0	0	0	254760	92052	116830	388480	0	0	0	0	0
Annexin A5;Annexin	ANXA5	sp|P08758|ANXA5_HUMAN Annexin A5 OS=Homo sapiens GN=ANXA5 PE=1 SV=2;tr|D6RBL5|D6RBL5_HUMAN Annexin OS=Homo sapiens GN=ANXA5 PE=1 SV=1;tr|D6RBE9|D6RBE9_HUMAN Annexin OS=Homo sapiens GN=ANXA5 PE=1 SV=1	17	15	12	16	0	0	0	0	0	17	15	12	16	0	0	0	0	0	277330000	236560000	181500000	272590000	0	0	0	0	0
Glutathione S-transferase P	GSTP1	sp|P09211|GSTP1_HUMAN Glutathione S-transferase P OS=Homo sapiens GN=GSTP1 PE=1 SV=2;tr|A8MX94|A8MX94_HUMAN Glutathione S-transferase P OS=Homo sapiens GN=GSTP1 PE=1 SV=1	5	4	3	5	0	0	0	0	0	5	4	3	5	0	0	0	0	0	24873000	10635000	6610900	33364000	0	0	0	0	0
Galectin-1	LGALS1	sp|P09382|LEG1_HUMAN Galectin-1 OS=Homo sapiens GN=LGALS1 PE=1 SV=2	0	2	2	6	0	0	0	0	0	0	2	2	6	0	0	0	0	0	0	12330000	5592200	51323000	0	0	0	0	0
High mobility group protein B1;Putative high mobility group protein B1-like 1	HMGB1;HMGB1P1	tr|Q5T7C4|Q5T7C4_HUMAN High mobility group protein B1 OS=Homo sapiens GN=HMGB1 PE=1 SV=1;sp|P09429|HMGB1_HUMAN High mobility group protein B1 OS=Homo sapiens GN=HMGB1 PE=1 SV=3;sp|B2RPK0|HGB1A_HUMAN Putative high mobility group protein B1-like 1 OS=Homo sa	2	2	3	2	0	0	0	0	0	2	2	3	2	0	0	0	0	0	16183000	29987000	12566000	6080700	0	0	0	0	0
SPARC	SPARC	sp|P09486|SPRC_HUMAN SPARC OS=Homo sapiens GN=SPARC PE=1 SV=1;tr|F5GY03|F5GY03_HUMAN SPARC (Fragment) OS=Homo sapiens GN=SPARC PE=1 SV=1	2	0	2	3	0	0	0	0	0	2	0	2	3	0	0	0	0	0	5130100	0	3534200	7142000	0	0	0	0	0
Annexin;Annexin A4	ANXA4	tr|Q6P452|Q6P452_HUMAN Annexin OS=Homo sapiens GN=ANXA4 PE=1 SV=1;sp|P09525|ANXA4_HUMAN Annexin A4 OS=Homo sapiens GN=ANXA4 PE=1 SV=4	7	4	7	4	0	0	0	0	0	7	4	7	4	0	0	0	0	0	12590000	10212000	11270000	4852100	0	0	0	0	0
Fructose-bisphosphate aldolase C;Fructose-bisphosphate aldolase	ALDOC	sp|P09972|ALDOC_HUMAN Fructose-bisphosphate aldolase C OS=Homo sapiens GN=ALDOC PE=1 SV=2;tr|K7EKH5|K7EKH5_HUMAN Fructose-bisphosphate aldolase C (Fragment) OS=Homo sapiens GN=ALDOC PE=1 SV=1;tr|C9J8F3|C9J8F3_HUMAN Fructose-bisphosphate aldolase C (Fragmen	3	3	3	3	0	0	0	0	0	1	1	1	2	0	0	0	0	0	3441000	2952800	3232200	7609500	0	0	0	0	0
Metallothionein-1H;Metallothionein 1H-like protein 1	MT1H;MT1HL1	sp|P80294|MT1H_HUMAN Metallothionein-1H OS=Homo sapiens GN=MT1H PE=1 SV=1;sp|P0DM35|M1BL1_HUMAN Metallothionein 1H-like protein 1 OS=Homo sapiens GN=MT1HL1 PE=3 SV=1	1	0	0	1	0	0	0	0	0	1	0	0	1	0	0	0	0	0	139910	0	0	327230	0	0	0	0	0
Ras-related protein R-Ras	RRAS	sp|P10301|RRAS_HUMAN Ras-related protein R-Ras OS=Homo sapiens GN=RRAS PE=1 SV=1	2	3	4	4	0	0	0	0	0	1	2	2	2	0	0	0	0	0	7943800	1596500	6904000	10797000	0	0	0	0	0
Carboxypeptidase;Lysosomal protective protein;Lysosomal protective protein 32 kDa chain;Lysosomal protective protein 20 kDa chain	CTSA	tr|X6R5C5|X6R5C5_HUMAN Carboxypeptidase OS=Homo sapiens GN=CTSA PE=1 SV=1;tr|X6R8A1|X6R8A1_HUMAN Carboxypeptidase OS=Homo sapiens GN=CTSA PE=1 SV=1;sp|P10619|PPGB_HUMAN Lysosomal protective protein OS=Homo sapiens GN=CTSA PE=1 SV=2	0	0	1	1	0	0	0	0	0	0	0	1	1	0	0	0	0	0	0	0	1281500	1758200	0	0	0	0	0
Microsomal glutathione S-transferase 1	MGST1	sp|P10620|MGST1_HUMAN Microsomal glutathione S-transferase 1 OS=Homo sapiens GN=MGST1 PE=1 SV=1;tr|F5H7F6|F5H7F6_HUMAN Microsomal glutathione S-transferase 1 (Fragment) OS=Homo sapiens GN=MGST1 PE=1 SV=1;tr|F5H6X2|F5H6X2_HUMAN Microsomal glutathione S-tran	0	1	0	2	0	0	0	0	0	0	1	0	2	0	0	0	0	0	0	2307300	0	4295500	0	0	0	0	0
60 kDa heat shock protein, mitochondrial	HSPD1	sp|P10809|CH60_HUMAN 60 kDa heat shock protein, mitochondrial OS=Homo sapiens GN=HSPD1 PE=1 SV=2	7	7	8	7	0	0	0	0	0	7	7	8	7	0	0	0	0	0	15838000	15848000	16474000	23862000	0	0	0	0	0
78 kDa glucose-regulated protein	HSPA5	sp|P11021|GRP78_HUMAN 78 kDa glucose-regulated protein OS=Homo sapiens GN=HSPA5 PE=1 SV=2	22	23	20	24	0	1	1	1	0	21	22	19	23	0	1	1	1	0	141890000	141950000	115400000	202350000	0	307550	202960	644020	0
Heat shock cognate 71 kDa protein	HSPA8	sp|P11142|HSP7C_HUMAN Heat shock cognate 71 kDa protein OS=Homo sapiens GN=HSPA8 PE=1 SV=1;tr|E9PKE3|E9PKE3_HUMAN Heat shock cognate 71 kDa protein OS=Homo sapiens GN=HSPA8 PE=1 SV=1;tr|E9PN89|E9PN89_HUMAN Heat shock cognate 71 kDa protein (Fragment) OS=Ho	23	19	18	21	0	0	0	0	0	20	16	15	18	0	0	0	0	0	160950000	116030000	115120000	183820000	0	0	0	0	0
Glycogen phosphorylase, brain form	PYGB	sp|P11216|PYGB_HUMAN Glycogen phosphorylase, brain form OS=Homo sapiens GN=PYGB PE=1 SV=5	5	9	5	7	0	0	0	0	0	5	9	5	7	0	0	0	0	0	7333000	14306000	7093000	10361000	0	0	0	0	0
Ras-related protein Ral-A;Ras-related protein Ral-B	RALA;RALB	sp|P11233|RALA_HUMAN Ras-related protein Ral-A OS=Homo sapiens GN=RALA PE=1 SV=1;tr|H7C3P7|H7C3P7_HUMAN Ras-related protein Ral-A (Fragment) OS=Homo sapiens GN=RALA PE=1 SV=1;sp|P11234|RALB_HUMAN Ras-related protein Ral-B OS=Homo sapiens GN=RALB PE=1 SV=1	2	0	2	1	0	0	0	0	0	2	0	2	1	0	0	0	0	0	2130800	0	1866200	847980	0	0	0	0	0
Lysosome-associated membrane glycoprotein 1	LAMP1	sp|P11279|LAMP1_HUMAN Lysosome-associated membrane glycoprotein 1 OS=Homo sapiens GN=LAMP1 PE=1 SV=3	3	3	4	3	0	0	0	0	0	3	3	4	3	0	0	0	0	0	9144200	11669000	9734600	14736000	0	0	0	0	0
Glucose-6-phosphate 1-dehydrogenase	G6PD	sp|P11413|G6PD_HUMAN Glucose-6-phosphate 1-dehydrogenase OS=Homo sapiens GN=G6PD PE=1 SV=4;tr|E7EUI8|E7EUI8_HUMAN Glucose-6-phosphate 1-dehydrogenase (Fragment) OS=Homo sapiens GN=G6PD PE=1 SV=8;tr|E7EM57|E7EM57_HUMAN Glucose-6-phosphate 1-dehydrogenase (F	8	7	9	9	0	0	0	0	0	8	7	9	9	0	0	0	0	0	12532000	10801000	11709000	18540000	0	0	0	0	0
Alcohol dehydrogenase class-3	ADH5	sp|P11766|ADHX_HUMAN Alcohol dehydrogenase class-3 OS=Homo sapiens GN=ADH5 PE=1 SV=4	5	5	2	3	0	0	0	0	0	5	5	2	3	0	0	0	0	0	12603000	11889000	3701600	5632000	0	0	0	0	0
Ribose-phosphate pyrophosphokinase 1;Ribose-phosphate pyrophosphokinase 2;Ribose-phosphate pyrophosphokinase 3	PRPS1;PRPS2;PRPS1L1	sp|P60891|PRPS1_HUMAN Ribose-phosphate pyrophosphokinase 1 OS=Homo sapiens GN=PRPS1 PE=1 SV=2;sp|P11908|PRPS2_HUMAN Ribose-phosphate pyrophosphokinase 2 OS=Homo sapiens GN=PRPS2 PE=1 SV=2;tr|B1ALA9|B1ALA9_HUMAN Ribose-phosphate pyrophosphokinase 1 OS=Homo	3	2	1	2	0	0	0	0	0	3	2	1	2	0	0	0	0	0	7441700	1956400	1931900	3939400	0	0	0	0	0
Proliferating cell nuclear antigen	PCNA	sp|P12004|PCNA_HUMAN Proliferating cell nuclear antigen OS=Homo sapiens GN=PCNA PE=1 SV=1	0	1	1	0	0	0	0	0	0	0	1	1	0	0	0	0	0	0	0	1853300	370080	0	0	0	0	0	0
ADP/ATP translocase 3;ADP/ATP translocase 3, N-terminally processed	SLC25A6	sp|P12236|ADT3_HUMAN ADP/ATP translocase 3 OS=Homo sapiens GN=SLC25A6 PE=1 SV=4	4	6	4	5	0	4	4	3	0	1	1	0	1	0	1	1	1	0	470550	427070	0	701620	0	615120	246990	667860	0
Prolactin-inducible protein	PIP	sp|P12273|PIP_HUMAN Prolactin-inducible protein OS=Homo sapiens GN=PIP PE=1 SV=1	0	0	0	0	1	1	0	0	1	0	0	0	0	1	1	0	0	1	0	0	0	0	496230	790730	0	0	144860
Creatine kinase B-type	CKB	sp|P12277|KCRB_HUMAN Creatine kinase B-type OS=Homo sapiens GN=CKB PE=1 SV=1;tr|G3V461|G3V461_HUMAN Creatine kinase B-type (Fragment) OS=Homo sapiens GN=CKB PE=1 SV=1;tr|G3V4N7|G3V4N7_HUMAN Creatine kinase B-type (Fragment) OS=Homo sapiens GN=CKB PE=1 SV=1	4	3	2	3	0	0	0	0	0	4	3	2	3	0	0	0	0	0	6081800	2366200	945470	4471200	0	0	0	0	0
Alpha-actinin-1	ACTN1	sp|P12814|ACTN1_HUMAN Alpha-actinin-1 OS=Homo sapiens GN=ACTN1 PE=1 SV=2;tr|H9KV75|H9KV75_HUMAN Alpha-actinin-1 OS=Homo sapiens GN=ACTN1 PE=1 SV=1	25	25	22	26	0	0	0	0	0	11	14	10	14	0	0	0	0	0	35930000	45944000	19834000	50816000	0	0	0	0	0
Xaa-Pro dipeptidase	PEPD	sp|P12955|PEPD_HUMAN Xaa-Pro dipeptidase OS=Homo sapiens GN=PEPD PE=1 SV=3	1	1	1	1	0	0	0	0	0	1	1	1	1	0	0	0	0	0	562190	522680	494710	707070	0	0	0	0	0
X-ray repair cross-complementing protein 5	XRCC5	sp|P13010|XRCC5_HUMAN X-ray repair cross-complementing protein 5 OS=Homo sapiens GN=XRCC5 PE=1 SV=3	1	3	2	4	0	0	0	0	0	1	3	2	4	0	0	0	0	0	1049300	1954400	1444800	5342200	0	0	0	0	0
Lysosome-associated membrane glycoprotein 2	LAMP2	sp|P13473|LAMP2_HUMAN Lysosome-associated membrane glycoprotein 2 OS=Homo sapiens GN=LAMP2 PE=1 SV=2	1	1	1	1	0	0	0	0	0	1	1	1	1	0	0	0	0	0	3526400	3330700	2904400	3440100	0	0	0	0	0
Ribonuclease inhibitor	RNH1	sp|P13489|RINI_HUMAN Ribonuclease inhibitor OS=Homo sapiens GN=RNH1 PE=1 SV=2	11	9	8	9	0	0	0	0	0	11	9	8	9	0	0	0	0	0	45161000	39860000	40774000	54666000	0	0	0	0	0
Integrin alpha-4	ITGA4	sp|P13612|ITA4_HUMAN Integrin alpha-4 OS=Homo sapiens GN=ITGA4 PE=1 SV=3	0	0	1	1	0	0	0	0	0	0	0	1	1	0	0	0	0	0	0	0	172260	249630	0	0	0	0	0
Elongation factor 2	EEF2	sp|P13639|EF2_HUMAN Elongation factor 2 OS=Homo sapiens GN=EEF2 PE=1 SV=4	21	21	19	25	0	0	0	0	0	21	21	19	25	0	0	0	0	0	158940000	122470000	107830000	178350000	0	0	0	0	0
Protein disulfide-isomerase A4	PDIA4	sp|P13667|PDIA4_HUMAN Protein disulfide-isomerase A4 OS=Homo sapiens GN=PDIA4 PE=1 SV=2	4	2	2	1	0	0	0	0	0	4	2	2	1	0	0	0	0	0	7993800	2772900	1979700	1920600	0	0	0	0	0
Prolyl 4-hydroxylase subunit alpha-1	P4HA1	sp|P13674|P4HA1_HUMAN Prolyl 4-hydroxylase subunit alpha-1 OS=Homo sapiens GN=P4HA1 PE=1 SV=2	0	0	2	1	0	0	0	0	0	0	0	2	1	0	0	0	0	0	0	0	1144900	1560700	0	0	0	0	0
Plastin-3	PLS3	sp|P13797|PLST_HUMAN Plastin-3 OS=Homo sapiens GN=PLS3 PE=1 SV=4;tr|A0A0A0MSQ0|A0A0A0MSQ0_HUMAN Plastin-3 OS=Homo sapiens GN=PLS3 PE=1 SV=1	16	20	17	18	0	0	0	0	0	16	20	17	18	0	0	0	0	0	56938000	72798000	52318000	69835000	0	0	0	0	0
Farnesyl pyrophosphate synthase	FDPS	sp|P14324|FPPS_HUMAN Farnesyl pyrophosphate synthase OS=Homo sapiens GN=FDPS PE=1 SV=4;tr|A0A087X090|A0A087X090_HUMAN Farnesyl diphosphate synthase (Farnesyl pyrophosphate synthetase, dimethylallyltranstransferase, geranyltranstransferase), isoform CRA_a O	0	2	0	2	0	0	0	0	0	0	2	0	2	0	0	0	0	0	0	2026900	0	4471100	0	0	0	0	0
Alcohol dehydrogenase [NADP(+)]	AKR1A1	tr|V9GYG2|V9GYG2_HUMAN Alcohol dehydrogenase [NADP(+)] OS=Homo sapiens GN=AKR1A1 PE=1 SV=1;tr|V9GYP9|V9GYP9_HUMAN Alcohol dehydrogenase [NADP(+)] (Fragment) OS=Homo sapiens GN=AKR1A1 PE=1 SV=1;tr|Q5T621|Q5T621_HUMAN Alcohol dehydrogenase [NADP(+)] (Fragmen	1	0	0	1	0	0	0	0	0	1	0	0	1	0	0	0	0	0	291250	0	0	215350	0	0	0	0	0
Pyruvate kinase PKM;Pyruvate kinase	PKM	sp|P14618|KPYM_HUMAN Pyruvate kinase PKM OS=Homo sapiens GN=PKM PE=1 SV=4;tr|B4DNK4|B4DNK4_HUMAN Pyruvate kinase OS=Homo sapiens GN=PKM PE=1 SV=1	21	19	21	21	0	0	0	0	0	4	3	3	3	0	0	0	0	0	291300000	297350000	260760000	346240000	0	0	0	0	0
Endoplasmin	HSP90B1	sp|P14625|ENPL_HUMAN Endoplasmin OS=Homo sapiens GN=HSP90B1 PE=1 SV=1	20	16	16	19	0	0	0	0	0	19	15	15	18	0	0	0	0	0	134250000	116590000	96449000	183520000	0	0	0	0	0
Aspartate--tRNA ligase, cytoplasmic	DARS	sp|P14868|SYDC_HUMAN Aspartate--tRNA ligase, cytoplasmic OS=Homo sapiens GN=DARS PE=1 SV=2;tr|H7BZ35|H7BZ35_HUMAN Aspartate--tRNA ligase, cytoplasmic (Fragment) OS=Homo sapiens GN=DARS PE=1 SV=1	3	4	3	3	0	0	0	0	0	3	4	3	3	0	0	0	0	0	2931100	4087700	1913100	3104300	0	0	0	0	0
Junction plakoglobin	JUP	sp|P14923|PLAK_HUMAN Junction plakoglobin OS=Homo sapiens GN=JUP PE=1 SV=3;tr|C9JTX4|C9JTX4_HUMAN Junction plakoglobin (Fragment) OS=Homo sapiens GN=JUP PE=1 SV=1;tr|C9J826|C9J826_HUMAN Junction plakoglobin (Fragment) OS=Homo sapiens GN=JUP PE=1 SV=8;tr|C9	1	1	0	0	1	0	0	0	3	0	0	0	0	1	0	0	0	3	0	0	0	0	362430	0	0	0	369050
Aldose reductase	AKR1B1	sp|P15121|ALDR_HUMAN Aldose reductase OS=Homo sapiens GN=AKR1B1 PE=1 SV=3;tr|E9PCX2|E9PCX2_HUMAN Aldose reductase OS=Homo sapiens GN=AKR1B1 PE=1 SV=1	5	5	3	3	0	0	0	0	0	5	5	3	3	0	0	0	0	0	10916000	10383000	5353200	8355500	0	0	0	0	0
Aminopeptidase N	ANPEP	sp|P15144|AMPN_HUMAN Aminopeptidase N OS=Homo sapiens GN=ANPEP PE=1 SV=4	14	13	14	15	0	0	0	0	0	14	13	14	15	0	0	0	0	0	44335000	34949000	30320000	45904000	0	0	0	0	0
Carbonyl reductase [NADPH] 1	CBR1	sp|P16152|CBR1_HUMAN Carbonyl reductase [NADPH] 1 OS=Homo sapiens GN=CBR1 PE=1 SV=3;tr|E9PQ63|E9PQ63_HUMAN Carbonyl reductase [NADPH] 1 OS=Homo sapiens GN=CBR1 PE=1 SV=1;tr|A8MTM1|A8MTM1_HUMAN Carbonyl reductase [NADPH] 1 OS=Homo sapiens GN=CBR1 PE=1 SV=1	6	6	5	5	0	0	0	0	0	5	5	4	4	0	0	0	0	0	8144400	5072700	4714100	8098500	0	0	0	0	0
Y-box-binding protein 3	YBX3	sp|P16989|YBOX3_HUMAN Y-box-binding protein 3 OS=Homo sapiens GN=YBX3 PE=1 SV=4;tr|A0A0D9SEI8|A0A0D9SEI8_HUMAN Y-box-binding protein 3 (Fragment) OS=Homo sapiens GN=YBX3 PE=1 SV=1	0	0	0	0	0	5	2	2	0	0	0	0	0	0	1	1	0	0	0	0	0	0	0	3220700	2541900	0	0
Heat shock 70 kDa protein 6;Putative heat shock 70 kDa protein 7	HSPA6;HSPA7	sp|P17066|HSP76_HUMAN Heat shock 70 kDa protein 6 OS=Homo sapiens GN=HSPA6 PE=1 SV=2;sp|P48741|HSP77_HUMAN Putative heat shock 70 kDa protein 7 OS=Homo sapiens GN=HSPA7 PE=5 SV=2	4	4	5	6	0	1	0	0	0	1	1	1	1	0	1	0	0	0	22515000	23137000	32057000	37703000	0	1985200	0	0	0
cAMP-dependent protein kinase catalytic subunit alpha;cAMP-dependent protein kinase catalytic subunit beta	PRKACA;KIN27;PRKACB	sp|P17612|KAPCA_HUMAN cAMP-dependent protein kinase catalytic subunit alpha OS=Homo sapiens GN=PRKACA PE=1 SV=2;tr|Q15136|Q15136_HUMAN Protein kinase A-alpha (Fragment) OS=Homo sapiens GN=KIN27 PE=1 SV=1;tr|K7ERP6|K7ERP6_HUMAN cAMP-dependent protein kinase	1	1	1	1	0	0	0	0	0	1	1	1	1	0	0	0	0	0	804800	156700	146870	305800	0	0	0	0	0
Calpain-2 catalytic subunit	CAPN2	sp|P17655|CAN2_HUMAN Calpain-2 catalytic subunit OS=Homo sapiens GN=CAPN2 PE=1 SV=6	3	2	5	4	0	0	0	0	0	3	2	5	4	0	0	0	0	0	6453100	6068200	10203000	11190000	0	0	0	0	0
Endoglin	ENG	sp|P17813|EGLN_HUMAN Endoglin OS=Homo sapiens GN=ENG PE=1 SV=2;tr|F5GX88|F5GX88_HUMAN Endoglin OS=Homo sapiens GN=ENG PE=1 SV=1	6	6	6	5	0	0	0	0	0	6	6	6	5	0	0	0	0	0	16548000	14129000	11275000	19270000	0	0	0	0	0
Galectin-3;Galectin	LGALS3	sp|P17931|LEG3_HUMAN Galectin-3 OS=Homo sapiens GN=LGALS3 PE=1 SV=5;tr|G3V3R6|G3V3R6_HUMAN Galectin OS=Homo sapiens GN=LGALS3 PE=1 SV=1	3	3	3	3	0	0	0	0	0	3	3	3	3	0	0	0	0	0	6751500	4164400	7808700	12946000	0	0	0	0	0
T-complex protein 1 subunit alpha	TCP1	sp|P17987|TCPA_HUMAN T-complex protein 1 subunit alpha OS=Homo sapiens GN=TCP1 PE=1 SV=1;tr|E7ERF2|E7ERF2_HUMAN T-complex protein 1 subunit alpha OS=Homo sapiens GN=TCP1 PE=1 SV=1;tr|F5GZI8|F5GZI8_HUMAN T-complex protein 1 subunit alpha OS=Homo sapiens GN=	3	3	5	4	0	0	0	0	0	3	3	5	4	0	0	0	0	0	6044700	3860600	7906900	6833200	0	0	0	0	0
60S ribosomal protein L35a	RPL35A	sp|P18077|RL35A_HUMAN 60S ribosomal protein L35a OS=Homo sapiens GN=RPL35A PE=1 SV=2;tr|F8WBS5|F8WBS5_HUMAN 60S ribosomal protein L35a OS=Homo sapiens GN=RPL35A PE=1 SV=1;tr|F8WB72|F8WB72_HUMAN 60S ribosomal protein L35a OS=Homo sapiens GN=RPL35A PE=1 SV=1	0	0	0	1	0	1	0	0	0	0	0	0	1	0	1	0	0	0	0	0	0	1660700	0	2164500	0	0	0
ADP-ribosylation factor 4	ARF4	sp|P18085|ARF4_HUMAN ADP-ribosylation factor 4 OS=Homo sapiens GN=ARF4 PE=1 SV=3;tr|C9JPM4|C9JPM4_HUMAN ADP-ribosylation factor 4 (Fragment) OS=Homo sapiens GN=ARF4 PE=1 SV=1;tr|C9JAK5|C9JAK5_HUMAN ADP-ribosylation factor 4 OS=Homo sapiens GN=ARF4 PE=1 SV=	4	5	6	6	0	0	0	0	0	3	4	4	4	0	0	0	0	0	7839200	26033000	19863000	40432000	0	0	0	0	0
Vinculin	VCL	sp|P18206|VINC_HUMAN Vinculin OS=Homo sapiens GN=VCL PE=1 SV=4;tr|Q5JQ13|Q5JQ13_HUMAN Vinculin (Fragment) OS=Homo sapiens GN=VCL PE=1 SV=1	18	16	17	21	0	0	0	0	0	18	16	17	21	0	0	0	0	0	58217000	40815000	39669000	75674000	0	0	0	0	0
Phosphoglycerate mutase 1	PGAM1	sp|P18669|PGAM1_HUMAN Phosphoglycerate mutase 1 OS=Homo sapiens GN=PGAM1 PE=1 SV=2	9	8	8	8	0	0	0	0	0	9	8	8	8	0	0	0	0	0	64444000	58868000	41566000	67319000	0	0	0	0	0
Nucleolin	NCL	sp|P19338|NUCL_HUMAN Nucleolin OS=Homo sapiens GN=NCL PE=1 SV=3;tr|H7BY16|H7BY16_HUMAN Nucleolin (Fragment) OS=Homo sapiens GN=NCL PE=1 SV=8	5	5	5	7	0	0	0	0	0	5	5	5	7	0	0	0	0	0	13638000	13088000	7965000	18056000	0	0	0	0	0
Hexokinase-1	HK1	sp|P19367|HXK1_HUMAN Hexokinase-1 OS=Homo sapiens GN=HK1 PE=1 SV=3	6	8	5	7	0	0	0	0	0	6	8	5	7	0	0	0	0	0	10604000	15488000	9338700	13741000	0	0	0	0	0
Spermidine synthase	SRM	sp|P19623|SPEE_HUMAN Spermidine synthase OS=Homo sapiens GN=SRM PE=1 SV=1;tr|K7EL89|K7EL89_HUMAN Spermidine synthase (Fragment) OS=Homo sapiens GN=SRM PE=1 SV=1;tr|K7EKM4|K7EKM4_HUMAN Spermidine synthase OS=Homo sapiens GN=SRM PE=1 SV=1	2	1	1	2	0	0	0	0	0	2	1	1	2	0	0	0	0	0	2525300	1060600	906500	2991400	0	0	0	0	0
Plasma membrane calcium-transporting ATPase 4;Plasma membrane calcium-transporting ATPase 1;Calcium-transporting ATPase;Plasma membrane calcium-transporting ATPase 3	ATP2B4;ATP2B1;ATP2B3	sp|P23634|AT2B4_HUMAN Plasma membrane calcium-transporting ATPase 4 OS=Homo sapiens GN=ATP2B4 PE=1 SV=2;sp|P20020|AT2B1_HUMAN Plasma membrane calcium-transporting ATPase 1 OS=Homo sapiens GN=ATP2B1 PE=1 SV=3;tr|E7ERY9|E7ERY9_HUMAN Calcium-transporting ATPa	1	1	0	2	0	0	0	0	0	1	1	0	2	0	0	0	0	0	358360	263660	0	1193900	0	0	0	0	0
Annexin A7	ANXA7	sp|P20073|ANXA7_HUMAN Annexin A7 OS=Homo sapiens GN=ANXA7 PE=1 SV=3	2	3	3	3	0	0	0	0	0	2	3	3	3	0	0	0	0	0	4570000	1352100	1094400	3453100	0	0	0	0	0
Proteasome subunit beta type-1	PSMB1	sp|P20618|PSB1_HUMAN Proteasome subunit beta type-1 OS=Homo sapiens GN=PSMB1 PE=1 SV=2	1	1	2	3	0	0	0	0	0	1	1	2	3	0	0	0	0	0	1809200	0	2260700	4468700	0	0	0	0	0
Cysteine and glycine-rich protein 1	CSRP1	sp|P21291|CSRP1_HUMAN Cysteine and glycine-rich protein 1 OS=Homo sapiens GN=CSRP1 PE=1 SV=3;tr|E9PS42|E9PS42_HUMAN Cysteine and glycine-rich protein 1 OS=Homo sapiens GN=CSRP1 PE=1 SV=1;tr|E9PND2|E9PND2_HUMAN Cysteine and glycine-rich protein 1 (Fragment)	2	3	4	5	0	0	0	0	0	2	3	4	5	0	0	0	0	0	3825700	11552000	10757000	27689000	0	0	0	0	0
Filamin-A	FLNA	sp|P21333|FLNA_HUMAN Filamin-A OS=Homo sapiens GN=FLNA PE=1 SV=4;tr|Q5HY54|Q5HY54_HUMAN Filamin-A OS=Homo sapiens GN=FLNA PE=1 SV=1;tr|Q60FE5|Q60FE5_HUMAN Filamin A OS=Homo sapiens GN=FLNA PE=1 SV=1;tr|A0A087WWY3|A0A087WWY3_HUMAN Filamin-A OS=Homo sapiens	64	62	62	65	0	0	0	0	0	59	57	57	60	0	0	0	0	0	472240000	444290000	339040000	552430000	0	0	0	0	0
5-nucleotidase	NT5E	sp|P21589|5NTD_HUMAN 5-nucleotidase OS=Homo sapiens GN=NT5E PE=1 SV=1;tr|Q96B60|Q96B60_HUMAN 5-nucleotidase OS=Homo sapiens GN=NT5E PE=1 SV=1	4	5	4	5	0	0	0	1	0	4	5	4	5	0	0	0	1	0	4580700	3929900	4650200	6195200	0	0	0	1381800	0
Voltage-dependent anion-selective channel protein 1	VDAC1	sp|P21796|VDAC1_HUMAN Voltage-dependent anion-selective channel protein 1 OS=Homo sapiens GN=VDAC1 PE=1 SV=2;tr|C9JI87|C9JI87_HUMAN Voltage-dependent anion-selective channel protein 1 (Fragment) OS=Homo sapiens GN=VDAC1 PE=1 SV=6	5	6	4	4	0	0	0	0	0	5	6	4	4	0	0	0	0	0	20665000	20492000	12165000	12843000	0	0	0	0	0
Protein-L-isoaspartate(D-aspartate) O-methyltransferase;Protein-L-isoaspartate O-methyltransferase	PCMT1	sp|P22061|PIMT_HUMAN Protein-L-isoaspartate(D-aspartate) O-methyltransferase OS=Homo sapiens GN=PCMT1 PE=1 SV=4;tr|F6S8N6|F6S8N6_HUMAN Protein-L-isoaspartate(D-aspartate) O-methyltransferase OS=Homo sapiens GN=PCMT1 PE=1 SV=1;tr|A0A0A0MRJ6|A0A0A0MRJ6_HUMAN	1	0	0	0	2	0	0	0	2	1	0	0	0	2	0	0	0	2	431260	0	0	0	2631200	0	0	0	3172500
Non-specific lipid-transfer protein	SCP2	sp|P22307|NLTP_HUMAN Non-specific lipid-transfer protein OS=Homo sapiens GN=SCP2 PE=1 SV=2;tr|H0YF61|H0YF61_HUMAN Non-specific lipid-transfer protein (Fragment) OS=Homo sapiens GN=SCP2 PE=1 SV=1	0	2	0	1	0	0	0	0	0	0	2	0	1	0	0	0	0	0	0	1485300	0	1861500	0	0	0	0	0
Ubiquitin-like modifier-activating enzyme 1	UBA1	sp|P22314|UBA1_HUMAN Ubiquitin-like modifier-activating enzyme 1 OS=Homo sapiens GN=UBA1 PE=1 SV=3	13	12	11	11	0	0	0	0	0	13	12	11	11	0	0	0	0	0	38378000	31688000	28134000	31750000	0	0	0	0	0
Peptidyl-prolyl cis-trans isomerase B	PPIB	sp|P23284|PPIB_HUMAN Peptidyl-prolyl cis-trans isomerase B OS=Homo sapiens GN=PPIB PE=1 SV=2	9	10	11	10	2	1	0	1	7	9	10	11	10	2	1	0	1	7	66943000	99861000	92021000	143270000	1710600	696410	0	1137500	3025200
Tryptophan--tRNA ligase, cytoplasmic;T1-TrpRS;T2-TrpRS	WARS	sp|P23381|SYWC_HUMAN Tryptophan--tRNA ligase, cytoplasmic OS=Homo sapiens GN=WARS PE=1 SV=2	6	4	5	6	0	0	0	0	0	6	4	5	6	0	0	0	0	0	10014000	4423900	7274400	12621000	0	0	0	0	0
Adenosylhomocysteinase	AHCY	sp|P23526|SAHH_HUMAN Adenosylhomocysteinase OS=Homo sapiens GN=AHCY PE=1 SV=4	1	3	4	3	0	0	0	0	0	1	3	4	3	0	0	0	0	0	1697600	5053900	5085500	6096300	0	0	0	0	0
Cofilin-1	CFL1	sp|P23528|COF1_HUMAN Cofilin-1 OS=Homo sapiens GN=CFL1 PE=1 SV=3;tr|G3V1A4|G3V1A4_HUMAN Cofilin 1 (Non-muscle), isoform CRA_a OS=Homo sapiens GN=CFL1 PE=1 SV=1;tr|E9PP50|E9PP50_HUMAN Cofilin-1 (Fragment) OS=Homo sapiens GN=CFL1 PE=1 SV=8;tr|E9PK25|E9PK25_H	3	9	7	8	0	0	0	0	0	2	7	6	7	0	0	0	0	0	18061000	55084000	51581000	95991000	0	0	0	0	0
ATP synthase F(0) complex subunit B1, mitochondrial	ATP5F1	tr|Q5QNZ2|Q5QNZ2_HUMAN ATP synthase F(0) complex subunit B1, mitochondrial OS=Homo sapiens GN=ATP5F1 PE=1 SV=1;sp|P24539|AT5F1_HUMAN ATP synthase F(0) complex subunit B1, mitochondrial OS=Homo sapiens GN=ATP5F1 PE=1 SV=2	1	1	0	1	0	0	0	0	0	1	1	0	1	0	0	0	0	0	386360	540410	0	820500	0	0	0	0	0
Acetyl-CoA acetyltransferase, mitochondrial	ACAT1	sp|P24752|THIL_HUMAN Acetyl-CoA acetyltransferase, mitochondrial OS=Homo sapiens GN=ACAT1 PE=1 SV=1	3	1	1	1	0	0	0	0	0	3	1	1	1	0	0	0	0	0	2307200	1194000	1259600	924700	0	0	0	0	0
Myosin regulatory light polypeptide 9	MYL9	sp|P24844|MYL9_HUMAN Myosin regulatory light polypeptide 9 OS=Homo sapiens GN=MYL9 PE=1 SV=4	0	2	0	2	4	7	0	1	0	0	0	0	0	0	2	0	0	0	0	0	0	0	0	2181800	0	0	0
Zinc-alpha-2-glycoprotein	AZGP1	sp|P25311|ZA2G_HUMAN Zinc-alpha-2-glycoprotein OS=Homo sapiens GN=AZGP1 PE=1 SV=2;tr|C9JEV0|C9JEV0_HUMAN Zinc-alpha-2-glycoprotein OS=Homo sapiens GN=AZGP1 PE=1 SV=1	0	0	0	0	1	0	0	0	2	0	0	0	0	1	0	0	0	2	0	0	0	0	423990	0	0	0	758700
40S ribosomal protein S12	RPS12	sp|P25398|RS12_HUMAN 40S ribosomal protein S12 OS=Homo sapiens GN=RPS12 PE=1 SV=3	0	0	0	1	0	0	0	0	0	0	0	0	1	0	0	0	0	0	0	0	0	1002900	0	0	0	0	0
ATP synthase subunit alpha, mitochondrial	ATP5A1	sp|P25705|ATPA_HUMAN ATP synthase subunit alpha, mitochondrial OS=Homo sapiens GN=ATP5A1 PE=1 SV=1;tr|K7ERX7|K7ERX7_HUMAN ATP synthase subunit alpha, mitochondrial (Fragment) OS=Homo sapiens GN=ATP5A1 PE=1 SV=1;tr|K7EK77|K7EK77_HUMAN ATP synthase subunit a	11	10	9	10	0	0	0	0	0	11	10	9	10	0	0	0	0	0	32500000	29338000	22130000	58260000	0	0	0	0	0
Proteasome subunit alpha type-3	PSMA3	sp|P25788|PSA3_HUMAN Proteasome subunit alpha type-3 OS=Homo sapiens GN=PSMA3 PE=1 SV=2	3	2	2	1	0	0	0	0	0	3	2	2	1	0	0	0	0	0	8079700	4788900	5490200	1553100	0	0	0	0	0
Pentraxin-related protein PTX3	PTX3	sp|P26022|PTX3_HUMAN Pentraxin-related protein PTX3 OS=Homo sapiens GN=PTX3 PE=1 SV=3	2	1	0	0	0	0	0	0	0	2	1	0	0	0	0	0	0	0	383100	270260	0	0	0	0	0	0	0
Moesin	MSN	sp|P26038|MOES_HUMAN Moesin OS=Homo sapiens GN=MSN PE=1 SV=3	24	21	22	24	0	0	0	0	0	18	14	14	17	0	0	0	0	0	156860000	130620000	112580000	167520000	0	0	0	0	0
Probable ATP-dependent RNA helicase DDX6	DDX6	sp|P26196|DDX6_HUMAN Probable ATP-dependent RNA helicase DDX6 OS=Homo sapiens GN=DDX6 PE=1 SV=2	1	1	0	1	0	23	19	27	0	1	1	0	1	0	23	19	27	0	350630	156660	0	491580	0	1321100000	1065200000	3259200000	0
60S ribosomal protein L13	RPL13	sp|P26373|RL13_HUMAN 60S ribosomal protein L13 OS=Homo sapiens GN=RPL13 PE=1 SV=4;tr|J3QSB4|J3QSB4_HUMAN 60S ribosomal protein L13 (Fragment) OS=Homo sapiens GN=RPL13 PE=1 SV=1	3	2	3	2	1	4	3	0	0	3	2	3	2	1	4	3	0	0	5982000	3409800	4220900	4128300	340980	15810000	7810500	0	0
Protein S100-A4	S100A4	sp|P26447|S10A4_HUMAN Protein S100-A4 OS=Homo sapiens GN=S100A4 PE=1 SV=1	0	1	1	1	0	0	0	0	0	0	1	1	1	0	0	0	0	0	0	953470	1129600	5052100	0	0	0	0	0
Threonine--tRNA ligase, cytoplasmic	TARS	sp|P26639|SYTC_HUMAN Threonine--tRNA ligase, cytoplasmic OS=Homo sapiens GN=TARS PE=1 SV=3	2	2	3	2	0	0	0	0	0	2	2	3	2	0	0	0	0	0	1471600	1142700	2224200	1353500	0	0	0	0	0
Elongation factor 1-gamma	EEF1G	sp|P26641|EF1G_HUMAN Elongation factor 1-gamma OS=Homo sapiens GN=EEF1G PE=1 SV=3	9	8	6	7	0	0	0	0	0	9	8	6	7	0	0	0	0	0	43691000	34874000	20731000	40346000	0	0	0	0	0
Erythrocyte band 7 integral membrane protein	STOM	sp|P27105|STOM_HUMAN Erythrocyte band 7 integral membrane protein OS=Homo sapiens GN=STOM PE=1 SV=3	1	0	2	3	0	0	0	0	0	1	0	2	3	0	0	0	0	0	4737000	0	4577900	8318300	0	0	0	0	0
14-3-3 protein theta	YWHAQ	sp|P27348|1433T_HUMAN 14-3-3 protein theta OS=Homo sapiens GN=YWHAQ PE=1 SV=1;tr|E9PG15|E9PG15_HUMAN 14-3-3 protein theta (Fragment) OS=Homo sapiens GN=YWHAQ PE=1 SV=1	7	8	6	6	0	0	0	0	0	5	6	5	4	0	0	0	0	0	25499000	25284000	16884000	20137000	0	0	0	0	0
Calreticulin	CALR	sp|P27797|CALR_HUMAN Calreticulin OS=Homo sapiens GN=CALR PE=1 SV=1;tr|K7EJB9|K7EJB9_HUMAN Calreticulin (Fragment) OS=Homo sapiens GN=CALR PE=1 SV=1	7	4	8	8	0	0	0	0	0	7	4	8	8	0	0	0	0	0	44219000	33290000	47042000	74763000	0	0	0	0	0
Calnexin	CANX	sp|P27824|CALX_HUMAN Calnexin OS=Homo sapiens GN=CANX PE=1 SV=2;tr|H0Y9Q7|H0Y9Q7_HUMAN Calnexin (Fragment) OS=Homo sapiens GN=CANX PE=1 SV=1;tr|D6RGY2|D6RGY2_HUMAN Calnexin (Fragment) OS=Homo sapiens GN=CANX PE=1 SV=1	6	6	6	7	0	0	0	0	0	6	6	6	7	0	0	0	0	0	13279000	13975000	12084000	23352000	0	0	0	0	0
Proteasome subunit alpha type-5	PSMA5	sp|P28066|PSA5_HUMAN Proteasome subunit alpha type-5 OS=Homo sapiens GN=PSMA5 PE=1 SV=3	1	1	2	3	0	0	0	0	0	1	1	2	3	0	0	0	0	0	910960	1112100	1884400	3573800	0	0	0	0	0
Proteasome subunit beta type-5	PSMB5	sp|P28074|PSB5_HUMAN Proteasome subunit beta type-5 OS=Homo sapiens GN=PSMB5 PE=1 SV=3;tr|H0YJM8|H0YJM8_HUMAN Proteasome subunit beta type-5 (Fragment) OS=Homo sapiens GN=PSMB5 PE=1 SV=1	1	2	2	3	0	0	0	0	0	1	2	2	3	0	0	0	0	0	1718900	1972300	1050700	3887600	0	0	0	0	0
Mitogen-activated protein kinase 1;Mitogen-activated protein kinase;Mitogen-activated protein kinase 3;Mitogen-activated protein kinase 4;Mitogen-activated protein kinase 6	MAPK1;MAPK3;MAPK4;MAPK6	sp|P28482|MK01_HUMAN Mitogen-activated protein kinase 1 OS=Homo sapiens GN=MAPK1 PE=1 SV=3;tr|H0YDH9|H0YDH9_HUMAN Mitogen-activated protein kinase 3 (Fragment) OS=Homo sapiens GN=MAPK3 PE=1 SV=2;tr|K7ELV1|K7ELV1_HUMAN Mitogen-activated protein kinase 4 OS=	2	1	1	2	0	0	0	0	0	2	1	1	2	0	0	0	0	0	5118200	2538500	0	9427500	0	0	0	0	0
Transketolase	TKT	sp|P29401|TKT_HUMAN Transketolase OS=Homo sapiens GN=TKT PE=1 SV=3;tr|A0A0B4J1R6|A0A0B4J1R6_HUMAN Transketolase OS=Homo sapiens GN=TKT PE=1 SV=1;tr|E9PFF2|E9PFF2_HUMAN Transketolase OS=Homo sapiens GN=TKT PE=1 SV=1	6	7	5	5	0	0	0	0	0	6	7	5	5	0	0	0	0	0	10870000	19218000	11649000	27607000	0	0	0	0	0
Myristoylated alanine-rich C-kinase substrate	MARCKS	sp|P29966|MARCS_HUMAN Myristoylated alanine-rich C-kinase substrate OS=Homo sapiens GN=MARCKS PE=1 SV=4	5	5	3	5	0	0	0	0	0	5	5	3	5	0	0	0	0	0	21922000	9730000	8699200	16492000	0	0	0	0	0
Endoplasmic reticulum resident protein 29	ERP29	sp|P30040|ERP29_HUMAN Endoplasmic reticulum resident protein 29 OS=Homo sapiens GN=ERP29 PE=1 SV=4;tr|F8VY02|F8VY02_HUMAN Endoplasmic reticulum resident protein 29 OS=Homo sapiens GN=ERP29 PE=1 SV=1	2	2	2	2	0	0	0	0	0	2	2	2	2	0	0	0	0	0	2946700	2840000	2413100	3508300	0	0	0	0	0
Peroxiredoxin-6	PRDX6	sp|P30041|PRDX6_HUMAN Peroxiredoxin-6 OS=Homo sapiens GN=PRDX6 PE=1 SV=3	7	7	8	8	0	0	0	0	0	7	7	8	8	0	0	0	0	0	25498000	24074000	36038000	43861000	0	0	0	0	0
Flavin reductase (NADPH)	BLVRB	sp|P30043|BLVRB_HUMAN Flavin reductase (NADPH) OS=Homo sapiens GN=BLVRB PE=1 SV=3;tr|M0R192|M0R192_HUMAN Flavin reductase (NADPH) OS=Homo sapiens GN=BLVRB PE=1 SV=1	2	1	2	3	0	0	0	0	0	2	1	2	3	0	0	0	0	0	3930500	287840	1967900	5795100	0	0	0	0	0
Peroxiredoxin-5, mitochondrial	PRDX5	sp|P30044|PRDX5_HUMAN Peroxiredoxin-5, mitochondrial OS=Homo sapiens GN=PRDX5 PE=1 SV=4	0	2	2	4	0	0	0	0	0	0	2	2	4	0	0	0	0	0	0	1624800	1743500	7615900	0	0	0	0	0
Thioredoxin-dependent peroxide reductase, mitochondrial	PRDX3	sp|P30048|PRDX3_HUMAN Thioredoxin-dependent peroxide reductase, mitochondrial OS=Homo sapiens GN=PRDX3 PE=1 SV=3	3	2	4	4	0	0	0	0	0	3	2	4	4	0	0	0	0	0	6553900	4044100	6191300	7196100	0	0	0	0	0
60S ribosomal protein L12	RPL12	sp|P30050|RL12_HUMAN 60S ribosomal protein L12 OS=Homo sapiens GN=RPL12 PE=1 SV=1	0	1	1	2	0	1	1	1	0	0	1	1	2	0	1	1	1	0	0	303200	330050	4062600	0	3672000	2072500	3700800	0
Enoyl-CoA hydratase, mitochondrial	ECHS1	sp|P30084|ECHM_HUMAN Enoyl-CoA hydratase, mitochondrial OS=Homo sapiens GN=ECHS1 PE=1 SV=4	1	0	0	2	0	0	0	0	0	1	0	0	2	0	0	0	0	0	396410	0	0	1496800	0	0	0	0	0
UMP-CMP kinase	CMPK1	tr|Q5T0D2|Q5T0D2_HUMAN UMP-CMP kinase OS=Homo sapiens GN=CMPK1 PE=1 SV=1;sp|P30085|KCY_HUMAN UMP-CMP kinase OS=Homo sapiens GN=CMPK1 PE=1 SV=3	2	2	2	3	0	0	0	0	0	2	2	2	3	0	0	0	0	0	3332100	1951400	434940	4598200	0	0	0	0	0
Phosphatidylethanolamine-binding protein 1;Hippocampal cholinergic neurostimulating peptide	PEBP1	sp|P30086|PEBP1_HUMAN Phosphatidylethanolamine-binding protein 1 OS=Homo sapiens GN=PEBP1 PE=1 SV=3	3	3	3	3	0	0	0	0	0	3	3	3	3	0	0	0	0	0	7361000	5977100	5553100	10626000	0	0	0	0	0
Protein disulfide-isomerase A3	PDIA3	sp|P30101|PDIA3_HUMAN Protein disulfide-isomerase A3 OS=Homo sapiens GN=PDIA3 PE=1 SV=4	17	17	15	17	0	0	0	0	0	14	13	12	13	0	0	0	0	0	87847000	76144000	76549000	103750000	0	0	0	0	0
Serine/threonine-protein phosphatase 2A 65 kDa regulatory subunit A alpha isoform	PPP2R1A	sp|P30153|2AAA_HUMAN Serine/threonine-protein phosphatase 2A 65 kDa regulatory subunit A alpha isoform OS=Homo sapiens GN=PPP2R1A PE=1 SV=4;tr|B3KQV6|B3KQV6_HUMAN Serine/threonine-protein phosphatase 2A 65 kDa regulatory subunit A alpha isoform OS=Homo sap	2	2	4	3	0	0	0	0	0	2	2	4	3	0	0	0	0	0	3457700	1593300	3375200	4167700	0	0	0	0	0
Lipocalin-1;Putative lipocalin 1-like protein 1	LCN1;LCN1P1	sp|P31025|LCN1_HUMAN Lipocalin-1 OS=Homo sapiens GN=LCN1 PE=1 SV=1;sp|Q5VSP4|LC1L1_HUMAN Putative lipocalin 1-like protein 1 OS=Homo sapiens GN=LCN1P1 PE=5 SV=1	0	0	0	0	0	0	0	0	2	0	0	0	0	0	0	0	0	2	0	0	0	0	0	0	0	0	496830
Protein S100-A7	S100A7	sp|P31151|S10A7_HUMAN Protein S100-A7 OS=Homo sapiens GN=S100A7 PE=1 SV=4	0	0	0	0	0	0	0	0	1	0	0	0	0	0	0	0	0	1	0	0	0	0	0	0	0	0	333820
S-adenosylmethionine synthase isoform type-2	MAT2A	sp|P31153|METK2_HUMAN S-adenosylmethionine synthase isoform type-2 OS=Homo sapiens GN=MAT2A PE=1 SV=1	0	0	1	0	0	0	0	0	0	0	0	1	0	0	0	0	0	0	0	0	1270900	0	0	0	0	0	0
Cytochrome b-c1 complex subunit 1, mitochondrial	UQCRC1	sp|P31930|QCR1_HUMAN Cytochrome b-c1 complex subunit 1, mitochondrial OS=Homo sapiens GN=UQCRC1 PE=1 SV=3	1	1	1	1	0	0	0	0	0	1	1	1	1	0	0	0	0	0	0	1768100	1285800	0	0	0	0	0	0
Bifunctional purine biosynthesis protein PURH;Phosphoribosylaminoimidazolecarboxamide formyltransferase;IMP cyclohydrolase	ATIC	sp|P31939|PUR9_HUMAN Bifunctional purine biosynthesis protein PURH OS=Homo sapiens GN=ATIC PE=1 SV=3;tr|F8WEF0|F8WEF0_HUMAN Bifunctional purine biosynthesis protein PURH OS=Homo sapiens GN=ATIC PE=1 SV=1;tr|C9JLK0|C9JLK0_HUMAN Bifunctional purine biosynthe	1	0	1	2	0	0	0	0	0	1	0	1	2	0	0	0	0	0	1140600	0	1458100	1500300	0	0	0	0	0
Caspase-14;Caspase-14 subunit p17, mature form;Caspase-14 subunit p10, mature form;Caspase-14 subunit p20, intermediate form;Caspase-14 subunit p8, intermediate form	CASP14	sp|P31944|CASPE_HUMAN Caspase-14 OS=Homo sapiens GN=CASP14 PE=1 SV=2	0	0	0	0	0	0	0	0	2	0	0	0	0	0	0	0	0	2	0	0	0	0	0	0	0	0	97570
14-3-3 protein beta/alpha;14-3-3 protein beta/alpha, N-terminally processed	YWHAB	sp|P31946|1433B_HUMAN 14-3-3 protein beta/alpha OS=Homo sapiens GN=YWHAB PE=1 SV=3	6	6	5	6	0	0	0	0	0	3	3	3	3	0	0	0	0	0	35138000	32014000	24205000	49915000	0	0	0	0	0
14-3-3 protein sigma	SFN	sp|P31947|1433S_HUMAN 14-3-3 protein sigma OS=Homo sapiens GN=SFN PE=1 SV=1	2	2	2	2	0	0	0	0	0	1	1	1	1	0	0	0	0	0	2119900	2668100	3634300	4341800	0	0	0	0	0
Stress-induced-phosphoprotein 1	STIP1	sp|P31948|STIP1_HUMAN Stress-induced-phosphoprotein 1 OS=Homo sapiens GN=STIP1 PE=1 SV=1;tr|F5GXD8|F5GXD8_HUMAN Stress-induced-phosphoprotein 1 OS=Homo sapiens GN=STIP1 PE=1 SV=1;tr|F5H783|F5H783_HUMAN Stress-induced-phosphoprotein 1 OS=Homo sapiens GN=STI	2	1	0	0	0	0	0	0	0	2	1	0	0	0	0	0	0	0	2367300	1426800	0	0	0	0	0	0	0
Protein S100-A11;Protein S100-A11, N-terminally processed	S100A11	sp|P31949|S10AB_HUMAN Protein S100-A11 OS=Homo sapiens GN=S100A11 PE=1 SV=2	0	0	0	2	0	0	0	0	0	0	0	0	2	0	0	0	0	0	0	0	0	6975700	0	0	0	0	0
Peroxiredoxin-2	PRDX2	sp|P32119|PRDX2_HUMAN Peroxiredoxin-2 OS=Homo sapiens GN=PRDX2 PE=1 SV=5;tr|A6NIW5|A6NIW5_HUMAN Peroxiredoxin 2, isoform CRA_a OS=Homo sapiens GN=PRDX2 PE=1 SV=2	1	3	3	4	0	0	0	0	0	0	2	2	3	0	0	0	0	0	0	1188700	3849800	9638200	0	0	0	0	0
Interferon-induced guanylate-binding protein 1	GBP1	sp|P32455|GBP1_HUMAN Guanylate-binding protein 1 OS=Homo sapiens GN=GBP1 PE=1 SV=2	0	0	0	0	1	0	1	1	0	0	0	0	0	1	0	1	1	0	0	0	0	0	2926300	0	2905700	4466500	0
Kinesin-1 heavy chain;Kinesin heavy chain isoform 5C	KIF5B;KIF5C	sp|P33176|KINH_HUMAN Kinesin-1 heavy chain OS=Homo sapiens GN=KIF5B PE=1 SV=1;tr|A0A0G2JMZ6|A0A0G2JMZ6_HUMAN Kinesin-like protein (Fragment) OS=Homo sapiens GN=KIF5C PE=1 SV=1;sp|O60282|KIF5C_HUMAN Kinesin heavy chain isoform 5C OS=Homo sapiens GN=KIF5C PE	3	1	2	2	0	0	0	0	0	3	1	2	2	0	0	0	0	0	5886400	1192500	8566100	482990	0	0	0	0	0
Serine hydroxymethyltransferase, mitochondrial;Serine hydroxymethyltransferase;Serine hydroxymethyltransferase, cytosolic	SHMT2;SHMT1	sp|P34897|GLYM_HUMAN Serine hydroxymethyltransferase, mitochondrial OS=Homo sapiens GN=SHMT2 PE=1 SV=3;tr|G3V2D2|G3V2D2_HUMAN Serine hydroxymethyltransferase, mitochondrial OS=Homo sapiens GN=SHMT2 PE=1 SV=1;tr|G3V540|G3V540_HUMAN Serine hydroxymethyltrans	1	1	0	0	0	0	0	0	0	1	1	0	0	0	0	0	0	0	1190800	113630	0	0	0	0	0	0	0
Prohibitin	PHB	sp|P35232|PHB_HUMAN Prohibitin OS=Homo sapiens GN=PHB PE=1 SV=1;tr|C9JZ20|C9JZ20_HUMAN Prohibitin (Fragment) OS=Homo sapiens GN=PHB PE=1 SV=1;tr|E7ESE2|E7ESE2_HUMAN Prohibitin (Fragment) OS=Homo sapiens GN=PHB PE=1 SV=2;tr|E9PCW0|E9PCW0_HUMAN Prohibitin (F	4	2	3	2	0	0	0	0	0	4	2	3	2	0	0	0	0	0	7798200	3069700	4248500	3958700	0	0	0	0	0
Radixin	RDX	sp|P35241|RADI_HUMAN Radixin OS=Homo sapiens GN=RDX PE=1 SV=1	8	7	9	8	0	0	0	0	0	2	0	1	1	0	0	0	0	0	728050	0	422540	575090	0	0	0	0	0
Myosin-9	MYH9	sp|P35579|MYH9_HUMAN Myosin-9 OS=Homo sapiens GN=MYH9 PE=1 SV=4	67	72	62	71	51	83	11	23	2	57	59	51	59	44	67	7	19	2	435260000	514400000	389090000	756590000	141160000	950490000	18788000	76261000	207450
Myosin-10	MYH10	sp|P35580|MYH10_HUMAN Myosin-10 OS=Homo sapiens GN=MYH10 PE=1 SV=3	8	11	9	10	6	16	3	3	0	0	0	0	0	0	2	0	0	0	0	0	0	0	0	456380	0	0	0
Coatomer subunit beta	COPB2	sp|P35606|COPB2_HUMAN Coatomer subunit beta OS=Homo sapiens GN=COPB2 PE=1 SV=2	0	3	3	2	0	0	0	0	0	0	3	3	2	0	0	0	0	0	0	1006600	1967700	950270	0	0	0	0	0
ADP-ribosylation factor-like protein 3	ARL3	sp|P36405|ARL3_HUMAN ADP-ribosylation factor-like protein 3 OS=Homo sapiens GN=ARL3 PE=1 SV=2	0	0	0	1	0	0	0	0	0	0	0	0	1	0	0	0	0	0	0	0	0	930750	0	0	0	0	0
ATP synthase subunit gamma, mitochondrial	ATP5C1	sp|P36542|ATPG_HUMAN ATP synthase subunit gamma, mitochondrial OS=Homo sapiens GN=ATP5C1 PE=1 SV=1	1	1	1	2	0	0	0	0	0	1	1	1	2	0	0	0	0	0	879980	806970	553280	4180100	0	0	0	0	0
60S ribosomal protein L4	RPL4	sp|P36578|RL4_HUMAN 60S ribosomal protein L4 OS=Homo sapiens GN=RPL4 PE=1 SV=5;tr|H3BM89|H3BM89_HUMAN 60S ribosomal protein L4 OS=Homo sapiens GN=RPL4 PE=1 SV=1;tr|H3BTP7|H3BTP7_HUMAN 60S ribosomal protein L4 (Fragment) OS=Homo sapiens GN=RPL4 PE=1 SV=1;tr	0	3	2	1	1	6	4	2	0	0	3	2	1	1	6	4	2	0	0	3042400	1792600	1210900	137900	13932000	6425700	4221000	0
Phosphoglucomutase-1	PGM1	sp|P36871|PGM1_HUMAN Phosphoglucomutase-1 OS=Homo sapiens GN=PGM1 PE=1 SV=3	6	7	8	6	0	0	0	0	0	6	7	8	6	0	0	0	0	0	5172700	5870300	8039200	7541600	0	0	0	0	0
Dihydrolipoyllysine-residue succinyltransferase component of 2-oxoglutarate dehydrogenase complex, mitochondrial	DLST	sp|P36957|ODO2_HUMAN Dihydrolipoyllysine-residue succinyltransferase component of 2-oxoglutarate dehydrogenase complex, mitochondrial OS=Homo sapiens GN=DLST PE=1 SV=4;tr|Q86SW4|Q86SW4_HUMAN Dihydrolipoamide acetyltransferase component of pyruvate dehydrog	4	0	3	1	0	0	0	0	0	4	0	3	1	0	0	0	0	0	5145800	0	3657200	917220	0	0	0	0	0
Transgelin-2	TAGLN2	sp|P37802|TAGL2_HUMAN Transgelin-2 OS=Homo sapiens GN=TAGLN2 PE=1 SV=3;tr|X6RJP6|X6RJP6_HUMAN Transgelin-2 (Fragment) OS=Homo sapiens GN=TAGLN2 PE=1 SV=1	7	8	7	8	0	0	0	0	0	7	8	7	8	0	0	0	0	0	33516000	33622000	29689000	52880000	0	0	0	0	0
Stress-70 protein, mitochondrial	HSPA9	sp|P38646|GRP75_HUMAN Stress-70 protein, mitochondrial OS=Homo sapiens GN=HSPA9 PE=1 SV=2	9	8	7	9	0	0	0	0	0	9	8	7	9	0	0	0	0	0	13510000	10520000	10075000	13704000	0	0	0	0	0
60S ribosomal protein L3	RPL3	sp|P39023|RL3_HUMAN 60S ribosomal protein L3 OS=Homo sapiens GN=RPL3 PE=1 SV=2;tr|G5E9G0|G5E9G0_HUMAN 60S ribosomal protein L3 OS=Homo sapiens GN=RPL3 PE=1 SV=1;tr|B5MCW2|B5MCW2_HUMAN 60S ribosomal protein L3 (Fragment) OS=Homo sapiens GN=RPL3 PE=1 SV=1;tr	1	1	1	0	1	4	3	5	0	1	1	1	0	1	4	3	5	0	1467100	1508200	989190	0	285730	20503000	16807000	12335000	0
Macrophage-capping protein	CAPG	sp|P40121|CAPG_HUMAN Macrophage-capping protein OS=Homo sapiens GN=CAPG PE=1 SV=2;tr|H7C0X8|H7C0X8_HUMAN Macrophage-capping protein (Fragment) OS=Homo sapiens GN=CAPG PE=1 SV=1;tr|E7ENU9|E7ENU9_HUMAN Macrophage-capping protein (Fragment) OS=Homo sapiens GN	2	0	0	1	0	0	0	0	0	2	0	0	1	0	0	0	0	0	1473900	0	0	505270	0	0	0	0	0
T-complex protein 1 subunit zeta	CCT6A	sp|P40227|TCPZ_HUMAN T-complex protein 1 subunit zeta OS=Homo sapiens GN=CCT6A PE=1 SV=3	5	6	6	4	0	0	0	0	0	5	6	6	4	0	0	0	0	0	9306200	9480100	8946500	10710000	0	0	0	0	0
Nicotinamide N-methyltransferase	NNMT	sp|P40261|NNMT_HUMAN Nicotinamide N-methyltransferase OS=Homo sapiens GN=NNMT PE=1 SV=1	4	4	4	5	0	0	0	0	0	4	4	4	5	0	0	0	0	0	18149000	17137000	18803000	37074000	0	0	0	0	0
Malate dehydrogenase, cytoplasmic;Malate dehydrogenase	MDH1	sp|P40925|MDHC_HUMAN Malate dehydrogenase, cytoplasmic OS=Homo sapiens GN=MDH1 PE=1 SV=4;tr|B9A041|B9A041_HUMAN Malate dehydrogenase, cytoplasmic OS=Homo sapiens GN=MDH1 PE=1 SV=1;tr|B8ZZ51|B8ZZ51_HUMAN Malate dehydrogenase, cytoplasmic OS=Homo sapiens GN=	5	6	5	3	0	0	0	0	0	5	6	5	3	0	0	0	0	0	21550000	30455000	18673000	14463000	0	0	0	0	0
Malate dehydrogenase, mitochondrial;Malate dehydrogenase	MDH2	sp|P40926|MDHM_HUMAN Malate dehydrogenase, mitochondrial OS=Homo sapiens GN=MDH2 PE=1 SV=3;tr|G3XAL0|G3XAL0_HUMAN Malate dehydrogenase OS=Homo sapiens GN=MDH2 PE=1 SV=1	11	12	12	12	0	0	0	0	0	11	12	12	12	0	0	0	0	0	19918000	26301000	23662000	34573000	0	0	0	0	0
Trifunctional enzyme subunit alpha, mitochondrial;Long-chain enoyl-CoA hydratase;Long chain 3-hydroxyacyl-CoA dehydrogenase	HADHA	sp|P40939|ECHA_HUMAN Trifunctional enzyme subunit alpha, mitochondrial OS=Homo sapiens GN=HADHA PE=1 SV=2;tr|H0YFD6|H0YFD6_HUMAN Trifunctional enzyme subunit alpha, mitochondrial (Fragment) OS=Homo sapiens GN=HADHA PE=1 SV=1	4	5	6	3	0	0	0	0	0	4	5	6	3	0	0	0	0	0	2911000	8225300	5586800	2238000	0	0	0	0	0
Glycine--tRNA ligase	GARS	sp|P41250|GARS_HUMAN Glycine--tRNA ligase OS=Homo sapiens GN=GARS PE=1 SV=3	7	8	7	7	0	0	0	0	0	7	8	7	7	0	0	0	0	0	19393000	27019000	19858000	29122000	0	0	0	0	0
26S protease regulatory subunit 6B	PSMC4	sp|P43686|PRS6B_HUMAN 26S protease regulatory subunit 6B OS=Homo sapiens GN=PSMC4 PE=1 SV=2	1	0	1	0	0	0	0	0	0	1	0	1	0	0	0	0	0	0	1148300	0	702610	0	0	0	0	0	0
Peptidyl-prolyl cis-trans isomerase C	PPIC	sp|P45877|PPIC_HUMAN Peptidyl-prolyl cis-trans isomerase C OS=Homo sapiens GN=PPIC PE=1 SV=1	2	1	2	1	0	0	0	0	0	2	1	2	1	0	0	0	0	0	2381500	781760	1543200	1143200	0	0	0	0	0
Ubiquitin carboxyl-terminal hydrolase 5	USP5	sp|P45974|UBP5_HUMAN Ubiquitin carboxyl-terminal hydrolase 5 OS=Homo sapiens GN=USP5 PE=1 SV=2	0	0	0	1	0	0	0	0	0	0	0	0	1	0	0	0	0	0	0	0	0	0	0	0	0	0	0
ATP-dependent DNA helicase Q1	RECQL	sp|P46063|RECQ1_HUMAN ATP-dependent DNA helicase Q1 OS=Homo sapiens GN=RECQL PE=1 SV=3;tr|F8WD97|F8WD97_HUMAN ATP-dependent DNA helicase Q1 (Fragment) OS=Homo sapiens GN=RECQL PE=1 SV=1	1	1	0	0	0	1	0	0	0	1	1	0	0	0	1	0	0	0	853450	170380	0	0	0	2196100	0	0	0
Microtubule-associated protein 1B;MAP1B heavy chain;MAP1 light chain LC1	MAP1B	sp|P46821|MAP1B_HUMAN Microtubule-associated protein 1B OS=Homo sapiens GN=MAP1B PE=1 SV=2	6	5	5	6	0	42	36	36	0	6	5	5	6	0	42	36	36	0	7676800	5920400	5070600	8987400	0	245880000	160360000	262140000	0
Ras GTPase-activating-like protein IQGAP1	IQGAP1	sp|P46940|IQGA1_HUMAN Ras GTPase-activating-like protein IQGAP1 OS=Homo sapiens GN=IQGAP1 PE=1 SV=1;tr|A0A0J9YXZ5|A0A0J9YXZ5_HUMAN Ras GTPase-activating-like protein IQGAP1 OS=Homo sapiens GN=IQGAP1 PE=1 SV=1;tr|H0YLE8|H0YLE8_HUMAN Ras GTPase-activating-li	20	14	15	19	0	0	0	0	0	20	14	15	19	0	0	0	0	0	32877000	22331000	22343000	40585000	0	0	0	0	0
60S ribosomal protein L29	RPL29	sp|P47914|RL29_HUMAN 60S ribosomal protein L29 OS=Homo sapiens GN=RPL29 PE=1 SV=2	0	0	0	0	0	1	0	0	0	0	0	0	0	0	1	0	0	0	0	0	0	0	0	587050	0	0	0
ATP synthase subunit O, mitochondrial	ATP5O	sp|P48047|ATPO_HUMAN ATP synthase subunit O, mitochondrial OS=Homo sapiens GN=ATP5O PE=1 SV=1;tr|H7C0C1|H7C0C1_HUMAN Uncharacterized protein (Fragment) OS=Homo sapiens PE=4 SV=2	3	3	3	0	0	0	0	1	0	3	3	3	0	0	0	0	1	0	4943200	3472300	3928800	0	0	0	0	414680	0
60S ribosomal protein L34	RPL34	sp|P49207|RL34_HUMAN 60S ribosomal protein L34 OS=Homo sapiens GN=RPL34 PE=1 SV=3	0	0	1	1	0	1	0	0	0	0	0	1	1	0	1	0	0	0	0	0	1395700	2820500	0	5280500	0	0	0
Protein ERGIC-53	LMAN1	sp|P49257|LMAN1_HUMAN Protein ERGIC-53 OS=Homo sapiens GN=LMAN1 PE=1 SV=2	1	0	0	1	0	0	0	0	0	1	0	0	1	0	0	0	0	0	0	0	0	2168100	0	0	0	0	0
Elongation factor Tu, mitochondrial	TUFM	sp|P49411|EFTU_HUMAN Elongation factor Tu, mitochondrial OS=Homo sapiens GN=TUFM PE=1 SV=2	5	6	2	3	0	0	0	0	0	5	6	2	3	0	0	0	0	0	6800400	4995300	2447800	2480700	0	0	0	0	0
Alanine--tRNA ligase, cytoplasmic	AARS	sp|P49588|SYAC_HUMAN Alanine--tRNA ligase, cytoplasmic OS=Homo sapiens GN=AARS PE=1 SV=2	2	2	1	2	0	0	0	0	0	2	2	1	2	0	0	0	0	0	2394800	2752700	2671600	5010800	0	0	0	0	0
Serine--tRNA ligase, cytoplasmic	SARS	tr|Q5T5C7|Q5T5C7_HUMAN Serine--tRNA ligase, cytoplasmic OS=Homo sapiens GN=SARS PE=1 SV=1;sp|P49591|SYSC_HUMAN Serine--tRNA ligase, cytoplasmic OS=Homo sapiens GN=SARS PE=1 SV=3	3	2	1	1	0	0	0	0	0	3	2	1	1	0	0	0	0	0	3339500	3211900	616840	982980	0	0	0	0	0
Transmembrane emp24 domain-containing protein 10	TMED10	sp|P49755|TMEDA_HUMAN Transmembrane emp24 domain-containing protein 10 OS=Homo sapiens GN=TMED10 PE=1 SV=2;tr|G3V2K7|G3V2K7_HUMAN Transmembrane emp24 domain-containing protein 10 OS=Homo sapiens GN=TMED10 PE=1 SV=1	0	1	1	3	0	0	0	0	0	0	1	1	3	0	0	0	0	0	0	893830	1202300	11378000	0	0	0	0	0
Matrix metalloproteinase-14;Matrix metalloproteinase-24;Processed matrix metalloproteinase-24;Matrix metalloproteinase-15	MMP14;MMP24;MMP15	sp|P50281|MMP14_HUMAN Matrix metalloproteinase-14 OS=Homo sapiens GN=MMP14 PE=1 SV=3;sp|Q9Y5R2|MMP24_HUMAN Matrix metalloproteinase-24 OS=Homo sapiens GN=MMP24 PE=2 SV=1;sp|P51511|MMP15_HUMAN Matrix metalloproteinase-15 OS=Homo sapiens GN=MMP15 PE=1 SV=1	1	0	1	0	0	0	0	0	0	1	0	1	0	0	0	0	0	0	2103300	0	805230	0	0	0	0	0	0
Rab GDP dissociation inhibitor beta	GDI2	sp|P50395|GDIB_HUMAN Rab GDP dissociation inhibitor beta OS=Homo sapiens GN=GDI2 PE=1 SV=2;tr|Q5SX87|Q5SX87_HUMAN Rab GDP dissociation inhibitor (Fragment) OS=Homo sapiens GN=GDI2 PE=1 SV=1	13	14	10	14	0	0	0	0	0	13	14	10	14	0	0	0	0	0	33758000	34546000	23321000	44790000	0	0	0	0	0
Serpin H1	SERPINH1	sp|P50454|SERPH_HUMAN Serpin H1 OS=Homo sapiens GN=SERPINH1 PE=1 SV=2;tr|E9PPV6|E9PPV6_HUMAN Serpin H1 OS=Homo sapiens GN=SERPINH1 PE=1 SV=1;tr|E9PKH2|E9PKH2_HUMAN Serpin H1 OS=Homo sapiens GN=SERPINH1 PE=1 SV=1;tr|E9PR70|E9PR70_HUMAN Serpin H1 (Fragment)	14	14	12	14	0	0	0	0	0	14	14	12	14	0	0	0	0	0	86193000	81998000	66728000	125250000	0	0	0	0	0
T-complex protein 1 subunit theta	CCT8	sp|P50990|TCPQ_HUMAN T-complex protein 1 subunit theta OS=Homo sapiens GN=CCT8 PE=1 SV=4;tr|H7C4C8|H7C4C8_HUMAN T-complex protein 1 subunit theta (Fragment) OS=Homo sapiens GN=CCT8 PE=1 SV=1	5	6	7	6	0	0	0	0	0	5	6	7	6	0	0	0	0	0	10567000	9923100	9237900	15057000	0	0	0	0	0
T-complex protein 1 subunit delta	CCT4	sp|P50991|TCPD_HUMAN T-complex protein 1 subunit delta OS=Homo sapiens GN=CCT4 PE=1 SV=4	3	3	3	4	0	0	0	0	0	3	3	3	4	0	0	0	0	0	1771700	1902500	2384900	4164900	0	0	0	0	0
Annexin A11	ANXA11	sp|P50995|ANX11_HUMAN Annexin A11 OS=Homo sapiens GN=ANXA11 PE=1 SV=1;tr|H0Y6E1|H0Y6E1_HUMAN Annexin A11 (Fragment) OS=Homo sapiens GN=ANXA11 PE=1 SV=1	6	5	3	6	0	0	0	0	0	6	5	3	6	0	0	0	0	0	9998000	5456700	3196800	13842000	0	0	0	0	0
Ras-related protein Rab-5C;Ras-related protein Rab-5A	RAB5C;RAB5B;RAB5A	sp|P51148|RAB5C_HUMAN Ras-related protein Rab-5C OS=Homo sapiens GN=RAB5C PE=1 SV=2;tr|K7ERI8|K7ERI8_HUMAN Uncharacterized protein OS=Homo sapiens PE=4 SV=1;tr|K7ERQ8|K7ERQ8_HUMAN Uncharacterized protein (Fragment) OS=Homo sapiens PE=4 SV=1;tr|F8VVZ0|F8VVZ	4	6	3	5	0	0	0	0	0	2	3	2	3	0	0	0	0	0	12630000	13467000	4974500	6777300	0	0	0	0	0
Ras-related protein Rab-7a	RAB7A	sp|P51149|RAB7A_HUMAN Ras-related protein Rab-7a OS=Homo sapiens GN=RAB7A PE=1 SV=1;tr|C9J8S3|C9J8S3_HUMAN Ras-related protein Rab-7a OS=Homo sapiens GN=RAB7A PE=1 SV=1;tr|C9IZZ0|C9IZZ0_HUMAN Ras-related protein Rab-7a (Fragment) OS=Homo sapiens GN=RAB7A P	6	6	7	4	0	0	0	0	0	6	6	7	4	0	0	0	0	0	24372000	22602000	20991000	15090000	0	0	0	0	0
6-phosphogluconate dehydrogenase, decarboxylating	PGD	sp|P52209|6PGD_HUMAN 6-phosphogluconate dehydrogenase, decarboxylating OS=Homo sapiens GN=PGD PE=1 SV=3;tr|K7EMN2|K7EMN2_HUMAN 6-phosphogluconate dehydrogenase, decarboxylating (Fragment) OS=Homo sapiens GN=PGD PE=1 SV=1;tr|K7EM49|K7EM49_HUMAN 6-phosphoglu	3	5	3	4	0	0	0	0	0	3	5	3	4	0	0	0	0	0	3611500	7636200	3428600	11710000	0	0	0	0	0
Importin subunit alpha-1	KPNA2	sp|P52292|IMA1_HUMAN Importin subunit alpha-1 OS=Homo sapiens GN=KPNA2 PE=1 SV=1	1	1	1	1	0	0	0	0	0	1	1	1	1	0	0	0	0	0	186470	167000	144370	242400	0	0	0	0	0
Heterogeneous nuclear ribonucleoprotein F;Heterogeneous nuclear ribonucleoprotein F, N-terminally processed	HNRNPF	sp|P52597|HNRPF_HUMAN Heterogeneous nuclear ribonucleoprotein F OS=Homo sapiens GN=HNRNPF PE=1 SV=3	2	0	0	0	0	1	0	3	0	0	0	0	0	0	0	0	1	0	0	0	0	0	0	0	0	798130	0
F-actin-capping protein subunit alpha-1	CAPZA1	sp|P52907|CAZA1_HUMAN F-actin-capping protein subunit alpha-1 OS=Homo sapiens GN=CAPZA1 PE=1 SV=3	2	3	3	4	0	0	0	0	0	1	2	2	3	0	0	0	0	0	5429000	5622400	4836000	7468000	0	0	0	0	0
Tricarboxylate transport protein, mitochondrial	SLC25A1	sp|P53007|TXTP_HUMAN Tricarboxylate transport protein, mitochondrial OS=Homo sapiens GN=SLC25A1 PE=1 SV=2;tr|B4DP62|B4DP62_HUMAN Solute carrier family 25 (Mitochondrial carrier citrate transporter), member 1, isoform CRA_b OS=Homo sapiens GN=SLC25A1 PE=1 S	0	1	0	1	0	1	1	0	0	0	1	0	1	0	1	1	0	0	0	89353	0	113140	0	627740	343890	0	0
ATP-citrate synthase	ACLY	sp|P53396|ACLY_HUMAN ATP-citrate synthase OS=Homo sapiens GN=ACLY PE=1 SV=3	9	11	9	7	0	0	0	0	0	9	11	9	7	0	0	0	0	0	18513000	17787000	15559000	12537000	0	0	0	0	0
Coatomer subunit beta	COPB1	sp|P53618|COPB_HUMAN Coatomer subunit beta OS=Homo sapiens GN=COPB1 PE=1 SV=3;tr|E9PP73|E9PP73_HUMAN Coatomer subunit beta (Fragment) OS=Homo sapiens GN=COPB1 PE=1 SV=8	3	1	1	4	0	0	0	0	0	3	1	1	4	0	0	0	0	0	24851000	195840	629930	1898700	0	0	0	0	0
Coatomer subunit alpha;Xenin;Proxenin	COPA	sp|P53621|COPA_HUMAN Coatomer subunit alpha OS=Homo sapiens GN=COPA PE=1 SV=2	6	3	3	3	0	0	0	0	0	6	3	3	3	0	0	0	0	0	3669500	1411900	1574700	2015500	0	0	0	0	0
Activated RNA polymerase II transcriptional coactivator p15	SUB1	sp|P53999|TCP4_HUMAN Activated RNA polymerase II transcriptional coactivator p15 OS=Homo sapiens GN=SUB1 PE=1 SV=3	0	0	0	0	0	0	0	0	2	0	0	0	0	0	0	0	0	2	0	0	0	0	0	0	0	0	807450
Arginine--tRNA ligase, cytoplasmic	RARS	sp|P54136|SYRC_HUMAN Arginine--tRNA ligase, cytoplasmic OS=Homo sapiens GN=RARS PE=1 SV=2	4	2	3	3	0	0	0	0	0	4	2	3	3	0	0	0	0	0	1937000	583410	1249600	1296400	0	0	0	0	0
Tyrosine--tRNA ligase, cytoplasmic;Tyrosine--tRNA ligase, cytoplasmic, N-terminally processed;Tyrosine--tRNA ligase	YARS	sp|P54577|SYYC_HUMAN Tyrosine--tRNA ligase, cytoplasmic OS=Homo sapiens GN=YARS PE=1 SV=4;tr|A0A0C4DGZ5|A0A0C4DGZ5_HUMAN Tyrosine--tRNA ligase OS=Homo sapiens GN=YARS PE=1 SV=1	4	3	2	1	0	0	0	0	0	4	3	2	1	0	0	0	0	0	3094000	1078700	911730	334300	0	0	0	0	0
Sodium/potassium-transporting ATPase subunit beta-3	ATP1B3	sp|P54709|AT1B3_HUMAN Sodium/potassium-transporting ATPase subunit beta-3 OS=Homo sapiens GN=ATP1B3 PE=1 SV=1;tr|H7C4L9|H7C4L9_HUMAN Sodium/potassium-transporting ATPase subunit beta-3 (Fragment) OS=Homo sapiens GN=ATP1B3 PE=1 SV=1;tr|H7C547|H7C547_HUMAN S	2	2	2	2	0	0	0	0	0	2	2	2	2	0	0	0	0	0	2425600	1539000	1963200	2510600	0	0	0	0	0
UV excision repair protein RAD23 homolog B	RAD23B	sp|P54727|RD23B_HUMAN UV excision repair protein RAD23 homolog B OS=Homo sapiens GN=RAD23B PE=1 SV=1	2	1	0	0	0	0	0	0	0	2	1	0	0	0	0	0	0	0	842250	436510	0	0	0	0	0	0	0
Eukaryotic translation initiation factor 5	EIF5	sp|P55010|IF5_HUMAN Eukaryotic translation initiation factor 5 OS=Homo sapiens GN=EIF5 PE=1 SV=2	0	0	0	1	0	0	0	0	0	0	0	0	1	0	0	0	0	0	0	0	0	264090	0	0	0	0	0
Exportin-2	CSE1L	sp|P55060|XPO2_HUMAN Exportin-2 OS=Homo sapiens GN=CSE1L PE=1 SV=3	1	1	0	3	0	0	0	0	0	1	1	0	3	0	0	0	0	0	1042500	808260	0	1704400	0	0	0	0	0
Transitional endoplasmic reticulum ATPase	VCP	sp|P55072|TERA_HUMAN Transitional endoplasmic reticulum ATPase OS=Homo sapiens GN=VCP PE=1 SV=4	14	12	18	13	0	0	0	0	0	14	12	18	13	0	0	0	0	0	44498000	28328000	42023000	51004000	0	0	0	0	0
Trifunctional enzyme subunit beta, mitochondrial;3-ketoacyl-CoA thiolase	HADHB	sp|P55084|ECHB_HUMAN Trifunctional enzyme subunit beta, mitochondrial OS=Homo sapiens GN=HADHB PE=1 SV=3;tr|C9JEY0|C9JEY0_HUMAN Trifunctional enzyme subunit beta, mitochondrial (Fragment) OS=Homo sapiens GN=HADHB PE=1 SV=8;tr|C9JE81|C9JE81_HUMAN Trifunctio	2	1	2	2	0	0	0	0	0	2	1	2	2	0	0	0	0	0	3940600	1843700	2700800	3847100	0	0	0	0	0
Heterogeneous nuclear ribonucleoprotein H2	HNRNPH2	sp|P55795|HNRH2_HUMAN Heterogeneous nuclear ribonucleoprotein H2 OS=Homo sapiens GN=HNRNPH2 PE=1 SV=1	2	1	1	2	0	1	1	4	0	0	0	0	0	0	0	0	1	0	0	0	0	0	0	0	0	285430	0
Eukaryotic translation initiation factor 3 subunit B	EIF3B	sp|P55884|EIF3B_HUMAN Eukaryotic translation initiation factor 3 subunit B OS=Homo sapiens GN=EIF3B PE=1 SV=3	0	0	0	1	0	0	0	0	0	0	0	0	1	0	0	0	0	0	0	0	0	567000	0	0	0	0	0
Triosephosphate isomerase	TPI1	sp|P60174|TPIS_HUMAN Triosephosphate isomerase OS=Homo sapiens GN=TPI1 PE=1 SV=3	14	10	9	13	0	0	0	0	0	14	10	9	13	0	0	0	0	0	87938000	66647000	67110000	74397000	0	0	0	0	0
Actin, cytoplasmic 1;Actin, cytoplasmic 1, N-terminally processed	ACTB	sp|P60709|ACTB_HUMAN Actin, cytoplasmic 1 OS=Homo sapiens GN=ACTB PE=1 SV=1	21	18	17	18	9	13	7	13	8	1	1	1	1	1	0	0	0	0	2118000000	2056900000	1442800000	2070600000	124330000	389080000	115350000	461220000	9090800
Eukaryotic initiation factor 4A-I	EIF4A1	sp|P60842|IF4A1_HUMAN Eukaryotic initiation factor 4A-I OS=Homo sapiens GN=EIF4A1 PE=1 SV=1;tr|J3KT12|J3KT12_HUMAN Eukaryotic initiation factor 4A-I OS=Homo sapiens GN=EIF4A1 PE=1 SV=1;tr|J3KTB5|J3KTB5_HUMAN Eukaryotic initiation factor 4A-I (Fragment) OS=	12	12	12	13	0	0	0	0	0	12	12	12	13	0	0	0	0	0	65940000	61856000	50166000	71284000	0	0	0	0	0
Protein S100-A10	S100A10	sp|P60903|S10AA_HUMAN Protein S100-A10 OS=Homo sapiens GN=S100A10 PE=1 SV=2	0	1	0	1	0	0	0	0	0	0	1	0	1	0	0	0	0	0	0	409080	0	1545400	0	0	0	0	0
Cell division control protein 42 homolog	CDC42	sp|P60953|CDC42_HUMAN Cell division control protein 42 homolog OS=Homo sapiens GN=CDC42 PE=1 SV=2	1	2	2	2	0	0	0	0	0	1	2	1	1	0	0	0	0	0	1508400	1480700	1729100	3193100	0	0	0	0	0
Destrin	DSTN	sp|P60981|DEST_HUMAN Destrin OS=Homo sapiens GN=DSTN PE=1 SV=3;tr|F6RFD5|F6RFD5_HUMAN Destrin OS=Homo sapiens GN=DSTN PE=1 SV=1	0	1	3	2	0	0	0	0	0	0	1	3	2	0	0	0	0	0	0	587540	11950000	16840000	0	0	0	0	0
Ras-related protein Rab-8A	RAB8A	sp|P61006|RAB8A_HUMAN Ras-related protein Rab-8A OS=Homo sapiens GN=RAB8A PE=1 SV=1	1	2	2	1	0	0	0	0	0	0	1	1	1	0	0	0	0	0	0	610100	416720	862000	0	0	0	0	0
Ras-related protein Rab-2A;Ras-related protein Rab-2B	RAB2A;DKFZp313C1541;RAB2B	sp|P61019|RAB2A_HUMAN Ras-related protein Rab-2A OS=Homo sapiens GN=RAB2A PE=1 SV=1;tr|Q5HYI5|Q5HYI5_HUMAN Putative uncharacterized protein DKFZp313C1541 OS=Homo sapiens GN=DKFZp313C1541 PE=1 SV=1;sp|Q8WUD1|RAB2B_HUMAN Ras-related protein Rab-2B OS=Homo sa	5	5	4	4	0	0	0	0	0	5	5	4	4	0	0	0	0	0	9446000	8719400	7760100	9976800	0	0	0	0	0
Ras-related protein Rab-10	RAB10	sp|P61026|RAB10_HUMAN Ras-related protein Rab-10 OS=Homo sapiens GN=RAB10 PE=1 SV=1	2	2	1	1	0	0	0	0	0	1	1	0	1	0	0	0	0	0	63201	58805	0	1040600	0	0	0	0	0
Ubiquitin-conjugating enzyme E2 N;Putative ubiquitin-conjugating enzyme E2 N-like	UBE2N;UBE2NL	sp|P61088|UBE2N_HUMAN Ubiquitin-conjugating enzyme E2 N OS=Homo sapiens GN=UBE2N PE=1 SV=1;tr|F8VQQ8|F8VQQ8_HUMAN Ubiquitin-conjugating enzyme E2 N OS=Homo sapiens GN=UBE2N PE=1 SV=1;tr|F8VSD4|F8VSD4_HUMAN Ubiquitin-conjugating enzyme E2 N OS=Homo sapiens	0	3	1	3	0	0	0	0	0	0	3	1	3	0	0	0	0	0	0	3144500	603090	8296300	0	0	0	0	0
Ras-related protein Rab-14	RAB14	tr|X6RFL8|X6RFL8_HUMAN Ras-related protein Rab-14 (Fragment) OS=Homo sapiens GN=RAB14 PE=1 SV=1;sp|P61106|RAB14_HUMAN Ras-related protein Rab-14 OS=Homo sapiens GN=RAB14 PE=1 SV=4	1	0	0	1	0	0	0	0	0	1	0	0	1	0	0	0	0	0	1202400	0	0	753050	0	0	0	0	0
Actin-related protein 3	ACTR3	sp|P61158|ARP3_HUMAN Actin-related protein 3 OS=Homo sapiens GN=ACTR3 PE=1 SV=3;tr|B4DXW1|B4DXW1_HUMAN Actin-related protein 3 OS=Homo sapiens GN=ACTR3 PE=1 SV=1	7	3	6	5	0	0	0	0	0	7	3	6	5	0	0	0	0	0	14354000	4639100	7244300	14097000	0	0	0	0	0
Actin-related protein 2	ACTR2	sp|P61160|ARP2_HUMAN Actin-related protein 2 OS=Homo sapiens GN=ACTR2 PE=1 SV=1;tr|F5H6T1|F5H6T1_HUMAN ARP2 actin-related protein 2 homolog (Yeast), isoform CRA_d OS=Homo sapiens GN=ACTR2 PE=1 SV=2	4	4	5	5	0	0	0	0	0	4	4	5	5	0	0	0	0	0	20736000	12625000	14951000	19774000	0	0	0	0	0
ADP-ribosylation factor 1;ADP-ribosylation factor 3;ADP-ribosylation factor 5	ARF1;ARF3;ARF5	sp|P84077|ARF1_HUMAN ADP-ribosylation factor 1 OS=Homo sapiens GN=ARF1 PE=1 SV=2;sp|P61204|ARF3_HUMAN ADP-ribosylation factor 3 OS=Homo sapiens GN=ARF3 PE=1 SV=2;tr|F5H423|F5H423_HUMAN Uncharacterized protein OS=Homo sapiens PE=3 SV=1;tr|C9J1Z8|C9J1Z8_HUMA	4	4	5	5	0	0	0	0	0	3	3	3	3	0	0	0	0	0	8106900	14250000	19597000	31329000	0	0	0	0	0
Ras-related protein Rap-1b;Ras-related protein Rap-1b-like protein;Ras-related protein Rap-1A	RAP1B;RAP1A	sp|P61224|RAP1B_HUMAN Ras-related protein Rap-1b OS=Homo sapiens GN=RAP1B PE=1 SV=1;tr|F5H6R7|F5H6R7_HUMAN Ras-related protein Rap-1b (Fragment) OS=Homo sapiens GN=RAP1B PE=1 SV=1;tr|F5H004|F5H004_HUMAN Ras-related protein Rap-1b (Fragment) OS=Homo sapiens	4	4	2	3	0	0	0	0	0	4	4	2	3	0	0	0	0	0	14299000	12977000	9303400	14002000	0	0	0	0	0
Transforming protein RhoA;Rho-related GTP-binding protein RhoC	RHOA;RHOC	sp|P61586|RHOA_HUMAN Transforming protein RhoA OS=Homo sapiens GN=RHOA PE=1 SV=1;tr|Q5JR08|Q5JR08_HUMAN Rho-related GTP-binding protein RhoC (Fragment) OS=Homo sapiens GN=RHOC PE=1 SV=8;sp|P08134|RHOC_HUMAN Rho-related GTP-binding protein RhoC OS=Homo sapi	3	3	4	5	0	0	0	0	0	3	3	4	5	0	0	0	0	0	3883300	7502200	10848000	18153000	0	0	0	0	0
Heterogeneous nuclear ribonucleoprotein K	HNRNPK	sp|P61978|HNRPK_HUMAN Heterogeneous nuclear ribonucleoprotein K OS=Homo sapiens GN=HNRNPK PE=1 SV=1;tr|Q5T6W2|Q5T6W2_HUMAN Heterogeneous nuclear ribonucleoprotein K (Fragment) OS=Homo sapiens GN=HNRNPK PE=1 SV=1	8	6	7	7	0	1	0	0	0	8	6	7	7	0	1	0	0	0	12032000	9373200	14322000	18152000	0	308950	0	0	0
14-3-3 protein gamma;14-3-3 protein gamma, N-terminally processed	YWHAG	sp|P61981|1433G_HUMAN 14-3-3 protein gamma OS=Homo sapiens GN=YWHAG PE=1 SV=2	5	4	4	4	0	0	0	0	0	3	2	2	2	0	0	0	0	0	15490000	13345000	11137000	7183400	0	0	0	0	0
26S protease regulatory subunit 4	PSMC1	sp|P62191|PRS4_HUMAN 26S protease regulatory subunit 4 OS=Homo sapiens GN=PSMC1 PE=1 SV=1	0	0	1	0	0	0	0	0	0	0	0	1	0	0	0	0	0	0	0	0	1293900	0	0	0	0	0	0
40S ribosomal protein S8	RPS8	tr|Q5JR95|Q5JR95_HUMAN 40S ribosomal protein S8 OS=Homo sapiens GN=RPS8 PE=1 SV=1;sp|P62241|RS8_HUMAN 40S ribosomal protein S8 OS=Homo sapiens GN=RPS8 PE=1 SV=2	1	2	1	1	0	0	0	0	0	1	2	1	1	0	0	0	0	0	1818400	1971200	1653800	2315900	0	0	0	0	0
14-3-3 protein epsilon	YWHAE	sp|P62258|1433E_HUMAN 14-3-3 protein epsilon OS=Homo sapiens GN=YWHAE PE=1 SV=1	9	9	8	10	0	0	0	0	0	8	8	7	9	0	0	0	0	0	50117000	44194000	36135000	77336000	0	0	0	0	0
40S ribosomal protein S23	RPS23	sp|P62266|RS23_HUMAN 40S ribosomal protein S23 OS=Homo sapiens GN=RPS23 PE=1 SV=3	1	1	1	1	0	1	1	1	0	1	1	1	1	0	1	1	1	0	486890	761550	840930	2036800	0	1355200	918060	5390700	0
40S ribosomal protein S18	RPS18	sp|P62269|RS18_HUMAN 40S ribosomal protein S18 OS=Homo sapiens GN=RPS18 PE=1 SV=3;tr|A0A0G2JQH2|A0A0G2JQH2_HUMAN 40S ribosomal protein S18 OS=Homo sapiens GN=RPS18 PE=1 SV=1;tr|Q5GGW2|Q5GGW2_HUMAN 40S ribosomal protein S18 OS=Homo sapiens GN=RPS18 PE=1 SV=	1	1	1	2	0	2	1	1	0	1	1	1	2	0	2	1	1	0	468650	691350	568520	1885600	0	1414500	968630	931030	0
Small nuclear ribonucleoprotein E	SNRPE	sp|P62304|RUXE_HUMAN Small nuclear ribonucleoprotein E OS=Homo sapiens GN=SNRPE PE=1 SV=1	0	0	0	0	1	0	0	0	0	0	0	0	0	1	0	0	0	0	0	0	0	0	227000	0	0	0	0
Small nuclear ribonucleoprotein Sm D2	SNRPD2	sp|P62316|SMD2_HUMAN Small nuclear ribonucleoprotein Sm D2 OS=Homo sapiens GN=SNRPD2 PE=1 SV=1;tr|K7ERG4|K7ERG4_HUMAN Small nuclear ribonucleoprotein Sm D2 OS=Homo sapiens GN=SNRPD2 PE=1 SV=1	0	0	0	0	1	0	0	1	3	0	0	0	0	1	0	0	1	3	0	0	0	0	387090	0	0	1490800	767160
Small nuclear ribonucleoprotein Sm D3	SNRPD3	sp|P62318|SMD3_HUMAN Small nuclear ribonucleoprotein Sm D3 OS=Homo sapiens GN=SNRPD3 PE=1 SV=1	0	0	0	0	1	1	0	1	1	0	0	0	0	1	1	0	1	1	0	0	0	0	263010	535940	0	1239000	330870
60S ribosomal protein L7a	RPL7A	sp|P62424|RL7A_HUMAN 60S ribosomal protein L7a OS=Homo sapiens GN=RPL7A PE=1 SV=2;tr|Q5T8U3|Q5T8U3_HUMAN 60S ribosomal protein L7a (Fragment) OS=Homo sapiens GN=RPL7A PE=1 SV=1;tr|Q5T8U2|Q5T8U2_HUMAN 60S ribosomal protein L7a OS=Homo sapiens GN=RPL7A PE=1	0	0	0	1	0	1	1	3	0	0	0	0	1	0	1	1	3	0	0	0	0	1744600	0	2212000	1014300	11207000	0
40S ribosomal protein S4, X isoform	RPS4X	sp|P62701|RS4X_HUMAN 40S ribosomal protein S4, X isoform OS=Homo sapiens GN=RPS4X PE=1 SV=2	3	4	2	3	0	2	2	6	0	3	4	2	3	0	2	2	6	0	6944200	8502200	7173400	9478100	0	3886300	12822000	17823000	0
Serine/threonine-protein phosphatase 2A catalytic subunit alpha isoform;Serine/threonine-protein phosphatase 2A catalytic subunit beta isoform	PPP2CA;PPP2CB	sp|P67775|PP2AA_HUMAN Serine/threonine-protein phosphatase 2A catalytic subunit alpha isoform OS=Homo sapiens GN=PPP2CA PE=1 SV=1;sp|P62714|PP2AB_HUMAN Serine/threonine-protein phosphatase 2A catalytic subunit beta isoform OS=Homo sapiens GN=PPP2CB PE=1 SV	3	1	1	1	0	0	0	0	0	3	1	1	1	0	0	0	0	0	2236000	917540	587970	1356800	0	0	0	0	0
40S ribosomal protein S6	RPS6	sp|P62753|RS6_HUMAN 40S ribosomal protein S6 OS=Homo sapiens GN=RPS6 PE=1 SV=1;tr|A2A3R7|A2A3R7_HUMAN 40S ribosomal protein S6 OS=Homo sapiens GN=RPS6 PE=1 SV=1;tr|A2A3R5|A2A3R5_HUMAN 40S ribosomal protein S6 OS=Homo sapiens GN=RPS6 PE=1 SV=1	1	0	0	1	1	0	0	0	0	1	0	0	1	1	0	0	0	0	2650100	0	0	2590100	266220	0	0	0	0
Histone H4	HIST1H4A	sp|P62805|H4_HUMAN Histone H4 OS=Homo sapiens GN=HIST1H4A PE=1 SV=2	0	0	0	0	2	1	0	0	1	0	0	0	0	2	1	0	0	1	0	0	0	0	1186800	3458200	0	0	179720
40S ribosomal protein S26;Putative 40S ribosomal protein S26-like 1	RPS26;RPS26P11	sp|P62854|RS26_HUMAN 40S ribosomal protein S26 OS=Homo sapiens GN=RPS26 PE=1 SV=3;sp|Q5JNZ5|RS26L_HUMAN Putative 40S ribosomal protein S26-like 1 OS=Homo sapiens GN=RPS26P11 PE=5 SV=1	0	0	0	1	1	1	0	1	0	0	0	0	1	1	1	0	1	0	0	0	0	283470	261670	1156300	0	2501100	0
60S ribosomal protein L10a	RPL10A	sp|P62906|RL10A_HUMAN 60S ribosomal protein L10a OS=Homo sapiens GN=RPL10A PE=1 SV=2	1	0	0	1	0	3	1	4	0	1	0	0	1	0	3	1	4	0	2167100	0	0	0	0	15646000	6203300	25896000	0
60S ribosomal protein L11	RPL11	sp|P62913|RL11_HUMAN 60S ribosomal protein L11 OS=Homo sapiens GN=RPL11 PE=1 SV=2	0	2	1	0	0	1	1	1	0	0	2	1	0	0	1	1	1	0	0	2373100	2075400	0	0	1968700	1141000	1812400	0
Peptidyl-prolyl cis-trans isomerase A;Peptidyl-prolyl cis-trans isomerase A, N-terminally processed;Peptidyl-prolyl cis-trans isomerase	PPIA	sp|P62937|PPIA_HUMAN Peptidyl-prolyl cis-trans isomerase A OS=Homo sapiens GN=PPIA PE=1 SV=2;tr|F8WE65|F8WE65_HUMAN Peptidyl-prolyl cis-trans isomerase OS=Homo sapiens GN=PPIA PE=1 SV=1;tr|C9J5S7|C9J5S7_HUMAN Peptidyl-prolyl cis-trans isomerase OS=Homo sap	2	9	8	9	0	0	0	0	0	2	9	8	9	0	0	0	0	0	4669000	94322000	48254000	167700000	0	0	0	0	0
Ras-related C3 botulinum toxin substrate 1;Ras-related C3 botulinum toxin substrate 3;Ras-related C3 botulinum toxin substrate 2	RAC1;RAC3;RAC2	sp|P63000|RAC1_HUMAN Ras-related C3 botulinum toxin substrate 1 OS=Homo sapiens GN=RAC1 PE=1 SV=1;sp|P60763|RAC3_HUMAN Ras-related C3 botulinum toxin substrate 3 OS=Homo sapiens GN=RAC3 PE=1 SV=1;sp|P15153|RAC2_HUMAN Ras-related C3 botulinum toxin substrat	2	3	4	3	0	0	0	0	0	2	3	3	2	0	0	0	0	0	4795500	5664600	6436700	6599000	0	0	0	0	0
Guanine nucleotide-binding protein G(s) subunit alpha isoforms short;Guanine nucleotide-binding protein G(s) subunit alpha isoforms XLas	GNAS	sp|P63092|GNAS2_HUMAN Guanine nucleotide-binding protein G(s) subunit alpha isoforms short OS=Homo sapiens GN=GNAS PE=1 SV=1;sp|Q5JWF2|GNAS1_HUMAN Guanine nucleotide-binding protein G(s) subunit alpha isoforms XLas OS=Homo sapiens GN=GNAS PE=1 SV=2	1	2	2	2	0	0	0	0	0	0	1	1	1	0	0	0	0	0	0	622680	606510	899340	0	0	0	0	0
14-3-3 protein zeta/delta	YWHAZ	sp|P63104|1433Z_HUMAN 14-3-3 protein zeta/delta OS=Homo sapiens GN=YWHAZ PE=1 SV=1;tr|E7EX29|E7EX29_HUMAN 14-3-3 protein zeta/delta (Fragment) OS=Homo sapiens GN=YWHAZ PE=1 SV=1;tr|B0AZS6|B0AZS6_HUMAN 14-3-3 protein zeta/delta OS=Homo sapiens GN=YWHAZ PE=1	9	8	8	10	0	0	0	0	0	7	6	7	8	0	0	0	0	0	85111000	46675000	85758000	108750000	0	0	0	0	0
Actin, cytoplasmic 2;Actin, cytoplasmic 2, N-terminally processed	ACTG1	sp|P63261|ACTG_HUMAN Actin, cytoplasmic 2 OS=Homo sapiens GN=ACTG1 PE=1 SV=1;tr|I3L3I0|I3L3I0_HUMAN Actin, cytoplasmic 2 (Fragment) OS=Homo sapiens GN=ACTG1 PE=1 SV=1;tr|I3L1U9|I3L1U9_HUMAN Actin, cytoplasmic 2 (Fragment) OS=Homo sapiens GN=ACTG1 PE=1 SV=1	21	18	16	18	8	14	7	13	8	1	1	0	1	0	1	0	0	0	139630	85614	0	137690	0	137600	0	0	0
Nuclease-sensitive element-binding protein 1	YBX1	sp|P67809|YBOX1_HUMAN Nuclease-sensitive element-binding protein 1 OS=Homo sapiens GN=YBX1 PE=1 SV=3;tr|H0Y449|H0Y449_HUMAN Nuclease-sensitive element-binding protein 1 (Fragment) OS=Homo sapiens GN=YBX1 PE=1 SV=1	0	0	0	0	0	6	3	4	0	0	0	0	0	0	2	2	2	0	0	0	0	0	0	44532000	7247600	35006000	0
Tropomyosin alpha-4 chain	TPM4	sp|P67936|TPM4_HUMAN Tropomyosin alpha-4 chain OS=Homo sapiens GN=TPM4 PE=1 SV=3	9	8	10	10	0	0	0	0	0	5	5	5	6	0	0	0	0	0	69838000	36925000	50983000	66815000	0	0	0	0	0
Actin, alpha skeletal muscle;Actin, alpha cardiac muscle 1	ACTA1;ACTC1	sp|P68133|ACTS_HUMAN Actin, alpha skeletal muscle OS=Homo sapiens GN=ACTA1 PE=1 SV=1;sp|P68032|ACTC_HUMAN Actin, alpha cardiac muscle 1 OS=Homo sapiens GN=ACTC1 PE=1 SV=1;tr|A6NL76|A6NL76_HUMAN Actin, alpha skeletal muscle OS=Homo sapiens GN=ACTA1 PE=1 SV=	15	13	12	13	6	6	7	9	5	0	0	0	0	0	0	0	0	0	42611000	64775000	29812000	35018000	0	0	357970	823580	0
Elongation factor 1-alpha 1;Putative elongation factor 1-alpha-like 3;Elongation factor 1-alpha;Elongation factor 1-alpha 2	EEF1A1;EEF1A1P5;EEF1A2	sp|P68104|EF1A1_HUMAN Elongation factor 1-alpha 1 OS=Homo sapiens GN=EEF1A1 PE=1 SV=1;sp|Q5VTE0|EF1A3_HUMAN Putative elongation factor 1-alpha-like 3 OS=Homo sapiens GN=EEF1A1P5 PE=5 SV=1;tr|A0A087WVQ9|A0A087WVQ9_HUMAN Elongation factor 1-alpha 1 OS=Homo s	12	11	10	11	4	3	0	1	1	12	11	10	11	4	3	0	1	1	294250000	399360000	273230000	430230000	8747300	3865000	0	963550	581490
Tubulin alpha-1B chain;Tubulin alpha-4A chain	TUBA1B;TUBA4A	sp|P68363|TBA1B_HUMAN Tubulin alpha-1B chain OS=Homo sapiens GN=TUBA1B PE=1 SV=1;sp|P68366|TBA4A_HUMAN Tubulin alpha-4A chain OS=Homo sapiens GN=TUBA4A PE=1 SV=1	16	15	14	17	6	7	7	6	0	1	1	1	1	0	0	0	0	0	7894400	9026900	3846400	10101000	0	0	0	0	0
Tubulin beta-4B chain	TUBB4B	sp|P68371|TBB4B_HUMAN Tubulin beta-4B chain OS=Homo sapiens GN=TUBB4B PE=1 SV=1	18	18	17	18	8	5	7	9	1	1	1	0	1	0	0	0	0	0	331690000	282180000	220300000	346790000	11689000	11895000	12686000	31684000	60727
Hemoglobin subunit alpha	HBA1;HBA2	sp|P69905|HBA_HUMAN Hemoglobin subunit alpha OS=Homo sapiens GN=HBA1 PE=1 SV=2;tr|G3V1N2|G3V1N2_HUMAN HCG1745306, isoform CRA_a OS=Homo sapiens GN=HBA2 PE=1 SV=1	2	3	2	4	0	1	0	0	0	0	0	0	1	0	0	0	0	0	0	0	0	86200000	0	0	0	0	0
Glutathione S-transferase omega-1	GSTO1	tr|Q5TA02|Q5TA02_HUMAN Glutathione S-transferase omega-1 (Fragment) OS=Homo sapiens GN=GSTO1 PE=1 SV=1;sp|P78417|GSTO1_HUMAN Glutathione S-transferase omega-1 OS=Homo sapiens GN=GSTO1 PE=1 SV=2;tr|Q5TA01|Q5TA01_HUMAN Glutathione S-transferase omega-1 (Frag	2	5	4	5	0	0	0	0	0	2	5	4	5	0	0	0	0	0	10716000	12953000	9302700	17327000	0	0	0	0	0
Brain acid soluble protein 1	BASP1	sp|P80723|BASP1_HUMAN Brain acid soluble protein 1 OS=Homo sapiens GN=BASP1 PE=1 SV=2	2	1	1	0	0	0	0	0	0	2	1	1	0	0	0	0	0	0	1129100	455880	202210	0	0	0	0	0	0
Dermcidin;Survival-promoting peptide;DCD-1	DCD	sp|P81605|DCD_HUMAN Dermcidin OS=Homo sapiens GN=DCD PE=1 SV=2	1	1	1	2	2	1	2	2	2	1	1	1	2	2	1	2	2	2	1226700	298360	1206800	2173100	4103900	997840	10365000	3153000	2802200
Disabled homolog 2	DAB2	sp|P98082|DAB2_HUMAN Disabled homolog 2 OS=Homo sapiens GN=DAB2 PE=1 SV=3;tr|D6REB1|D6REB1_HUMAN Disabled homolog 2 (Fragment) OS=Homo sapiens GN=DAB2 PE=1 SV=1;tr|D6RIA5|D6RIA5_HUMAN Disabled homolog 2 (Fragment) OS=Homo sapiens GN=DAB2 PE=1 SV=8;tr|D6RFF	0	0	1	1	0	0	0	0	0	0	0	1	1	0	0	0	0	0	0	0	1305400	474340	0	0	0	0	0
Transcriptional activator protein Pur-alpha	PURA	sp|Q00577|PURA_HUMAN Transcriptional activator protein Pur-alpha OS=Homo sapiens GN=PURA PE=1 SV=2	0	0	0	0	0	2	1	0	0	0	0	0	0	0	2	1	0	0	0	0	0	0	0	3159700	1679100	0	0
Adenylyl cyclase-associated protein 1	CAP1	sp|Q01518|CAP1_HUMAN Adenylyl cyclase-associated protein 1 OS=Homo sapiens GN=CAP1 PE=1 SV=5	8	9	6	10	0	0	0	0	0	8	9	6	10	0	0	0	0	0	32999000	35570000	20198000	45768000	0	0	0	0	0
ATP-dependent 6-phosphofructokinase, platelet type	PFKP	sp|Q01813|PFKAP_HUMAN ATP-dependent 6-phosphofructokinase, platelet type OS=Homo sapiens GN=PFKP PE=1 SV=2;tr|B1APP6|B1APP6_HUMAN ATP-dependent 6-phosphofructokinase, platelet type (Fragment) OS=Homo sapiens GN=PFKP PE=1 SV=1	2	2	1	1	0	0	0	0	0	2	2	1	1	0	0	0	0	0	2685700	2750800	732150	2396100	0	0	0	0	0
Transgelin	TAGLN	sp|Q01995|TAGL_HUMAN Transgelin OS=Homo sapiens GN=TAGLN PE=1 SV=4;tr|H0YCU9|H0YCU9_HUMAN Transgelin (Fragment) OS=Homo sapiens GN=TAGLN PE=1 SV=1	14	14	12	12	0	0	0	0	0	14	14	12	12	0	0	0	0	0	201740000	187150000	182050000	280440000	0	0	0	0	0
Desmoglein-1	DSG1	sp|Q02413|DSG1_HUMAN Desmoglein-1 OS=Homo sapiens GN=DSG1 PE=1 SV=2	0	0	0	0	1	0	0	0	3	0	0	0	0	1	0	0	0	3	0	0	0	0	401950	0	0	0	950380
60S ribosomal protein L6	RPL6	sp|Q02878|RL6_HUMAN 60S ribosomal protein L6 OS=Homo sapiens GN=RPL6 PE=1 SV=3;tr|F8VR69|F8VR69_HUMAN 60S ribosomal protein L6 (Fragment) OS=Homo sapiens GN=RPL6 PE=1 SV=8;tr|F8VZ45|F8VZ45_HUMAN 60S ribosomal protein L6 (Fragment) OS=Homo sapiens GN=RPL6 P	0	0	0	0	0	3	1	1	0	0	0	0	0	0	3	1	1	0	0	0	0	0	0	4227900	863250	196410	0
A-kinase anchor protein 12	AKAP12	sp|Q02952|AKA12_HUMAN A-kinase anchor protein 12 OS=Homo sapiens GN=AKAP12 PE=1 SV=4	1	1	0	1	0	0	0	0	0	1	1	0	1	0	0	0	0	0	1268200	829210	0	107140	0	0	0	0	0
Caveolin-1;Caveolin	CAV1	sp|Q03135|CAV1_HUMAN Caveolin-1 OS=Homo sapiens GN=CAV1 PE=1 SV=4;tr|C9JKI3|C9JKI3_HUMAN Caveolin (Fragment) OS=Homo sapiens GN=CAV1 PE=1 SV=1;tr|E9PCT5|E9PCT5_HUMAN Caveolin OS=Homo sapiens GN=CAV1 PE=1 SV=1	1	1	2	2	0	1	1	1	0	1	1	2	2	0	1	1	1	0	2626000	2743100	3246200	5341000	0	3355700	2414800	0	0
Collagen alpha-1(X) chain	COL10A1	sp|Q03692|COAA1_HUMAN Collagen alpha-1(X) chain OS=Homo sapiens GN=COL10A1 PE=1 SV=2	0	0	0	0	1	0	0	0	0	0	0	0	0	1	0	0	0	0	0	0	0	0	1268700	0	0	0	0
1,4-alpha-glucan-branching enzyme	GBE1	sp|Q04446|GLGB_HUMAN 1,4-alpha-glucan-branching enzyme OS=Homo sapiens GN=GBE1 PE=1 SV=3;tr|E9PGM4|E9PGM4_HUMAN 1,4-alpha-glucan-branching enzyme OS=Homo sapiens GN=GBE1 PE=1 SV=1	4	3	4	7	0	0	0	0	0	4	3	4	7	0	0	0	0	0	8995500	4678100	8855100	17203000	0	0	0	0	0
Lactoylglutathione lyase	GLO1	sp|Q04760|LGUL_HUMAN Lactoylglutathione lyase OS=Homo sapiens GN=GLO1 PE=1 SV=4	1	1	1	1	0	0	0	0	0	1	1	1	1	0	0	0	0	0	1297800	1011000	719660	1328700	0	0	0	0	0
Aldo-keto reductase family 1 member C1;Aldo-keto reductase family 1 member C2;Aldo-keto reductase family 1 member C3	AKR1C1;AKR1C2;AKR1C3	sp|Q04828|AK1C1_HUMAN Aldo-keto reductase family 1 member C1 OS=Homo sapiens GN=AKR1C1 PE=1 SV=1;tr|B4DK69|B4DK69_HUMAN Aldo-keto reductase family 1 member C2 OS=Homo sapiens GN=AKR1C2 PE=1 SV=1;tr|S4R3Z2|S4R3Z2_HUMAN Aldo-keto reductase family 1 member C3	1	3	2	3	0	0	0	0	0	1	3	2	3	0	0	0	0	0	3713200	4762500	2676100	6966600	0	0	0	0	0
14-3-3 protein eta	YWHAH	sp|Q04917|1433F_HUMAN 14-3-3 protein eta OS=Homo sapiens GN=YWHAH PE=1 SV=4;tr|A2IDB2|A2IDB2_HUMAN 14-3-3 protein eta (Fragment) OS=Homo sapiens GN=YWHAH PE=1 SV=1	6	8	3	6	0	0	0	0	0	5	7	2	5	0	0	0	0	0	21427000	19578000	8551900	21529000	0	0	0	0	0
Proteolipid protein 2	PLP2	sp|Q04941|PLP2_HUMAN Proteolipid protein 2 OS=Homo sapiens GN=PLP2 PE=1 SV=1	0	1	1	1	0	0	0	0	0	0	1	1	1	0	0	0	0	0	0	1919800	991970	3764700	0	0	0	0	0
Glutamine--fructose-6-phosphate aminotransferase [isomerizing] 1	GFPT1	sp|Q06210|GFPT1_HUMAN Glutamine--fructose-6-phosphate aminotransferase [isomerizing] 1 OS=Homo sapiens GN=GFPT1 PE=1 SV=3	3	4	2	3	0	0	0	0	0	3	4	2	3	0	0	0	0	0	4077200	6205900	3531300	10183000	0	0	0	0	0
Proteasome activator complex subunit 1	PSME1	sp|Q06323|PSME1_HUMAN Proteasome activator complex subunit 1 OS=Homo sapiens GN=PSME1 PE=1 SV=1;tr|H0YKK6|H0YKK6_HUMAN Proteasome activator complex subunit 1 OS=Homo sapiens GN=PSME1 PE=1 SV=1;tr|H0YLU2|H0YLU2_HUMAN Proteasome activator complex subunit 1 (	0	2	0	1	0	0	0	0	0	0	2	0	1	0	0	0	0	0	0	1220600	0	1239600	0	0	0	0	0
Peroxiredoxin-1	PRDX1	sp|Q06830|PRDX1_HUMAN Peroxiredoxin-1 OS=Homo sapiens GN=PRDX1 PE=1 SV=1;tr|A0A0A0MSI0|A0A0A0MSI0_HUMAN Peroxiredoxin-1 (Fragment) OS=Homo sapiens GN=PRDX1 PE=1 SV=1	11	11	10	10	0	0	0	0	1	9	9	8	8	0	0	0	0	1	147280000	109820000	88456000	170990000	0	0	0	0	126150
Cytoskeleton-associated protein 4	CKAP4	sp|Q07065|CKAP4_HUMAN Cytoskeleton-associated protein 4 OS=Homo sapiens GN=CKAP4 PE=1 SV=2	6	4	4	5	2	11	10	7	0	6	4	4	5	2	11	10	7	0	10135000	5417300	5169600	11306000	898100	21752000	14127000	19857000	0
Prolow-density lipoprotein receptor-related protein 1;Low-density lipoprotein receptor-related protein 1 85 kDa subunit;Low-density lipoprotein receptor-related protein 1 515 kDa subunit;Low-density lipoprotein receptor-related protein 1 intracellular domain	LRP1	sp|Q07954|LRP1_HUMAN Prolow-density lipoprotein receptor-related protein 1 OS=Homo sapiens GN=LRP1 PE=1 SV=2	3	7	5	4	0	0	0	0	0	3	7	5	4	0	0	0	0	0	2237600	4125200	2310100	7065000	0	0	0	0	0
Rho GTPase-activating protein 1	ARHGAP1	sp|Q07960|RHG01_HUMAN Rho GTPase-activating protein 1 OS=Homo sapiens GN=ARHGAP1 PE=1 SV=1;tr|H0YE29|H0YE29_HUMAN Rho GTPase-activating protein 1 (Fragment) OS=Homo sapiens GN=ARHGAP1 PE=1 SV=1	5	6	5	5	0	0	0	0	0	5	6	5	5	0	0	0	0	0	7056000	8448900	8938300	10391000	0	0	0	0	0
Desmocollin-1	DSC1	sp|Q08554|DSC1_HUMAN Desmocollin-1 OS=Homo sapiens GN=DSC1 PE=1 SV=2	0	0	0	0	0	0	0	0	1	0	0	0	0	0	0	0	0	1	0	0	0	0	0	0	0	0	564540
Neuroblast differentiation-associated protein AHNAK	AHNAK	sp|Q09666|AHNK_HUMAN Neuroblast differentiation-associated protein AHNAK OS=Homo sapiens GN=AHNAK PE=1 SV=2	57	49	40	52	0	0	0	0	0	57	49	40	52	0	0	0	0	0	206830000	159960000	114040000	193390000	0	0	0	0	0
Secernin-1	SCRN1	sp|Q12765|SCRN1_HUMAN Secernin-1 OS=Homo sapiens GN=SCRN1 PE=1 SV=2	0	0	1	1	0	0	0	0	0	0	0	1	1	0	0	0	0	0	0	0	461480	367320	0	0	0	0	0
Follistatin-related protein 1	FSTL1	sp|Q12841|FSTL1_HUMAN Follistatin-related protein 1 OS=Homo sapiens GN=FSTL1 PE=1 SV=1	1	1	1	1	0	0	0	0	0	1	1	1	1	0	0	0	0	0	260310	392570	376450	688100	0	0	0	0	0
Unconventional myosin-Ie	MYO1E	sp|Q12965|MYO1E_HUMAN Unconventional myosin-Ie OS=Homo sapiens GN=MYO1E PE=1 SV=2	0	3	2	2	0	1	0	0	0	0	3	2	2	0	1	0	0	0	0	396180	283120	538810	0	0	0	0	0
Protein flightless-1 homolog	FLII	sp|Q13045|FLII_HUMAN Protein flightless-1 homolog OS=Homo sapiens GN=FLII PE=1 SV=2	1	1	1	1	0	46	42	48	0	1	1	1	1	0	23	22	25	0	194170	131550	109800	326190	0	872520000	603830000	1705400000	0
Peroxiredoxin-4	PRDX4	sp|Q13162|PRDX4_HUMAN Peroxiredoxin-4 OS=Homo sapiens GN=PRDX4 PE=1 SV=1;tr|H7C3T4|H7C3T4_HUMAN Peroxiredoxin-4 (Fragment) OS=Homo sapiens GN=PRDX4 PE=1 SV=1	6	5	5	5	0	0	0	0	0	5	4	4	4	0	0	0	0	0	12282000	8620400	7849500	13986000	0	0	0	0	0
26S proteasome non-ATPase regulatory subunit 2	PSMD2	sp|Q13200|PSMD2_HUMAN 26S proteasome non-ATPase regulatory subunit 2 OS=Homo sapiens GN=PSMD2 PE=1 SV=3	4	3	2	3	0	0	0	0	0	4	3	2	3	0	0	0	0	0	1788700	1340500	1153200	4161600	0	0	0	0	0
Phosphatidylinositol-binding clathrin assembly protein;Clathrin coat assembly protein AP180	PICALM;SNAP91	sp|Q13492|PICAL_HUMAN Phosphatidylinositol-binding clathrin assembly protein OS=Homo sapiens GN=PICALM PE=1 SV=2;tr|E9PJT1|E9PJT1_HUMAN Phosphatidylinositol-binding clathrin assembly protein OS=Homo sapiens GN=PICALM PE=1 SV=1;tr|E9PK13|E9PK13_HUMAN Phosph	2	1	1	2	0	0	0	0	0	2	1	1	2	0	0	0	0	0	1601300	187520	169790	2694300	0	0	0	0	0
CD166 antigen	ALCAM	sp|Q13740|CD166_HUMAN CD166 antigen OS=Homo sapiens GN=ALCAM PE=1 SV=2;tr|F5GXJ9|F5GXJ9_HUMAN CD166 antigen OS=Homo sapiens GN=ALCAM PE=1 SV=1	2	2	1	2	0	0	0	0	0	2	2	1	2	0	0	0	0	0	4307900	5628000	1361300	9593300	0	0	0	0	0
Tubulin beta-2B chain;Tubulin beta-2A chain	TUBB2B;TUBB2A	sp|Q9BVA1|TBB2B_HUMAN Tubulin beta-2B chain OS=Homo sapiens GN=TUBB2B PE=1 SV=1;sp|Q13885|TBB2A_HUMAN Tubulin beta-2A chain OS=Homo sapiens GN=TUBB2A PE=1 SV=1	16	16	15	17	6	5	7	8	1	1	2	1	2	0	0	0	0	0	3005900	521030	2106600	4396000	0	0	0	0	0
Lysosome membrane protein 2	SCARB2	sp|Q14108|SCRB2_HUMAN Lysosome membrane protein 2 OS=Homo sapiens GN=SCARB2 PE=1 SV=2	1	1	2	2	0	0	0	0	0	1	1	2	2	0	0	0	0	0	2100000	0	855830	2346500	0	0	0	0	0
Eukaryotic translation initiation factor 3 subunit A	EIF3A	sp|Q14152|EIF3A_HUMAN Eukaryotic translation initiation factor 3 subunit A OS=Homo sapiens GN=EIF3A PE=1 SV=1	1	1	1	1	0	0	0	0	0	1	1	1	1	0	0	0	0	0	83129	78439	54228	133830	0	0	0	0	0
Dihydropyrimidinase-related protein 3	DPYSL3	sp|Q14195|DPYL3_HUMAN Dihydropyrimidinase-related protein 3 OS=Homo sapiens GN=DPYSL3 PE=1 SV=1	1	1	2	1	0	0	0	0	0	0	0	1	0	0	0	0	0	0	0	0	373680	0	0	0	0	0	0
Cytoplasmic dynein 1 heavy chain 1	DYNC1H1	sp|Q14204|DYHC1_HUMAN Cytoplasmic dynein 1 heavy chain 1 OS=Homo sapiens GN=DYNC1H1 PE=1 SV=5	8	4	4	6	0	0	0	0	0	8	4	4	6	0	0	0	0	0	8799200	4152300	5044000	7613600	0	0	0	0	0
Src substrate cortactin	CTTN	sp|Q14247|SRC8_HUMAN Src substrate cortactin OS=Homo sapiens GN=CTTN PE=1 SV=2	2	2	3	3	0	0	0	0	0	2	2	3	3	0	0	0	0	0	7320000	2593900	3464000	6246900	0	0	0	0	0
Filamin-C	FLNC	sp|Q14315|FLNC_HUMAN Filamin-C OS=Homo sapiens GN=FLNC PE=1 SV=3	37	41	37	40	0	0	0	0	0	30	34	31	34	0	0	0	0	0	83600000	107550000	68831000	129810000	0	0	0	0	0
Major vault protein	MVP	sp|Q14764|MVP_HUMAN Major vault protein OS=Homo sapiens GN=MVP PE=1 SV=4	6	9	6	8	0	11	8	15	0	6	9	6	8	0	11	8	15	0	9317400	12246000	5019600	15895000	0	28192000	19257000	59921000	0
LIM and SH3 domain protein 1	LASP1	sp|Q14847|LASP1_HUMAN LIM and SH3 domain protein 1 OS=Homo sapiens GN=LASP1 PE=1 SV=2;tr|C9J9W2|C9J9W2_HUMAN LIM and SH3 domain protein 1 (Fragment) OS=Homo sapiens GN=LASP1 PE=1 SV=1	4	6	7	4	0	0	0	0	0	4	6	7	4	0	0	0	0	0	15238000	20518000	20718000	9481800	0	0	0	0	0
Importin subunit beta-1	KPNB1	sp|Q14974|IMB1_HUMAN Importin subunit beta-1 OS=Homo sapiens GN=KPNB1 PE=1 SV=2;tr|J3KTM9|J3KTM9_HUMAN Importin subunit beta-1 (Fragment) OS=Homo sapiens GN=KPNB1 PE=1 SV=1	5	5	7	6	0	0	0	0	0	5	5	7	6	0	0	0	0	0	3176800	4473400	5536400	9425700	0	0	0	0	0
Eukaryotic translation initiation factor 4H	EIF4H	sp|Q15056|IF4H_HUMAN Eukaryotic translation initiation factor 4H OS=Homo sapiens GN=EIF4H PE=1 SV=5	0	1	0	2	0	0	0	0	0	0	1	0	2	0	0	0	0	0	0	1172500	0	3479100	0	0	0	0	0
Kinesin-like protein KIF14	KIF14	sp|Q15058|KIF14_HUMAN Kinesin-like protein KIF14 OS=Homo sapiens GN=KIF14 PE=1 SV=1	1	1	1	1	2	1	0	1	0	1	1	1	1	2	1	0	1	0	11087000	8512100	14566000	9964300	9097200	16388000	0	20878000	0
Protein disulfide-isomerase A6	PDIA6	sp|Q15084|PDIA6_HUMAN Protein disulfide-isomerase A6 OS=Homo sapiens GN=PDIA6 PE=1 SV=1	5	6	6	7	0	0	0	0	0	5	6	6	7	0	0	0	0	0	9934800	13647000	11961000	19926000	0	0	0	0	0
Inorganic pyrophosphatase	PPA1	sp|Q15181|IPYR_HUMAN Inorganic pyrophosphatase OS=Homo sapiens GN=PPA1 PE=1 SV=2	0	0	1	0	0	0	0	0	0	0	0	1	0	0	0	0	0	0	0	0	1166600	0	0	0	0	0	0
Nicotinate-nucleotide pyrophosphorylase [carboxylating]	QPRT	sp|Q15274|NADC_HUMAN Nicotinate-nucleotide pyrophosphorylase [carboxylating] OS=Homo sapiens GN=QPRT PE=1 SV=3;tr|C9JCJ5|C9JCJ5_HUMAN Uncharacterized protein (Fragment) OS=Homo sapiens PE=4 SV=10	0	0	0	0	0	6	5	6	0	0	0	0	0	0	6	5	6	0	0	0	0	0	0	103550000	34675000	273930000	0
Reticulocalbin-1	RCN1	sp|Q15293|RCN1_HUMAN Reticulocalbin-1 OS=Homo sapiens GN=RCN1 PE=1 SV=1;tr|E9PP27|E9PP27_HUMAN Reticulocalbin-1 (Fragment) OS=Homo sapiens GN=RCN1 PE=1 SV=1	1	1	0	1	0	0	0	0	0	1	1	0	1	0	0	0	0	0	1166500	2917200	0	1664900	0	0	0	0	0
Poly(rC)-binding protein 1	PCBP1	sp|Q15365|PCBP1_HUMAN Poly(rC)-binding protein 1 OS=Homo sapiens GN=PCBP1 PE=1 SV=2	3	3	3	4	0	0	0	0	0	2	2	2	3	0	0	0	0	0	6733400	5861900	5505300	10335000	0	0	0	0	0
Ras suppressor protein 1	RSU1	sp|Q15404|RSU1_HUMAN Ras suppressor protein 1 OS=Homo sapiens GN=RSU1 PE=1 SV=3	2	3	1	3	0	0	0	0	0	2	3	1	3	0	0	0	0	0	2670400	3729400	1879100	4136000	0	0	0	0	0
Calponin-3	CNN3	sp|Q15417|CNN3_HUMAN Calponin-3 OS=Homo sapiens GN=CNN3 PE=1 SV=1	5	4	5	5	0	0	0	0	0	4	3	4	4	0	0	0	0	0	13572000	13634000	13967000	20775000	0	0	0	0	0
Transforming growth factor-beta-induced protein ig-h3	TGFBI	sp|Q15582|BGH3_HUMAN Transforming growth factor-beta-induced protein ig-h3 OS=Homo sapiens GN=TGFBI PE=1 SV=1;tr|H0Y8L3|H0Y8L3_HUMAN Transforming growth factor-beta-induced protein ig-h3 (Fragment) OS=Homo sapiens GN=TGFBI PE=1 SV=1;tr|S4R3C6|S4R3C6_HUMAN	5	4	3	5	1	7	7	4	0	5	4	3	5	1	7	7	4	0	4561500	2012000	3223400	5108100	178430	17784000	11907000	9594500	0
Microtubule-associated protein RP/EB family member 1	MAPRE1	sp|Q15691|MARE1_HUMAN Microtubule-associated protein RP/EB family member 1 OS=Homo sapiens GN=MAPRE1 PE=1 SV=3	1	0	1	0	0	0	0	0	0	1	0	1	0	0	0	0	0	0	1246900	0	621770	0	0	0	0	0	0
Neutral amino acid transporter B(0);Amino acid transporter	SLC1A5	sp|Q15758|AAAT_HUMAN Neutral amino acid transporter B(0) OS=Homo sapiens GN=SLC1A5 PE=1 SV=2;tr|M0QXM4|M0QXM4_HUMAN Amino acid transporter OS=Homo sapiens GN=SLC1A5 PE=1 SV=1	2	2	0	2	0	0	0	0	0	2	2	0	2	0	0	0	0	0	399900	367410	0	690870	0	0	0	0	0
Zyxin	ZYX	sp|Q15942|ZYX_HUMAN Zyxin OS=Homo sapiens GN=ZYX PE=1 SV=1;tr|H0Y2Y8|H0Y2Y8_HUMAN Zyxin (Fragment) OS=Homo sapiens GN=ZYX PE=1 SV=1	9	8	6	9	0	0	0	0	0	9	8	6	9	0	0	0	0	0	31123000	23575000	18822000	36056000	0	0	0	0	0
UDP-N-acetylhexosamine pyrophosphorylase;UDP-N-acetylgalactosamine pyrophosphorylase;UDP-N-acetylglucosamine pyrophosphorylase	UAP1	sp|Q16222|UAP1_HUMAN UDP-N-acetylhexosamine pyrophosphorylase OS=Homo sapiens GN=UAP1 PE=1 SV=3	3	5	3	4	0	0	0	0	0	3	5	3	4	0	0	0	0	0	4548600	4680100	3936500	5678800	0	0	0	0	0
Drebrin	DBN1	sp|Q16643|DREB_HUMAN Drebrin OS=Homo sapiens GN=DBN1 PE=1 SV=4;tr|D6RFI1|D6RFI1_HUMAN Drebrin (Fragment) OS=Homo sapiens GN=DBN1 PE=1 SV=1;tr|D6R9W4|D6R9W4_HUMAN Drebrin (Fragment) OS=Homo sapiens GN=DBN1 PE=1 SV=1	3	0	2	2	0	0	0	0	0	3	0	2	2	0	0	0	0	0	8529100	0	4702200	6202300	0	0	0	0	0
Prostacyclin synthase	PTGIS	sp|Q16647|PTGIS_HUMAN Prostacyclin synthase OS=Homo sapiens GN=PTGIS PE=1 SV=1	9	8	7	10	0	0	0	0	0	9	8	7	10	0	0	0	0	0	28630000	17719000	17343000	33234000	0	0	0	0	0
Fascin	FSCN1	sp|Q16658|FSCN1_HUMAN Fascin OS=Homo sapiens GN=FSCN1 PE=1 SV=3	5	5	6	5	0	0	0	0	0	5	5	6	5	0	0	0	0	0	22861000	19963000	15185000	21829000	0	0	0	0	0
Gamma-interferon-inducible protein 16	IFI16	sp|Q16666|IF16_HUMAN Gamma-interferon-inducible protein 16 OS=Homo sapiens GN=IFI16 PE=1 SV=3	0	0	0	0	0	6	3	5	0	0	0	0	0	0	6	3	5	0	0	0	0	0	0	20347000	8510200	17292000	0
Leucine-rich repeat flightless-interacting protein 1	LRRFIP1	sp|Q32MZ4|LRRF1_HUMAN Leucine-rich repeat flightless-interacting protein 1 OS=Homo sapiens GN=LRRFIP1 PE=1 SV=2	0	0	0	1	0	33	29	33	0	0	0	0	1	0	33	29	33	0	0	0	0	257010	0	1106100000	862620000	1686900000	0
Prolyl 3-hydroxylase 1	LEPRE1;P3H1	sp|Q32P28|P3H1_HUMAN Prolyl 3-hydroxylase 1 OS=Homo sapiens GN=P3H1 PE=1 SV=2;tr|E2QRI1|E2QRI1_HUMAN Prolyl 3-hydroxylase 1 (Fragment) OS=Homo sapiens GN=P3H1 PE=1 SV=1	1	4	3	4	0	0	0	0	0	1	4	3	4	0	0	0	0	0	174350	4146600	605360	794970	0	0	0	0	0
Nucleoside diphosphate kinase;Nucleoside diphosphate kinase B;Putative nucleoside diphosphate kinase	NME1-NME2;NME2;NME1;NME2P1	tr|Q32Q12|Q32Q12_HUMAN Nucleoside diphosphate kinase OS=Homo sapiens GN=NME1-NME2 PE=1 SV=1;tr|J3KPD9|J3KPD9_HUMAN NME1-NME2 readthrough OS=Homo sapiens GN=NME1-NME2 PE=1 SV=1;sp|P22392|NDKB_HUMAN Nucleoside diphosphate kinase B OS=Homo sapiens GN=NME2 PE=	2	5	6	6	0	0	0	0	0	0	1	2	1	0	0	0	0	0	8815000	22607000	38791000	61836000	0	0	0	0	0
Tubulin beta-8 chain	TUBB8	sp|Q3ZCM7|TBB8_HUMAN Tubulin beta-8 chain OS=Homo sapiens GN=TUBB8 PE=1 SV=2;tr|A0A075B736|A0A075B736_HUMAN Tubulin beta chain OS=Homo sapiens GN=TUBB8 PE=1 SV=1;tr|Q5SQY0|Q5SQY0_HUMAN Tubulin beta chain OS=Homo sapiens GN=TUBB8 PE=1 SV=1	11	9	8	9	4	3	4	5	1	2	0	0	0	0	0	0	0	0	3072900	0	0	0	0	0	0	0	0
Quinone oxidoreductase PIG3	TP53I3	sp|Q53FA7|QORX_HUMAN Quinone oxidoreductase PIG3 OS=Homo sapiens GN=TP53I3 PE=1 SV=2	1	1	1	1	0	0	0	0	0	1	1	1	1	0	0	0	0	0	260020	285120	370440	364990	0	0	0	0	0
Beta-actin-like protein 2	ACTBL2	sp|Q562R1|ACTBL_HUMAN Beta-actin-like protein 2 OS=Homo sapiens GN=ACTBL2 PE=1 SV=2	5	5	4	5	3	3	4	4	3	0	0	0	1	1	0	1	0	0	0	0	0	234110000	29508000	0	42146000	0	0
Putative heat shock protein HSP 90-beta 2	HSP90AB2P	sp|Q58FF8|H90B2_HUMAN Putative heat shock protein HSP 90-beta 2 OS=Homo sapiens GN=HSP90AB2P PE=1 SV=2	4	7	5	5	0	0	0	0	0	1	1	1	1	0	0	0	0	0	586900	404790	441800	997550	0	0	0	0	0
Four and a half LIM domains protein 1	FHL1	tr|Q5JXI8|Q5JXI8_HUMAN Four and a half LIM domains protein 1 (Fragment) OS=Homo sapiens GN=FHL1 PE=1 SV=1;sp|Q13642|FHL1_HUMAN Four and a half LIM domains protein 1 OS=Homo sapiens GN=FHL1 PE=1 SV=4;tr|A0A0D9SFZ9|A0A0D9SFZ9_HUMAN Four and a half LIM domain	5	8	5	7	0	0	0	0	0	5	8	5	7	0	0	0	0	0	21754000	23168000	14255000	32119000	0	0	0	0	0
SH3 domain-binding glutamic acid-rich-like protein 3	SH3BGRL3	tr|Q5T123|Q5T123_HUMAN SH3 domain-binding glutamic acid-rich-like protein 3 OS=Homo sapiens GN=SH3BGRL3 PE=1 SV=1;sp|Q9H299|SH3L3_HUMAN SH3 domain-binding glutamic acid-rich-like protein 3 OS=Homo sapiens GN=SH3BGRL3 PE=1 SV=1	0	0	0	1	0	0	0	0	0	0	0	0	1	0	0	0	0	0	0	0	0	2162800	0	0	0	0	0
Xaa-Pro aminopeptidase 1	XPNPEP1	tr|Q5T6H7|Q5T6H7_HUMAN Xaa-Pro aminopeptidase 1 OS=Homo sapiens GN=XPNPEP1 PE=1 SV=1;sp|Q9NQW7|XPP1_HUMAN Xaa-Pro aminopeptidase 1 OS=Homo sapiens GN=XPNPEP1 PE=1 SV=3	0	0	0	1	0	0	0	0	0	0	0	0	1	0	0	0	0	0	0	0	0	546530	0	0	0	0	0
Transmembrane 9 superfamily member 3	TM9SF3	tr|Q5TB53|Q5TB53_HUMAN Transmembrane 9 superfamily member (Fragment) OS=Homo sapiens GN=TM9SF3 PE=1 SV=8;sp|Q9HD45|TM9S3_HUMAN Transmembrane 9 superfamily member 3 OS=Homo sapiens GN=TM9SF3 PE=1 SV=2	0	1	0	1	0	0	0	0	0	0	1	0	1	0	0	0	0	0	0	168210	0	320350	0	0	0	0	0
Protein LSM14 homolog B	LSM14B	tr|Q5TBP9|Q5TBP9_HUMAN Protein LSM14 homolog B (Fragment) OS=Homo sapiens GN=LSM14B PE=1 SV=1;sp|Q9BX40|LS14B_HUMAN Protein LSM14 homolog B OS=Homo sapiens GN=LSM14B PE=1 SV=1	0	0	0	0	0	1	1	1	0	0	0	0	0	0	1	1	1	0	0	0	0	0	0	1219100	809860	1764400	0
	TPM2	tr|Q5TCU3|Q5TCU3_HUMAN Tropomyosin beta chain OS=Homo sapiens GN=TPM2 PE=1 SV=1	7	6	8	8	0	0	0	0	0	0	0	0	1	0	0	0	0	0	3225000	6700200	8763900	10559000	0	0	0	0	0
KN motif and ankyrin repeat domain-containing protein 2	KANK2	sp|Q63ZY3|KANK2_HUMAN KN motif and ankyrin repeat domain-containing protein 2 OS=Homo sapiens GN=KANK2 PE=1 SV=1;tr|K7EIU4|K7EIU4_HUMAN KN motif and ankyrin repeat domain-containing protein 2 (Fragment) OS=Homo sapiens GN=KANK2 PE=1 SV=1	0	0	0	0	0	0	1	3	0	0	0	0	0	0	0	1	3	0	0	0	0	0	0	0	459980	1373900	0
Vasorin	VASN	sp|Q6EMK4|VASN_HUMAN Vasorin OS=Homo sapiens GN=VASN PE=1 SV=1	2	0	1	1	0	0	0	0	0	2	0	1	1	0	0	0	0	0	942610	0	371740	162390	0	0	0	0	0
Polymerase I and transcript release factor	PTRF	sp|Q6NZI2|PTRF_HUMAN Polymerase I and transcript release factor OS=Homo sapiens GN=PTRF PE=1 SV=1	5	5	7	5	0	5	2	2	0	5	5	7	5	0	5	2	2	0	14869000	13919000	14910000	21312000	0	15938000	2809100	5896000	0
La-related protein 1	LARP1	sp|Q6PKG0|LARP1_HUMAN La-related protein 1 OS=Homo sapiens GN=LARP1 PE=1 SV=2;tr|A0A0B4J210|A0A0B4J210_HUMAN La-related protein 1 (Fragment) OS=Homo sapiens GN=LARP1 PE=1 SV=5	0	0	0	0	1	6	1	4	0	0	0	0	0	1	6	1	4	0	0	0	0	0	9559400	4312300	627630	3307000	0
Peptidase inhibitor 16	PI16	sp|Q6UXB8|PI16_HUMAN Peptidase inhibitor 16 OS=Homo sapiens GN=PI16 PE=1 SV=1	3	3	4	4	0	0	0	0	0	3	3	4	4	0	0	0	0	0	14587000	15463000	15450000	21560000	0	0	0	0	0
Tropomyosin alpha-1 chain	TPM1	tr|Q6ZN40|Q6ZN40_HUMAN Tropomyosin 1 (Alpha), isoform CRA_f OS=Homo sapiens GN=TPM1 PE=1 SV=1;sp|P09493|TPM1_HUMAN Tropomyosin alpha-1 chain OS=Homo sapiens GN=TPM1 PE=1 SV=2;tr|H0YL52|H0YL52_HUMAN Tropomyosin alpha-1 chain (Fragment) OS=Homo sapiens GN=TP	6	4	5	5	0	0	0	0	0	0	0	0	0	0	0	0	0	0	4872700	869850	1292400	2032400	0	0	0	0	0
Inhibitor of nuclear factor kappa-B kinase-interacting protein	IKBIP	sp|Q70UQ0|IKIP_HUMAN Inhibitor of nuclear factor kappa-B kinase-interacting protein OS=Homo sapiens GN=IKBIP PE=1 SV=1	1	1	0	0	0	0	0	0	0	1	1	0	0	0	0	0	0	0	1249000	763230	0	0	0	0	0	0	0
Coiled-coil domain-containing protein 80	CCDC80	sp|Q76M96|CCD80_HUMAN Coiled-coil domain-containing protein 80 OS=Homo sapiens GN=CCDC80 PE=1 SV=1;tr|H7C5K4|H7C5K4_HUMAN Coiled-coil domain-containing protein 80 (Fragment) OS=Homo sapiens GN=CCDC80 PE=1 SV=1	1	2	1	2	0	6	0	0	0	1	2	1	2	0	6	0	0	0	91094	330470	426180	350590	0	7428500	0	0	0
Staphylococcal nuclease domain-containing protein 1	SND1	sp|Q7KZF4|SND1_HUMAN Staphylococcal nuclease domain-containing protein 1 OS=Homo sapiens GN=SND1 PE=1 SV=1	2	2	2	3	0	0	0	0	0	2	2	2	3	0	0	0	0	0	3545700	3582900	2676000	4486100	0	0	0	0	0
Rho-related GTP-binding protein RhoV;Rho-related GTP-binding protein RhoU	RHOV;RHOU	sp|Q96L33|RHOV_HUMAN Rho-related GTP-binding protein RhoV OS=Homo sapiens GN=RHOV PE=1 SV=1;sp|Q7L0Q8|RHOU_HUMAN Rho-related GTP-binding protein RhoU OS=Homo sapiens GN=RHOU PE=1 SV=1	1	1	1	1	0	0	0	0	0	1	1	1	1	0	0	0	0	0	4772800	4014500	5250400	3739800	0	0	0	0	0
Basic leucine zipper and W2 domain-containing protein 1	BZW1	sp|Q7L1Q6|BZW1_HUMAN Basic leucine zipper and W2 domain-containing protein 1 OS=Homo sapiens GN=BZW1 PE=1 SV=1;tr|C9IZ80|C9IZ80_HUMAN Basic leucine zipper and W2 domain-containing protein 1 (Fragment) OS=Homo sapiens GN=BZW1 PE=1 SV=1	4	5	7	4	0	0	0	0	0	4	5	7	4	0	0	0	0	0	5408400	8169300	9966900	8144100	0	0	0	0	0
MOB kinase activator 1A;MOB kinase activator 1B	MOB1A;MOB1B	sp|Q9H8S9|MOB1A_HUMAN MOB kinase activator 1A OS=Homo sapiens GN=MOB1A PE=1 SV=4;sp|Q7L9L4|MOB1B_HUMAN MOB kinase activator 1B OS=Homo sapiens GN=MOB1B PE=1 SV=3	1	1	1	0	0	0	0	0	0	1	1	1	0	0	0	0	0	0	425940	0	0	0	0	0	0	0	0
Myosin-14	MYH14	sp|Q7Z406|MYH14_HUMAN Myosin-14 OS=Homo sapiens GN=MYH14 PE=1 SV=2;tr|M0QY43|M0QY43_HUMAN Myosin-14 (Fragment) OS=Homo sapiens GN=MYH14 PE=1 SV=8	5	6	5	5	4	7	2	2	0	1	1	1	1	1	1	0	1	0	7436500	7876500	6856900	12522000	4216700	13396000	0	2159300	0
Low-density lipoprotein receptor-related protein 10	LRP10	sp|Q7Z4F1|LRP10_HUMAN Low-density lipoprotein receptor-related protein 10 OS=Homo sapiens GN=LRP10 PE=1 SV=2;tr|H0YHW7|H0YHW7_HUMAN Low-density lipoprotein receptor-related protein 10 (Fragment) OS=Homo sapiens GN=LRP10 PE=1 SV=1	0	0	0	0	0	0	0	2	0	0	0	0	0	0	0	0	2	0	0	0	0	0	0	0	0	1833000	0
LIM and senescent cell antigen-like-containing domain protein 2	LIMS2	sp|Q7Z4I7|LIMS2_HUMAN LIM and senescent cell antigen-like-containing domain protein 2 OS=Homo sapiens GN=LIMS2 PE=1 SV=1	1	0	0	0	0	0	0	0	0	1	0	0	0	0	0	0	0	0	190000	0	0	0	0	0	0	0	0
Mucin-19	MUC19	sp|Q7Z5P9|MUC19_HUMAN Mucin-19 OS=Homo sapiens GN=MUC19 PE=1 SV=3	1	1	0	1	0	1	0	0	1	1	1	0	1	0	1	0	0	1	113900000	116380000	0	80368000	0	166160000	0	0	57953000
BTB/POZ domain-containing protein KCTD20	KCTD20	sp|Q7Z5Y7|KCD20_HUMAN BTB/POZ domain-containing protein KCTD20 OS=Homo sapiens GN=KCTD20 PE=1 SV=1	0	0	0	0	0	3	1	3	0	0	0	0	0	0	3	1	3	0	0	0	0	0	0	3298000	458220	5971600	0
Kinectin	KTN1	sp|Q86UP2|KTN1_HUMAN Kinectin OS=Homo sapiens GN=KTN1 PE=1 SV=1;tr|G3V4Y7|G3V4Y7_HUMAN Kinectin OS=Homo sapiens GN=KTN1 PE=1 SV=1	0	1	0	0	0	6	3	6	0	0	1	0	0	0	6	3	6	0	0	147650	0	0	0	4381400	1803300	4982200	0
Cullin-associated NEDD8-dissociated protein 1	CAND1	sp|Q86VP6|CAND1_HUMAN Cullin-associated NEDD8-dissociated protein 1 OS=Homo sapiens GN=CAND1 PE=1 SV=2;tr|A0A0C4DGH5|A0A0C4DGH5_HUMAN Cullin-associated NEDD8-dissociated protein 1 (Fragment) OS=Homo sapiens GN=CAND1 PE=1 SV=1	5	3	3	2	0	0	0	0	0	5	3	3	2	0	0	0	0	0	3743200	2512500	1840200	2484800	0	0	0	0	0
Carabin	TBC1D10C	sp|Q8IV04|TB10C_HUMAN Carabin OS=Homo sapiens GN=TBC1D10C PE=1 SV=1	0	0	0	0	0	1	1	1	0	0	0	0	0	0	1	1	1	0	0	0	0	0	0	3094900	3733200	20619000	0
Choline transporter-like protein 2	SLC44A2	sp|Q8IWA5|CTL2_HUMAN Choline transporter-like protein 2 OS=Homo sapiens GN=SLC44A2 PE=1 SV=3;tr|K7EMR2|K7EMR2_HUMAN Choline transporter-like protein 2 OS=Homo sapiens GN=SLC44A2 PE=1 SV=1;tr|K7ER17|K7ER17_HUMAN Choline transporter-like protein 2 OS=Homo sa	0	1	0	1	0	0	0	0	0	0	1	0	1	0	0	0	0	0	0	444900	0	126930	0	0	0	0	0
Extracellular sulfatase Sulf-1	SULF1	sp|Q8IWU6|SULF1_HUMAN Extracellular sulfatase Sulf-1 OS=Homo sapiens GN=SULF1 PE=1 SV=1;tr|A0A087WWR8|A0A087WWR8_HUMAN Extracellular sulfatase Sulf-1 OS=Homo sapiens GN=SULF1 PE=1 SV=1	0	0	0	0	0	9	8	3	0	0	0	0	0	0	9	8	3	0	0	0	0	0	0	50926000	37398000	9313400	0
DnaJ homolog subfamily C member 10	DNAJC10	sp|Q8IXB1|DJC10_HUMAN DnaJ homolog subfamily C member 10 OS=Homo sapiens GN=DNAJC10 PE=1 SV=2	0	0	0	0	2	0	0	0	0	0	0	0	0	2	0	0	0	0	0	0	0	0	258840	0	0	0	0
Protein MB21D2	MB21D2	sp|Q8IYB1|M21D2_HUMAN Protein MB21D2 OS=Homo sapiens GN=MB21D2 PE=1 SV=3	0	0	0	0	1	10	8	11	1	0	0	0	0	1	10	8	11	1	0	0	0	0	297960	32516000	41703000	114840000	391440
mRNA-decapping enzyme 1B	DCP1B	sp|Q8IZD4|DCP1B_HUMAN mRNA-decapping enzyme 1B OS=Homo sapiens GN=DCP1B PE=1 SV=2;tr|F5H4R4|F5H4R4_HUMAN mRNA-decapping enzyme 1B OS=Homo sapiens GN=DCP1B PE=1 SV=1;tr|B4DVJ6|B4DVJ6_HUMAN cDNA FLJ57612, highly similar to mRNA decapping enzyme 1B (EC 3.-.-.	0	0	0	0	0	0	1	1	0	0	0	0	0	0	0	1	1	0	0	0	0	0	0	0	586270	1132700	0
Rho GTPase-activating protein 24	ARHGAP24	sp|Q8N264|RHG24_HUMAN Rho GTPase-activating protein 24 OS=Homo sapiens GN=ARHGAP24 PE=1 SV=2;tr|D6RCP5|D6RCP5_HUMAN Rho GTPase-activating protein 24 (Fragment) OS=Homo sapiens GN=ARHGAP24 PE=1 SV=1	0	0	0	0	0	8	8	10	0	0	0	0	0	0	8	8	10	0	0	0	0	0	0	18056000	17937000	35178000	0
Putative E3 ubiquitin-protein ligase UBR7	UBR7	sp|Q8N806|UBR7_HUMAN Putative E3 ubiquitin-protein ligase UBR7 OS=Homo sapiens GN=UBR7 PE=1 SV=2;tr|H0YJM2|H0YJM2_HUMAN Putative E3 ubiquitin-protein ligase UBR7 (Fragment) OS=Homo sapiens GN=UBR7 PE=1 SV=1;tr|H0YJY4|H0YJY4_HUMAN Putative E3 ubiquitin-prot	0	0	0	0	5	0	0	0	0	0	0	0	0	5	0	0	0	0	0	0	0	0	4635600	0	0	0	0
Procollagen galactosyltransferase 1	COLGALT1	sp|Q8NBJ5|GT251_HUMAN Procollagen galactosyltransferase 1 OS=Homo sapiens GN=COLGALT1 PE=1 SV=1	0	1	0	0	0	0	0	0	0	0	1	0	0	0	0	0	0	0	0	285080	0	0	0	0	0	0	0
Thioredoxin domain-containing protein 5	TXNDC5	sp|Q8NBS9|TXND5_HUMAN Thioredoxin domain-containing protein 5 OS=Homo sapiens GN=TXNDC5 PE=1 SV=2	8	7	7	7	0	0	0	0	0	8	7	7	7	0	0	0	0	0	29753000	20993000	16740000	26987000	0	0	0	0	0
Metal transporter CNNM3	CNNM3	sp|Q8NE01|CNNM3_HUMAN Metal transporter CNNM3 OS=Homo sapiens GN=CNNM3 PE=1 SV=1	0	0	0	0	5	0	0	0	0	0	0	0	0	5	0	0	0	0	0	0	0	0	1621500	0	0	0	0
Serine/threonine-protein kinase Nek7	NEK7	sp|Q8TDX7|NEK7_HUMAN Serine/threonine-protein kinase Nek7 OS=Homo sapiens GN=NEK7 PE=1 SV=1	2	2	2	2	0	0	0	0	0	2	2	2	2	0	0	0	0	0	1550100	1769600	1436800	1884000	0	0	0	0	0
Probable glutathione peroxidase 8;Glutathione peroxidase	GPX8	sp|Q8TED1|GPX8_HUMAN Probable glutathione peroxidase 8 OS=Homo sapiens GN=GPX8 PE=1 SV=2;tr|J3KNB5|J3KNB5_HUMAN Probable glutathione peroxidase 8 OS=Homo sapiens GN=GPX8 PE=1 SV=1;tr|E7ETY7|E7ETY7_HUMAN Glutathione peroxidase OS=Homo sapiens GN=GPX8 PE=1 S	0	0	1	2	0	0	0	0	0	0	0	1	2	0	0	0	0	0	0	0	2182900	2975400	0	0	0	0	0
Programmed cell death 6-interacting protein	PDCD6IP	sp|Q8WUM4|PDC6I_HUMAN Programmed cell death 6-interacting protein OS=Homo sapiens GN=PDCD6IP PE=1 SV=1	4	3	4	5	0	0	0	0	0	4	3	4	5	0	0	0	0	0	3183900	3966400	2457400	7156400	0	0	0	0	0
Ataxin-2-like protein	ATXN2L	sp|Q8WWM7|ATX2L_HUMAN Ataxin-2-like protein OS=Homo sapiens GN=ATXN2L PE=1 SV=2;tr|H3BUF6|H3BUF6_HUMAN Ataxin-2-like protein OS=Homo sapiens GN=ATXN2L PE=1 SV=1;tr|H3BSK9|H3BSK9_HUMAN Ataxin-2-like protein (Fragment) OS=Homo sapiens GN=ATXN2L PE=1 SV=1	0	0	0	0	0	5	3	2	0	0	0	0	0	0	5	3	2	0	0	0	0	0	0	6292000	3189400	2621800	0
Cytoglobin	CYGB	sp|Q8WWM9|CYGB_HUMAN Cytoglobin OS=Homo sapiens GN=CYGB PE=1 SV=1;tr|K7EIM9|K7EIM9_HUMAN Cytoglobin OS=Homo sapiens GN=CYGB PE=1 SV=1;tr|K7EMC7|K7EMC7_HUMAN Cytoglobin OS=Homo sapiens GN=CYGB PE=1 SV=1	2	1	1	1	0	0	0	0	0	2	1	1	1	0	0	0	0	0	3510700	1458500	1372600	2200600	0	0	0	0	0
Gem-associated protein 6	GEMIN6	sp|Q8WXD5|GEMI6_HUMAN Gem-associated protein 6 OS=Homo sapiens GN=GEMIN6 PE=1 SV=1	0	0	0	0	2	0	0	0	0	0	0	0	0	2	0	0	0	0	0	0	0	0	1706500	0	0	0	0
AP-3 complex subunit sigma-1	AP3S1	sp|Q92572|AP3S1_HUMAN AP-3 complex subunit sigma-1 OS=Homo sapiens GN=AP3S1 PE=1 SV=1	0	0	0	0	1	0	0	0	5	0	0	0	0	1	0	0	0	5	0	0	0	0	410180	0	0	0	1371200
Protein NDRG1	NDRG1	sp|Q92597|NDRG1_HUMAN Protein NDRG1 OS=Homo sapiens GN=NDRG1 PE=1 SV=1;tr|E5RI76|E5RI76_HUMAN Protein NDRG1 (Fragment) OS=Homo sapiens GN=NDRG1 PE=1 SV=1;tr|E5RH82|E5RH82_HUMAN Protein NDRG1 (Fragment) OS=Homo sapiens GN=NDRG1 PE=1 SV=8;tr|E5RIR1|E5RIR1_HU	1	2	2	0	0	0	0	0	0	1	2	2	0	0	0	0	0	0	1090600	2957600	2217800	0	0	0	0	0	0
Heat shock protein 105 kDa	HSPH1	sp|Q92598|HS105_HUMAN Heat shock protein 105 kDa OS=Homo sapiens GN=HSPH1 PE=1 SV=1	1	1	1	1	0	0	0	0	0	1	1	1	1	0	0	0	0	0	379910	322100	219260	405530	0	0	0	0	0
Acidic leucine-rich nuclear phosphoprotein 32 family member B	ANP32B	sp|Q92688|AN32B_HUMAN Acidic leucine-rich nuclear phosphoprotein 32 family member B OS=Homo sapiens GN=ANP32B PE=1 SV=1	1	0	0	0	0	0	0	0	0	1	0	0	0	0	0	0	0	0	623580	0	0	0	0	0	0	0	0
Serine protease HTRA1	HTRA1	sp|Q92743|HTRA1_HUMAN Serine protease HTRA1 OS=Homo sapiens GN=HTRA1 PE=1 SV=1;tr|H0Y7G9|H0Y7G9_HUMAN Serine protease HTRA1 (Fragment) OS=Homo sapiens GN=HTRA1 PE=1 SV=1	1	1	1	1	0	3	2	1	0	1	1	1	1	0	3	2	1	0	677820	745180	805110	2658400	0	3328000	1292600	791890	0
Golgin subfamily A member 1	GOLGA1	sp|Q92805|GOGA1_HUMAN Golgin subfamily A member 1 OS=Homo sapiens GN=GOLGA1 PE=1 SV=3	0	0	0	0	0	0	0	3	0	0	0	0	0	0	0	0	3	0	0	0	0	0	0	0	0	2580400	0
Probable ATP-dependent RNA helicase DDX17;Probable ATP-dependent RNA helicase DDX5	DDX17;DDX5	sp|Q92841|DDX17_HUMAN Probable ATP-dependent RNA helicase DDX17 OS=Homo sapiens GN=DDX17 PE=1 SV=2;tr|J3KTA4|J3KTA4_HUMAN Probable ATP-dependent RNA helicase DDX5 OS=Homo sapiens GN=DDX5 PE=1 SV=1;sp|P17844|DDX5_HUMAN Probable ATP-dependent RNA helicase DD	0	0	0	0	0	5	1	3	0	0	0	0	0	0	4	1	3	0	0	0	0	0	0	4469800	1564000	4590500	0
Regulator of nonsense transcripts 1	UPF1	sp|Q92900|RENT1_HUMAN Regulator of nonsense transcripts 1 OS=Homo sapiens GN=UPF1 PE=1 SV=2	0	1	0	0	0	14	7	10	0	0	1	0	0	0	14	7	10	0	0	45762	0	0	0	28571000	9210800	35941000	0
Ubiquitin carboxyl-terminal hydrolase 7;Ubiquitin carboxyl-terminal hydrolase	USP7	sp|Q93009|UBP7_HUMAN Ubiquitin carboxyl-terminal hydrolase 7 OS=Homo sapiens GN=USP7 PE=1 SV=2;tr|H3BND8|H3BND8_HUMAN Ubiquitin carboxyl-terminal hydrolase 7 (Fragment) OS=Homo sapiens GN=USP7 PE=1 SV=1	0	0	0	0	0	3	1	4	0	0	0	0	0	0	3	1	4	0	0	0	0	0	0	1850900	226540	3840600	0
Myeloid-derived growth factor	MYDGF	sp|Q969H8|MYDGF_HUMAN Myeloid-derived growth factor OS=Homo sapiens GN=MYDGF PE=1 SV=1;tr|M0QXF7|M0QXF7_HUMAN Myeloid-derived growth factor (Fragment) OS=Homo sapiens GN=MYDGF PE=1 SV=1;tr|M0QYN0|M0QYN0_HUMAN Myeloid-derived growth factor OS=Homo sapiens G	0	2	1	2	0	0	0	0	0	0	2	1	2	0	0	0	0	0	0	2249400	1684000	6039900	0	0	0	0	0
Leucine-rich repeat-containing protein 59	LRRC59	sp|Q96AG4|LRC59_HUMAN Leucine-rich repeat-containing protein 59 OS=Homo sapiens GN=LRRC59 PE=1 SV=1	1	0	1	1	0	0	0	0	2	1	0	1	1	0	0	0	0	2	868870	0	405580	1000200	0	0	0	0	464610
Peptidyl-prolyl cis-trans isomerase FKBP10	FKBP10	sp|Q96AY3|FKB10_HUMAN Peptidyl-prolyl cis-trans isomerase FKBP10 OS=Homo sapiens GN=FKBP10 PE=1 SV=1;tr|H0Y827|H0Y827_HUMAN Peptidylprolyl isomerase (Fragment) OS=Homo sapiens GN=FKBP10 PE=1 SV=1	4	3	2	3	0	0	0	0	0	4	3	2	3	0	0	0	0	0	9124900	5217800	3758800	9921100	0	0	0	0	0
Reticulocalbin-3	RCN3	sp|Q96D15|RCN3_HUMAN Reticulocalbin-3 OS=Homo sapiens GN=RCN3 PE=1 SV=1;tr|M0QYB8|M0QYB8_HUMAN Reticulocalbin-3 (Fragment) OS=Homo sapiens GN=RCN3 PE=1 SV=1;tr|M0QZH0|M0QZH0_HUMAN Reticulocalbin-3 (Fragment) OS=Homo sapiens GN=RCN3 PE=1 SV=1	2	0	2	2	0	0	0	0	0	2	0	2	2	0	0	0	0	0	483130	0	1152000	2022900	0	0	0	0	0
Enhancer of mRNA-decapping protein 3	EDC3	sp|Q96F86|EDC3_HUMAN Enhancer of mRNA-decapping protein 3 OS=Homo sapiens GN=EDC3 PE=1 SV=1	0	0	0	0	0	14	12	21	0	0	0	0	0	0	14	12	21	0	0	0	0	0	0	154620000	127630000	488290000	0
PDZ and LIM domain protein 5	PDLIM5	sp|Q96HC4|PDLI5_HUMAN PDZ and LIM domain protein 5 OS=Homo sapiens GN=PDLIM5 PE=1 SV=5;tr|H0Y8Y3|H0Y8Y3_HUMAN PDZ and LIM domain protein 5 (Fragment) OS=Homo sapiens GN=PDLIM5 PE=1 SV=1	6	5	3	3	0	0	0	0	0	6	5	3	3	0	0	0	0	0	10867000	8260900	3474600	7313500	0	0	0	0	0
Vacuolar protein sorting-associated protein 35	VPS35	sp|Q96QK1|VPS35_HUMAN Vacuolar protein sorting-associated protein 35 OS=Homo sapiens GN=VPS35 PE=1 SV=2	3	2	6	3	0	0	0	0	0	3	2	6	3	0	0	0	0	0	4373100	3195900	6733200	4198200	0	0	0	0	0
Transcriptional activator protein Pur-beta	PURB	sp|Q96QR8|PURB_HUMAN Transcriptional activator protein Pur-beta OS=Homo sapiens GN=PURB PE=1 SV=3	0	0	0	0	0	0	1	2	0	0	0	0	0	0	0	1	2	0	0	0	0	0	0	0	251430	3974600	0
ATPase WRNIP1	WRNIP1	sp|Q96S55|WRIP1_HUMAN ATPase WRNIP1 OS=Homo sapiens GN=WRNIP1 PE=1 SV=2	0	0	0	0	2	0	0	0	0	0	0	0	0	2	0	0	0	0	0	0	0	0	429550	0	0	0	0
Niban-like protein 1	FAM129B	sp|Q96TA1|NIBL1_HUMAN Niban-like protein 1 OS=Homo sapiens GN=FAM129B PE=1 SV=3	2	2	1	3	0	0	0	0	0	2	2	1	3	0	0	0	0	0	2059300	1904100	213530	2635300	0	0	0	0	0
Protein deglycase DJ-1	PARK7	sp|Q99497|PARK7_HUMAN Protein DJ-1 OS=Homo sapiens GN=PARK7 PE=1 SV=2;tr|K7ELW0|K7ELW0_HUMAN Protein DJ-1 OS=Homo sapiens GN=PARK7 PE=1 SV=1	3	2	3	4	0	0	0	0	0	3	2	3	4	0	0	0	0	0	7281200	4888600	8897300	15120000	0	0	0	0	0
Synaptic vesicle membrane protein VAT-1 homolog	VAT1	sp|Q99536|VAT1_HUMAN Synaptic vesicle membrane protein VAT-1 homolog OS=Homo sapiens GN=VAT1 PE=1 SV=2	8	9	9	8	0	0	0	0	0	8	9	9	8	0	0	0	0	0	53103000	45761000	42658000	58338000	0	0	0	0	0
3-hydroxyacyl-CoA dehydrogenase type-2	HSD17B10	sp|Q99714|HCD2_HUMAN 3-hydroxyacyl-CoA dehydrogenase type-2 OS=Homo sapiens GN=HSD17B10 PE=1 SV=3	1	1	1	0	0	0	0	0	0	1	1	1	0	0	0	0	0	0	531960	405050	429120	0	0	0	0	0	0
T-complex protein 1 subunit eta	CCT7	sp|Q99832|TCPH_HUMAN T-complex protein 1 subunit eta OS=Homo sapiens GN=CCT7 PE=1 SV=2	4	3	3	1	0	0	0	0	0	4	3	3	1	0	0	0	0	0	5081400	3621900	3124600	2583100	0	0	0	0	0
Coronin-1B	CORO1B	sp|Q9BR76|COR1B_HUMAN Coronin-1B OS=Homo sapiens GN=CORO1B PE=1 SV=1	1	1	0	1	0	0	0	0	0	1	1	0	1	0	0	0	0	0	450400	337890	0	494190	0	0	0	0	0
Endoplasmic reticulum resident protein 44	ERP44	sp|Q9BS26|ERP44_HUMAN Endoplasmic reticulum resident protein 44 OS=Homo sapiens GN=ERP44 PE=1 SV=1	1	0	0	1	0	0	0	0	0	1	0	0	1	0	0	0	0	0	1165300	0	0	2240000	0	0	0	0	0
Extended synaptotagmin-1	ESYT1	sp|Q9BSJ8|ESYT1_HUMAN Extended synaptotagmin-1 OS=Homo sapiens GN=ESYT1 PE=1 SV=1	2	1	1	1	0	0	0	0	0	2	1	1	1	0	0	0	0	0	1454000	297000	152620	309740	0	0	0	0	0
Transmembrane protein 43	TMEM43	sp|Q9BTV4|TMM43_HUMAN Transmembrane protein 43 OS=Homo sapiens GN=TMEM43 PE=1 SV=1	1	0	1	1	0	0	0	0	0	1	0	1	1	0	0	0	0	0	435660	0	297620	600180	0	0	0	0	0
Tubulin beta-6 chain	TUBB6	sp|Q9BUF5|TBB6_HUMAN Tubulin beta-6 chain OS=Homo sapiens GN=TUBB6 PE=1 SV=1;tr|K7ESM5|K7ESM5_HUMAN Tubulin beta chain (Fragment) OS=Homo sapiens GN=TUBB6 PE=1 SV=1	14	12	12	13	5	3	4	4	1	4	2	2	3	0	0	0	0	0	14083000	8651400	9253600	16607000	0	0	0	0	0
Transmembrane protein 109	TMEM109	sp|Q9BVC6|TM109_HUMAN Transmembrane protein 109 OS=Homo sapiens GN=TMEM109 PE=1 SV=1	1	1	1	0	0	0	0	0	0	1	1	1	0	0	0	0	0	0	830840	1744600	1161300	0	0	0	0	0	0
Transmembrane emp24 domain-containing protein 9	TMED9	sp|Q9BVK6|TMED9_HUMAN Transmembrane emp24 domain-containing protein 9 OS=Homo sapiens GN=TMED9 PE=1 SV=2	1	1	1	1	0	0	0	0	0	1	1	1	1	0	0	0	0	0	284580	200810	245910	363520	0	0	0	0	0
Ras-related protein Rab-1B;Putative Ras-related protein Rab-1C	RAB1B;RAB1C	sp|Q9H0U4|RAB1B_HUMAN Ras-related protein Rab-1B OS=Homo sapiens GN=RAB1B PE=1 SV=1;tr|E9PLD0|E9PLD0_HUMAN Ras-related protein Rab-1B OS=Homo sapiens GN=RAB1B PE=1 SV=1;sp|Q92928|RAB1C_HUMAN Putative Ras-related protein Rab-1C OS=Homo sapiens GN=RAB1C PE=5	4	4	3	2	0	0	0	0	0	1	1	1	2	0	0	0	0	0	18945000	13747000	14087000	8564700	0	0	0	0	0
Endosialin	CD248	sp|Q9HCU0|CD248_HUMAN Endosialin OS=Homo sapiens GN=CD248 PE=1 SV=1	0	1	2	3	0	0	0	0	0	0	1	2	3	0	0	0	0	0	0	546470	793780	4894700	0	0	0	0	0
mRNA-decapping enzyme 1A	DCP1A	sp|Q9NPI6|DCP1A_HUMAN mRNA-decapping enzyme 1A OS=Homo sapiens GN=DCP1A PE=1 SV=2;tr|A0A087WT55|A0A087WT55_HUMAN mRNA-decapping enzyme 1A (Fragment) OS=Homo sapiens GN=DCP1A PE=1 SV=1	0	0	0	0	0	1	1	4	0	0	0	0	0	0	1	1	4	0	0	0	0	0	0	729020	933700	5561900	0
Reticulon-4;Reticulon	RTN4	sp|Q9NQC3|RTN4_HUMAN Reticulon-4 OS=Homo sapiens GN=RTN4 PE=1 SV=2;tr|F8W914|F8W914_HUMAN Reticulon OS=Homo sapiens GN=RTN4 PE=1 SV=1;tr|H7C106|H7C106_HUMAN Reticulon (Fragment) OS=Homo sapiens GN=RTN4 PE=1 SV=1	5	4	6	4	0	0	0	0	0	5	4	6	4	0	0	0	0	0	35153000	48295000	34323000	62444000	0	0	0	0	0
PDZ and LIM domain protein 7	PDLIM7	sp|Q9NR12|PDLI7_HUMAN PDZ and LIM domain protein 7 OS=Homo sapiens GN=PDLIM7 PE=1 SV=1;tr|D6RF83|D6RF83_HUMAN PDZ and LIM domain protein 7 (Fragment) OS=Homo sapiens GN=PDLIM7 PE=1 SV=1;tr|H7BYK4|H7BYK4_HUMAN PDZ and LIM domain protein 7 (Fragment) OS=Homo	5	4	1	2	0	0	0	0	0	5	4	1	2	0	0	0	0	0	7906800	4687600	1842400	1958600	0	0	0	0	0
GTP-binding protein SAR1a;GTP-binding protein SAR1b	SAR1A;SAR1B	sp|Q9NR31|SAR1A_HUMAN GTP-binding protein SAR1a OS=Homo sapiens GN=SAR1A PE=1 SV=1;tr|X1WI22|X1WI22_HUMAN GTP-binding protein SAR1a (Fragment) OS=Homo sapiens GN=SAR1A PE=1 SV=7;tr|D6RAA2|D6RAA2_HUMAN GTP-binding protein SAR1b (Fragment) OS=Homo sapiens GN	1	1	2	1	0	0	0	0	0	1	1	2	1	0	0	0	0	0	3255400	2530300	6229100	4441900	0	0	0	0	0
NEDD4 family-interacting protein 2	NDFIP2	sp|Q9NV92|NFIP2_HUMAN NEDD4 family-interacting protein 2 OS=Homo sapiens GN=NDFIP2 PE=1 SV=2	0	0	0	1	0	0	0	0	0	0	0	0	1	0	0	0	0	0	0	0	0	1264600	0	0	0	0	0
ADP-ribosylation factor-like protein 8B	ARL8B	sp|Q9NVJ2|ARL8B_HUMAN ADP-ribosylation factor-like protein 8B OS=Homo sapiens GN=ARL8B PE=1 SV=1	0	0	2	3	0	0	0	0	0	0	0	2	3	0	0	0	0	0	0	0	2148500	3387600	0	0	0	0	0
UDP-glucose:glycoprotein glucosyltransferase 1	UGGT1	sp|Q9NYU2|UGGG1_HUMAN UDP-glucose:glycoprotein glucosyltransferase 1 OS=Homo sapiens GN=UGGT1 PE=1 SV=3	0	0	1	3	0	0	0	0	0	0	0	1	3	0	0	0	0	0	0	0	692500	3006800	0	0	0	0	0
Constitutive coactivator of PPAR-gamma-like protein 1	FAM120A	sp|Q9NZB2|F120A_HUMAN Constitutive coactivator of PPAR-gamma-like protein 1 OS=Homo sapiens GN=FAM120A PE=1 SV=2	0	0	0	0	0	9	3	3	0	0	0	0	0	0	9	3	3	0	0	0	0	0	0	9802500	2031500	4437400	0
Myoferlin	MYOF	sp|Q9NZM1|MYOF_HUMAN Myoferlin OS=Homo sapiens GN=MYOF PE=1 SV=1;tr|H0YD14|H0YD14_HUMAN Myoferlin (Fragment) OS=Homo sapiens GN=MYOF PE=1 SV=1	16	13	11	14	0	0	0	0	0	16	13	11	14	0	0	0	0	0	23440000	22661000	14051000	30389000	0	0	0	0	0
EH domain-containing protein 2	EHD2	sp|Q9NZN4|EHD2_HUMAN EH domain-containing protein 2 OS=Homo sapiens GN=EHD2 PE=1 SV=2	5	7	5	7	0	2	0	1	0	4	6	3	6	0	2	0	1	0	14984000	18426000	12982000	20907000	0	962180	0	925490	0
Vesicle-associated membrane protein-associated protein A	VAPA	sp|Q9P0L0|VAPA_HUMAN Vesicle-associated membrane protein-associated protein A OS=Homo sapiens GN=VAPA PE=1 SV=3	0	0	0	3	0	0	0	0	0	0	0	0	3	0	0	0	0	0	0	0	0	3749900	0	0	0	0	0
Leucine--tRNA ligase, cytoplasmic	LARS	sp|Q9P2J5|SYLC_HUMAN Leucine--tRNA ligase, cytoplasmic OS=Homo sapiens GN=LARS PE=1 SV=2	1	1	2	1	0	0	0	0	0	1	1	2	1	0	0	0	0	0	82849	71550	1460600	73516	0	0	0	0	0
Guanine nucleotide-binding protein G(I)/G(S)/G(O) subunit gamma-12	GNG12	sp|Q9UBI6|GBG12_HUMAN Guanine nucleotide-binding protein G(I)/G(S)/G(O) subunit gamma-12 OS=Homo sapiens GN=GNG12 PE=1 SV=3	0	1	0	1	0	0	0	0	0	0	1	0	1	0	0	0	0	0	0	217080	0	746190	0	0	0	0	0
Protein NipSnap homolog 3A	NIPSNAP3A	sp|Q9UFN0|NPS3A_HUMAN Protein NipSnap homolog 3A OS=Homo sapiens GN=NIPSNAP3A PE=1 SV=2	2	1	3	2	0	0	0	0	0	2	1	3	2	0	0	0	0	0	3079300	1642400	4926400	4564600	0	0	0	0	0
Ubiquitin thioesterase ZRANB1	ZRANB1	sp|Q9UGI0|ZRAN1_HUMAN Ubiquitin thioesterase ZRANB1 OS=Homo sapiens GN=ZRANB1 PE=1 SV=2	0	0	0	0	0	0	1	0	0	0	0	0	0	0	0	1	0	0	0	0	0	0	0	0	3720700	0	0
Septin-9	SEPT9	sp|Q9UHD8|SEPT9_HUMAN Septin-9 OS=Homo sapiens GN=SEPT9 PE=1 SV=2;tr|K7EK18|K7EK18_HUMAN Septin-9 (Fragment) OS=Homo sapiens GN=SEPT9 PE=1 SV=1;tr|K7EL40|K7EL40_HUMAN Septin-9 (Fragment) OS=Homo sapiens GN=SEPT9 PE=1 SV=1;tr|K7ER52|K7ER52_HUMAN Septin-9 (F	4	3	3	5	0	0	0	0	0	4	3	3	5	0	0	0	0	0	8099400	5115000	4219800	11519000	0	0	0	0	0
Prenylcysteine oxidase 1	PCYOX1	sp|Q9UHG3|PCYOX_HUMAN Prenylcysteine oxidase 1 OS=Homo sapiens GN=PCYOX1 PE=1 SV=3;tr|C9JM55|C9JM55_HUMAN Prenylcysteine oxidase 1 (Fragment) OS=Homo sapiens GN=PCYOX1 PE=1 SV=1;tr|C9K055|C9K055_HUMAN Prenylcysteine oxidase 1 (Fragment) OS=Homo sapiens GN=	2	1	1	2	0	0	0	0	0	2	1	1	2	0	0	0	0	0	1911500	1261000	1506700	2963400	0	0	0	0	0
Probable ATP-dependent RNA helicase DDX20	DDX20	sp|Q9UHI6|DDX20_HUMAN Probable ATP-dependent RNA helicase DDX20 OS=Homo sapiens GN=DDX20 PE=1 SV=2	0	0	0	0	3	0	0	0	0	0	0	0	0	3	0	0	0	0	0	0	0	0	3231500	0	0	0	0
Ras-related protein Rab-21	RAB21	sp|Q9UL25|RAB21_HUMAN Ras-related protein Rab-21 OS=Homo sapiens GN=RAB21 PE=1 SV=3	0	0	1	0	0	0	0	0	0	0	0	1	0	0	0	0	0	0	0	0	588390	0	0	0	0	0	0
Proliferation-associated protein 2G4	PA2G4	sp|Q9UQ80|PA2G4_HUMAN Proliferation-associated protein 2G4 OS=Homo sapiens GN=PA2G4 PE=1 SV=3;tr|F8VR77|F8VR77_HUMAN Proliferation-associated protein 2G4 OS=Homo sapiens GN=PA2G4 PE=1 SV=1	0	1	1	2	0	0	0	0	0	0	1	1	2	0	0	0	0	0	0	668300	174510	1546800	0	0	0	0	0
Nuclear migration protein nudC	NUDC	sp|Q9Y266|NUDC_HUMAN Nuclear migration protein nudC OS=Homo sapiens GN=NUDC PE=1 SV=1	1	1	1	1	0	0	0	0	0	1	1	1	1	0	0	0	0	0	1240500	1654800	1251700	1295200	0	0	0	0	0
Voltage-dependent anion-selective channel protein 3	VDAC3	sp|Q9Y277|VDAC3_HUMAN Voltage-dependent anion-selective channel protein 3 OS=Homo sapiens GN=VDAC3 PE=1 SV=1;tr|E5RK27|E5RK27_HUMAN Voltage-dependent anion-selective channel protein 3 (Fragment) OS=Homo sapiens GN=VDAC3 PE=1 SV=1;tr|E5RFP6|E5RFP6_HUMAN Vol	1	1	0	0	0	0	0	0	0	1	1	0	0	0	0	0	0	0	637370	1636200	0	0	0	0	0	0	0
AP-3 complex subunit mu-1	AP3M1	sp|Q9Y2T2|AP3M1_HUMAN AP-3 complex subunit mu-1 OS=Homo sapiens GN=AP3M1 PE=1 SV=1	0	0	0	0	2	0	0	0	3	0	0	0	0	2	0	0	0	3	0	0	0	0	654550	0	0	0	673230
60S ribosomal protein L36	RPL36	sp|Q9Y3U8|RL36_HUMAN 60S ribosomal protein L36 OS=Homo sapiens GN=RPL36 PE=1 SV=3;tr|J3KTD3|J3KTD3_HUMAN 60S ribosomal protein L36 (Fragment) OS=Homo sapiens GN=RPL36 PE=1 SV=1;tr|J3QSB5|J3QSB5_HUMAN 60S ribosomal protein L36 OS=Homo sapiens GN=RPL36 PE=1	0	0	0	0	0	2	0	1	0	0	0	0	0	0	2	0	1	0	0	0	0	0	0	3412300	0	513000	0
Deoxynucleoside triphosphate triphosphohydrolase SAMHD1	SAMHD1	sp|Q9Y3Z3|SAMH1_HUMAN Deoxynucleoside triphosphate triphosphohydrolase SAMHD1 OS=Homo sapiens GN=SAMHD1 PE=1 SV=2	0	0	0	0	0	8	6	8	0	0	0	0	0	0	8	6	8	0	0	0	0	0	0	20385000	10378000	29657000	0
Talin-1	TLN1	sp|Q9Y490|TLN1_HUMAN Talin-1 OS=Homo sapiens GN=TLN1 PE=1 SV=3	32	34	30	32	0	0	0	0	0	32	34	30	32	0	0	0	0	0	66097000	59770000	41329000	86643000	0	0	0	0	0
Protein VPRBP	VPRBP	sp|Q9Y4B6|DCAF1_HUMAN DDB1- and CUL4-associated factor 1 OS=Homo sapiens GN=DCAF1 PE=1 SV=3	0	1	0	0	0	0	0	0	0	0	1	0	0	0	0	0	0	0	0	1200400	0	0	0	0	0	0	0
Phosphoserine aminotransferase	PSAT1	sp|Q9Y617|SERC_HUMAN Phosphoserine aminotransferase OS=Homo sapiens GN=PSAT1 PE=1 SV=2	7	4	4	7	0	0	0	0	0	7	4	4	7	0	0	0	0	0	13627000	7622600	3417100	16227000	0	0	0	0	0
Coatomer subunit gamma-1	COPG1	sp|Q9Y678|COPG1_HUMAN Coatomer subunit gamma-1 OS=Homo sapiens GN=COPG1 PE=1 SV=1	2	2	5	4	0	0	0	0	0	2	2	5	4	0	0	0	0	0	843130	920400	3417500	2180000	0	0	0	0	0
Chloride intracellular channel protein 4	CLIC4	sp|Q9Y696|CLIC4_HUMAN Chloride intracellular channel protein 4 OS=Homo sapiens GN=CLIC4 PE=1 SV=4	6	9	6	6	0	0	0	0	0	6	9	6	6	0	0	0	0	0	35717000	41495000	23369000	47845000	0	0	0	0	0
