# Supplementary material for: DDX6 Helicase Behavior and Protein Partners in Human Adipose Tissue-Derived Stem Cells during Early Adipogenesis and Osteogenesis
Source: Int J Mol Sci. 2020 Apr 9;21(7):2607. doi: 10.3390/ijms21072607 (PMC7177724; doi:10.3390/ijms21072607)
Supplement: Supplementary file 1 [file ijms-21-02607-s001.zip › Supplementary Table S3.xlsx]

## Sheet: Proteínas
Table S3. Proteins identified as associated to DDX6 in hASCs non-induced or induced to adipogenesis or to osteogenesis after 24 hours after in silico filtering
Nome do gene	Nome da proteína	IP DDX6 NI_1A	IP DDX6 NI_1B	IP DDX6 NI_2A	IP DDX6 NI_2B	IP DDX6 Adi_1A	IP DDX6 Adi_1B	IP DDX6 Adi_2A	IP DDX6 Adi_2B	IP DDX6 Ost_1A	IP DDX6 Ost_1B	IP DDX6 Ost_2A	IP DDX6 Ost_2B
DDX6	Probable ATP-dependent RNA helicase DDX6	1.35336	1.45555	1.59007	1.50453	1.34848	1.41482	1.5923	1.56568	1.38904	1.44533	1.60135	1.55748
FLII	Protein flightless-1 homolog	1.28133	1.3762	1.54333	1.44056	1.29665	1.36065	1.53509	1.47852	1.32684	1.39046	1.55676	1.50134
MAP1B	Microtubule-associated protein 1B;MAP1B heavy chain;MAP1 light chain LC1	1.10472	1.32434	1.47465	1.36269	1.18749	1.33052	1.49743	1.369	1.27165	1.36263	1.49031	1.41267
MYH9	Myosin-9	1.36426	1.44702	1.46314	1.42375	1.40687	1.43174	1.44127	1.39197	1.37643	1.45047	1.33426	1.37726
PABPC1	Polyadenylate-binding protein;Polyadenylate-binding protein 1	1.28354	1.36724	1.48707	1.35753	1.29099	1.34835	1.4775	1.37806	1.29974	1.36242	1.48468	1.36847
PDCD6	Programmed cell death protein 6	0.830059	1.24419	1.28871	1.32237	0.835156	1.21862	1.2865	1.33727	1.09868	1.25737	1.28451	1.36479
EDC3	Enhancer of mRNA-decapping protein 3	1.21236	1.27328	1.45742	1.32821	1.21599	1.25223	1.4514	1.36647	1.26004	1.28889	1.46597	1.32849
YBX1	Nuclease-sensitive element-binding protein 1	1.16837	1.19344	1.33124	1.26941	1.15409	1.18106	1.31481	1.30863	1.17361	1.14451	1.31148	1.32209
MB21D2	Protein MB21D2	1.09558	1.14306	1.33387	1.27085	1.14992	1.15627	1.33857	1.37398	1.12659	1.13055	1.35766	1.32177
CRYAB	Alpha-crystallin B chain	0.863541	1.16931	1.26666	1.25419	0.793999	1.19295	1.2688	1.28656	1.01928	1.21542	1.29911	1.29577
TUBB	Tubulin beta chain	1.03796	1.13189	1.17865	1.25482	1.0291	1.12366	1.07069	1.27435	1.0638	1.13123	1.17479	1.2853
ARHGAP24	Rho GTPase-activating protein 24	1.11268	1.15675	1.31258	1.08769	1.17877	1.23952	1.38849	1.34111	1.232	1.25923	1.41812	1.2825
RPL10A	60S ribosomal protein L10a	1.11206	1.15695	0.840727	1.22049	1.09941	1.15068	0.826928	1.26024	1.13383	1.14857	1.25189	1.22312
RPS13	40S ribosomal protein S13	0.986513	1.00712	0.835404	1.16387	0.948851	0.969243	1.04229	1.17923	1.07585	0.820663	1.14196	1.22067
PABPC4	Polyadenylate-binding protein;Polyadenylate-binding protein 4	1.17373	1.21264	1.33937	1.19525	1.17918	1.24201	1.29961	1.25571	1.17623	1.24554	1.31939	1.20825
ATXN2	Ataxin-2	1.18115	1.23331	1.27454	1.19895	1.15214	1.20177	1.16226	1.16729	1.18888	1.21574	1.17679	1.20657
RPL7A	60S ribosomal protein L7a	1.09507	1.08941	1.08648	1.13413	1.10857	1.08446	0.868731	1.16606	1.13056	1.07982	1.13224	1.19533
RPL27	60S ribosomal protein L27	1.11555	1.0589	1.15431	1.13823	1.09949	1.09248	1.10835	1.21426	1.10444	1.13756	1.14887	1.19293
RPS4X	40S ribosomal protein S4, X isoform	1.06967	1.11151	1.16933	1.15216	1.04975	1.08898	1.21007	1.19549	1.10523	1.07156	1.16573	1.19185
SLC25A3	Phosphate carrier protein, mitochondrial	0.976072	1.03236	1.14572	1.13944	0.978643	1.05395	1.02573	1.12725	1.03692	1.07237	1.14787	1.17954
RPL19	Ribosomal protein L19;60S ribosomal protein L19	1.05959	0.989126	1.12375	1.13014	1.04422	0.979859	1.11123	1.15544	1.07616	1.05972	1.10314	1.1789
RPL11	60S ribosomal protein L11	1.04271	1.12379	0.991875	1.16383	1.01868	1.09651	0.992532	1.20207	1.04757	1.11247	1.00755	1.17455
RPL3	60S ribosomal protein L3	1.0902	1.07742	1.1676	1.10788	1.11395	1.08017	1.07264	1.17471	1.13353	1.00158	1.1407	1.16888
FAM120A	Constitutive coactivator of PPAR-gamma-like protein 1	1.13842	1.17049	1.12629	1.11719	1.1193	1.167	1.15408	1.10595	1.12009	1.17556	1.10269	1.16839
UPF1	Regulator of nonsense transcripts 1	1.15882	1.20559	1.32551	1.18624	1.13949	1.19176	1.23886	1.14438	1.13754	1.1794	1.28103	1.16719
RPS18	40S ribosomal protein S18	1.07697	1.09485	1.20069	1.15971	1.03987	1.06768	1.16933	1.17593	1.0798	1.08758	1.17069	1.16462
ACTA1	Actin, alpha skeletal muscle	1.12284	1.16706	1.19372	1.17396	1.16488	1.22821	1.26763	1.17055	1.18854	1.22121	1.19713	1.16327
THBS1	Thrombospondin-1	0.837606	0.873186	1.11828	1.0982	0.774306	0.862745	0.87078	1.02823	0.821104	0.92372	1.13045	1.15875
RPL15	60S ribosomal protein L15;Ribosomal protein L15	1.07839	1.03231	1.06625	1.12255	1.07472	1.08551	1.05629	1.15144	1.11317	1.0933	1.07549	1.15566
RPL18	60S ribosomal protein L18	1.09223	0.787166	0.81092	1.09074	1.09216	1.03906	0.896959	1.17392	1.09614	1.07146	0.839811	1.14951
RPL4	60S ribosomal protein L4	1.12632	0.923775	1.01567	1.11101	1.13382	1.12516	1.05851	1.10965	1.1648	1.15169	1.11035	1.14948
CKAP4	Cytoskeleton-associated protein 4	1.14328	1.25374	1.21322	1.16103	1.16309	1.22912	1.28432	1.18447	1.1573	1.24368	1.20478	1.14659
RPL12	60S ribosomal protein L12	1.04539	1.1284	1.13742	1.11984	0.904336	1.10503	0.968402	1.1374	1.03553	1.12941	1.1318	1.14235
YBX3	Y-box-binding protein 3	1.01607	1.05501	1.10012	1.0784	0.992618	1.0471	1.14458	1.09888	1.00306	1.06174	1.12956	1.12919
HSPA5	78 kDa glucose-regulated protein	1.02939	1.1063	1.02715	1.1222	1.12889	1.18095	1.1741	1.10666	1.08095	1.12294	1.101	1.12457
RPL18A	60S ribosomal protein L18a	1.0125	1.05499	1.1251	1.07773	1.00172	1.05137	1.09634	1.13898	1.0395	1.06664	1.09743	1.12453
RPL10	60S ribosomal protein L10	1.02311	0.957481	1.06343	1.10444	1.02598	1.04853	0.932607	1.14451	1.08933	1.03199	0.862272	1.12441
RPL13A	60S ribosomal protein L13a	0.99682	0.777077	0.808085	1.08398	0.999192	0.984586	0.824183	1.12552	1.00305	1.00884	0.814021	1.12437
RPL28	60S ribosomal protein L28	0.991909	0.795952	0.918056	1.06149	0.98944	0.805667	0.871509	1.11963	1.01256	1.00574	0.884143	1.1225
LARP1	La-related protein 1	1.06185	1.07727	1.11339	1.06666	1.05534	1.12243	1.07256	1.03598	1.05482	1.09067	0.916819	1.1133
IFI16	Gamma-interferon-inducible protein 16	1.21382	1.24644	1.18979	1.12673	1.21475	1.24841	0.968394	1.02956	1.20964	1.24451	1.10488	1.11125
PURA	Transcriptional activator protein Pur-alpha	1.05534	1.06084	1.01831	0.99225	1.00921	1.0288	1.10534	1.01834	1.04711	1.04313	0.894295	1.1097
NUDT21	Cleavage and polyadenylation specificity factor subunit 5	0.797669	0.957612	0.85544	1.06975	0.814323	1.04411	1.00663	1.13262	0.832988	0.979297	1.00201	1.1069
AP2B1	AP-2 complex subunit beta	1.0396	1.10307	0.852808	0.832627	1.02739	1.09202	0.90634	0.896913	1.11496	1.16701	1.2353	1.10601
HTRA1	Serine protease HTRA1	1.00302	1.12178	0.811914	0.876573	1.03929	1.07036	0.884517	1.02838	1.03238	1.11446	1.1291	1.10464
ATXN2L	Ataxin-2-like protein	0.99094	1.04019	1.12436	1.05941	0.988689	1.06601	1.08817	1.06256	0.986564	1.04096	1.0583	1.0988
RPL24	60S ribosomal protein L24	1.04894	1.01715	1.01635	0.867158	1.04262	0.997446	1.04339	1.11036	1.07552	1.04448	1.02408	1.08812
MYL12A	Myosin regulatory light chain 12A	1.17481	1.2823	1.19513	1.22057	1.18306	1.23252	1.21361	1.13874	1.17196	1.2512	0.761641	1.08058
LSM14A	Protein LSM14 homolog A	0.884324	0.851374	1.00963	1.04634	0.842427	0.974186	1.06413	0.966869	0.922936	0.985992	0.947417	1.07274
RPL21	60S ribosomal protein L21	1.01283	0.821881	0.878548	1.01707	1.0035	0.82191	0.910148	1.0602	1.02774	0.811833	0.844961	1.05704
MVP	Major vault protein	1.14907	1.32103	1.36306	1.26656	1.08045	1.20208	1.33896	1.33524	0.834424	1.03556	1.16055	1.05554
LSM14B	Protein LSM14 homolog B	1.03804	0.978564	1.01998	1.05471	1.03092	0.96203	0.81852	1.05633	1.00869	0.810755	1.03652	1.05197
RPL6	60S ribosomal protein L6	0.954202	0.882372	0.883286	0.956765	1.0235	0.821999	0.856855	0.920255	0.969342	0.778936	0.773674	1.03911
RPS6	40S ribosomal protein S6	1.00352	0.732778	0.825793	0.956352	1.01484	0.831851	0.917109	1.06918	1.0053	0.826156	0.974524	1.03414
RPS8	40S ribosomal protein S8	1.08536	0.951054	1.11492	0.99548	1.08886	1.03432	1.07565	1.04996	1.08381	0.951323	1.10503	1.02124
RPS2	40S ribosomal protein S2	0.821201	0.911391	0.859366	1.08035	0.853873	0.883954	0.80827	1.10356	0.854886	0.826047	0.952509	1.01799
ATAD3A	ATPase family AAA domain-containing protein 3A	1.05656	1.06177	1.10069	1.02706	1.07577	1.09698	1.08981	0.990794	1.06321	1.09267	1.13663	1.01414
HNRNPK	Heterogeneous nuclear ribonucleoprotein K	1.06066	1.09095	0.764624	1.0165	1.03873	1.0556	0.831272	0.967431	1.04282	1.08082	0.896303	1.01335
DDX3X	ATP-dependent RNA helicase DDX3X	0.96961	1.05954	0.968503	0.915429	0.950815	0.98909	0.868201	0.941796	0.974759	1.05361	1.04779	1.00349
RPS16	40S ribosomal protein S16	0.954733	1.01642	0.918535	1.07018	0.933222	0.928299	0.866126	1.06274	0.923298	0.974031	0.929693	1.00111
KTN1	Kinectin	0.99598	1.13951	1.18306	1.00418	1.02378	1.12343	1.14401	1.10439	1.04698	1.13012	1.12048	0.997439
LSM12	Protein LSM12 homolog	0.783005	0.826574	0.795573	1.01808	0.77012	0.950402	0.890798	0.859864	0.807071	0.866284	0.789418	0.993952
C14orf166	UPF0568 protein C14orf166	0.857998	1.02959	0.830498	0.978677	0.788451	1.02992	0.86702	0.972506	0.911603	1.05721	0.791217	0.993935
RPL14	60S ribosomal protein L14	1.05154	1.02046	0.755964	1.04829	1.03603	1.02809	1.1022	1.05014	1.06003	0.990464	1.09898	0.98344
HNRNPF	Heterogeneous nuclear ribonucleoprotein F;Heterogeneous nuclear ribonucleoprotein F, N-terminally processed	0.972705	0.991927	1.0001	0.922764	0.944345	1.00456	0.820352	0.946794	0.983863	0.810947	0.916396	0.976067
DDX1	ATP-dependent RNA helicase DDX1	1.06599	1.10799	1.07602	0.864902	1.07092	1.10327	0.913104	0.873317	1.08172	1.07268	1.05224	0.96235
USP7	Ubiquitin carboxyl-terminal hydrolase 7;Ubiquitin carboxyl-terminal hydrolase	0.985582	0.903989	1.15916	0.874007	0.978238	1.01047	1.04663	0.953834	0.944121	0.989544	1.14135	0.959548
RPL36	60S ribosomal protein L36	1.05401	0.936408	1.03105	0.82421	1.04804	1.03876	0.850315	0.992824	1.08366	0.900109	0.841179	0.958355
SAMHD1	Deoxynucleoside triphosphate triphosphohydrolase SAMHD1	1.12902	1.15386	1.31054	1.01198	1.10115	0.972609	1.20553	0.930541	0.934085	0.862569	1.1008	0.956101
MOV10	Putative helicase MOV-10	0.98641	0.807879	0.999375	0.801333	0.877581	0.834787	0.84475	0.809646	0.837009	0.877555	0.791807	0.95142
RPS23	40S ribosomal protein S23	0.977114	0.855942	0.819573	0.966536	0.930921	0.79938	0.920597	1.04498	0.739114	0.84935	0.840203	0.948602
RTCB	tRNA-splicing ligase RtcB homolog	1.04483	1.04701	0.779694	0.883705	1.02954	0.990588	0.930434	0.838293	0.949187	0.920857	0.843217	0.945009
MYL6	Myosin light polypeptide 6	1.10566	1.22918	1.14928	1.12081	1.147	1.15505	1.12426	1.08961	1.08644	1.16418	1.02448	0.943782
KRTAP24-1	Keratin-associated protein 24-1	0.773678	0.767555	0.812071	1.09711	0.800292	0.775551	0.896196	0.840685	0.863739	0.785977	0.899088	0.94366
DCP1A	mRNA-decapping enzyme 1A	1.05981	1.00803	1.14938	0.933739	1.09029	1.03635	1.07969	0.991692	1.09222	1.01546	1.10309	0.94091
MYO1C	Unconventional myosin-Ic	1.20246	1.25705	1.02237	0.956485	1.21795	1.24062	1.00197	0.831942	1.20615	1.28201	0.760898	0.940735
KANK2	KN motif and ankyrin repeat domain-containing protein 2	0.975087	0.920108	1.0503	0.823614	0.896796	0.924769	0.870074	0.876953	1.04135	0.973889	0.950696	0.934162
STAU1	Double-stranded RNA-binding protein Staufen homolog 1	0.833533	0.819446	0.941937	0.908432	0.823661	0.887396	0.826946	0.943474	0.83277	0.881862	0.900676	0.932278
SERPINE1	Plasminogen activator inhibitor 1	0.820965	1.07865	0.831446	1.15663	0.805798	0.825817	0.873445	0.910388	0.812856	0.9972	0.814867	0.929782
MYH10	Myosin-10	1.03704	1.02286	0.848153	0.831388	1.09144	1.05432	0.92212	0.867357	0.798821	0.980471	0.843088	0.921685
BTBD10	BTB/POZ domain-containing protein 10	1.07158	1.02546	1.19667	1.1022	0.99959	0.924638	1.05566	1.09537	0.848263	0.830682	1.13997	0.914479
MYL9	Myosin regulatory light polypeptide 9	0.939484	0.928558	0.938223	0.899687	0.937477	0.832688	0.896676	0.854652	0.889373	0.790643	0.841657	0.913439
RPL35	60S ribosomal protein L35	0.961735	0.805537	0.889122	0.887306	0.978268	0.879353	0.919983	0.83928	1.01967	0.817977	0.877186	0.912647
MAP4K4	Mitogen-activated protein kinase kinase kinase kinase 4	0.81399	0.723704	0.817518	0.850819	0.687234	0.875084	0.830597	0.831545	0.76625	0.772951	0.954971	0.910598
TGFBI	Transforming growth factor-beta-induced protein ig-h3	0.80018	0.8539	1.11181	0.92238	0.792211	0.829912	1.17006	0.956252	0.853873	0.829321	0.94026	0.903771
ZC3HAV1	Zinc finger CCCH-type antiviral protein 1	0.877999	0.824518	0.825739	0.869162	0.798224	0.937793	0.848351	0.849611	0.755226	0.800932	0.851704	0.900958
PRUNE2	Protein prune homolog 2	0.973244	0.964002	0.888523	0.852601	1.03254	1.01438	1.02183	0.945827	1.19584	1.24812	1.16934	0.898587
RASAL2	Ras GTPase-activating protein nGAP	0.807602	0.934313	1.05161	0.905895	0.774934	0.782301	0.883757	0.833164	0.891899	0.830873	0.895561	0.89659
MYCBP2	E3 ubiquitin-protein ligase MYCBP2	0.812278	0.815066	0.937863	0.762417	0.86492	0.826345	0.859125	0.866986	0.802246	0.788699	0.804432	0.894773
G3BP2	Ras GTPase-activating protein-binding protein 2	0.940085	0.962081	1.05053	0.912715	0.957616	0.954517	0.965349	0.908223	0.938572	0.922584	0.885016	0.89364
TJP1	Tight junction protein ZO-1	0.799164	0.773331	0.787949	0.910247	0.753005	0.854483	0.848639	0.888243	0.773265	0.833203	0.86587	0.891914
FN1	Fibronectin;Anastellin;Ugl-Y1;Ugl-Y2;Ugl-Y3	1.1153	1.11139	1.05439	0.86667	1.05727	1.0492	1.03132	0.832588	1.05486	1.03004	1.0571	0.890572
DCP1B	mRNA-decapping enzyme 1B	0.947056	0.911592	1.04419	0.85286	0.936622	0.888609	0.935958	0.81754	0.952841	0.861372	0.992136	0.88751
ASPH	Aspartyl/asparaginyl beta-hydroxylase	0.890928	0.819524	0.760469	0.830286	0.895212	0.91366	0.891667	0.79331	0.968508	0.828542	0.922714	0.887202
ELAVL1	ELAV-like protein 1	1.06954	1.00117	1.03732	0.997952	0.940947	0.96287	0.877216	0.962785	0.994319	0.989821	0.997467	0.883708
MYO6	Unconventional myosin-VI	0.89139	0.751996	0.812606	0.781147	1.04185	0.828806	0.916048	0.883204	0.800471	0.912945	0.837447	0.88355
FXR1	Fragile X mental retardation syndrome-related protein 1	1.00954	0.807673	0.837348	0.85817	1.02279	1.02239	0.920564	0.841212	0.864897	1.0152	0.837387	0.882726
NT5E	5-nucleotidase	1.00902	0.966772	0.923056	0.885001	0.999331	0.816285	0.821905	0.750966	0.996115	0.881274	0.861725	0.87995
GOLGA1	Golgin subfamily A member 1	0.87304	0.841767	0.983838	0.834859	0.896649	0.906452	0.88827	0.841114	0.96137	0.814165	1.03995	0.879807
HNRNPL	Heterogeneous nuclear ribonucleoprotein L	0.937918	0.928398	0.889754	0.853571	0.892341	0.894692	0.885934	0.853781	0.879591	0.972836	0.773097	0.879511
RPL30	60S ribosomal protein L30	1.04086	1.10021	0.873439	0.857674	1.02539	1.01408	0.874313	0.836867	1.03546	1.06564	0.953563	0.879127
CLTC	Clathrin heavy chain;Clathrin heavy chain 1	1.00553	0.930669	0.840017	0.833707	0.928929	0.814809	0.825757	0.844226	0.811599	0.867482	0.865553	0.878188
FAM195B	Protein FAM195B	1.06154	1.02336	0.964766	0.949983	1.00726	0.870746	1.00788	0.89115	1.04549	0.869796	0.871468	0.876751
AP2A1	AP-2 complex subunit alpha-1	0.827803	0.807156	0.809602	0.770581	0.965822	1.00709	0.792407	0.822431	1.02103	1.12417	0.863408	0.876562
TMOD3	Tropomodulin-3	1.02916	0.944128	0.801845	0.851139	1.03344	0.934695	0.840148	0.852014	0.896137	0.94384	0.819183	0.873177
CAV1	Caveolin-1;Caveolin	1.06242	0.941865	0.800171	0.905429	1.08047	0.909095	0.859086	0.897815	1.08892	1.06726	0.888947	0.872977
RPS26	40S ribosomal protein S26	1.00385	0.955333	0.981495	0.928181	1.006	0.959518	0.8664	0.76987	1.03301	0.810668	0.943588	0.871844
MYO1E	Unconventional myosin-Ie	1.09642	1.07418	0.769762	0.926115	1.14105	1.0288	0.878723	0.832428	1.02989	1.05206	0.834437	0.871744
CEP170	Centrosomal protein of 170 kDa	0.770574	0.881956	0.982503	0.808667	0.814249	0.798667	0.941525	0.909035	0.837583	0.853154	0.86288	0.860161
RPL5	60S ribosomal protein L5	0.846778	0.834308	0.865781	0.854312	0.942541	0.801689	0.912561	0.829516	0.826829	0.773102	0.937672	0.855627
PTRF	Polymerase I and transcript release factor	1.06065	1.12595	1.04726	0.984902	1.05964	1.14243	1.15316	0.806979	1.02548	1.15115	0.978244	0.855145
DHX30	Putative ATP-dependent RNA helicase DHX30	0.836608	0.829802	0.862145	0.858071	0.886546	0.851852	0.894297	0.809515	0.857894	0.853188	0.876529	0.854638
HNRNPA3	Heterogeneous nuclear ribonucleoprotein A3	0.915709	0.846775	0.803597	0.902458	0.879953	0.829364	0.889512	0.780959	0.893033	0.871857	0.80362	0.853973
SYNCRIP	Heterogeneous nuclear ribonucleoprotein Q	1.08886	0.984374	1.05539	0.987122	1.06224	1.09551	0.831997	0.814358	1.06064	1.00393	1.01639	0.853504
QPRT	Nicotinate-nucleotide pyrophosphorylase [carboxylating]	1.11512	1.12249	0.876783	0.81042	1.1315	1.07306	1.12135	1.10733	1.17644	1.18883	1.08217	0.850277
RPL17	60S ribosomal protein L17	0.936684	0.86686	0.864441	0.882009	0.864202	0.991644	0.871387	1.11659	0.980844	0.894637	0.890699	0.847337
NAP1L1	Nucleosome assembly protein 1-like 1	0.779866	0.844567	0.854639	0.889591	1.01278	0.808632	0.803695	0.871075	0.771962	0.785815	0.834467	0.844559
RPN2	Dolichyl-diphosphooligosaccharide--protein glycosyltransferase subunit 2	0.799726	0.801648	0.809727	0.802486	0.824232	0.783344	0.838539	0.817844	0.84373	0.847952	0.887067	0.844432
SETD1A	Histone-lysine N-methyltransferase SETD1A	0.852715	0.803469	0.781416	0.824937	0.814503	0.897214	0.959075	0.848984	0.846193	0.811352	0.804603	0.840196
PDZRN3	E3 ubiquitin-protein ligase PDZRN3	1.01299	0.890766	1.01735	0.931888	1.03619	0.763551	1.05404	0.847702	0.980099	0.83448	0.795121	0.839667
KRTAP20-2	Keratin-associated protein 20-2	0.840783	0.793533	0.793058	1.13129	0.803984	0.826907	0.896193	0.833197	0.834083	0.798297	0.863784	0.837844
MYO1D	Unconventional myosin-Id	1.09278	1.10324	0.876639	0.812545	1.10923	1.07966	0.932833	0.869711	1.02028	1.11133	0.796827	0.833321
SH3PXD2A	SH3 and PX domain-containing protein 2A	0.822294	0.764565	0.8275	0.892317	0.860037	0.808879	0.815435	0.802781	0.769539	0.845376	0.81603	0.830893
AP2S1	AP-2 complex subunit sigma	0.818035	0.942477	0.881005	0.963188	0.930297	0.823392	0.859821	0.881547	0.835691	1.02954	0.855641	0.830545
PCM1	Pericentriolar material 1 protein	0.903087	0.822327	0.988992	0.839521	1.03296	0.860772	1.03932	0.820054	0.808207	0.770901	0.863182	0.829334
FAM98A	Protein FAM98A	0.998632	0.970074	0.833209	0.915926	1.00972	1.03246	0.892719	0.942344	0.870424	0.833152	0.850535	0.829108
ERLIN1	Erlin-1	0.93476	0.884651	0.83663	0.842369	0.946681	0.815021	0.947498	0.830409	0.870366	0.90213	0.836084	0.823913
DDX17	Probable ATP-dependent RNA helicase DDX17	1.08086	1.08262	0.841351	0.864	1.06556	1.08942	0.866024	0.728259	1.09944	1.05802	0.895967	0.81842
NUFIP2	Nuclear fragile X mental retardation-interacting protein 2	1.00724	1.01218	0.794994	0.905964	1.05514	1.05849	1.08271	0.798934	1.02122	0.890862	0.922462	0.816722
RPLP2	60S acidic ribosomal protein P2	1.06666	1.06914	0.815162	0.934764	1.04913	0.844394	0.953263	0.854872	1.0757	0.94809	0.834277	0.813006
U2AF1	Splicing factor U2AF 35 kDa subunit	0.923481	0.888311	0.847814	0.861597	0.798415	0.831627	0.86247	0.801613	0.857911	0.779643	0.802379	0.811212
DNAJC13	DnaJ homolog subfamily C member 13	0.849795	0.761847	0.796578	0.852056	0.848915	0.841874	0.877615	0.890844	1.00945	0.830752	0.834799	0.809527
RPS11	40S ribosomal protein S11	0.855213	0.771102	0.840938	0.796394	0.828498	0.879937	0.87615	0.993098	0.919736	0.788268	0.89705	0.804327
MYO9B	Unconventional myosin-IXb	0.884317	0.924619	0.843083	0.844937	0.915129	0.920004	0.955186	0.876259	0.911529	0.806518	0.896017	0.803566
CEP290	Centrosomal protein of 290 kDa	0.767809	0.83125	0.863409	0.838033	0.832308	0.800208	0.873042	0.793401	0.736824	0.846331	0.95816	0.796782
RPL35A	60S ribosomal protein L35a	0.983406	0.839164	0.799478	0.808424	0.977332	0.760242	0.826104	0.963711	0.866389	0.870185	0.875521	0.793358
TTN	Titin	0.929621	1.01195	0.865294	1.03524	0.842816	0.847594	0.961228	0.928436	0.775488	0.905545	0.858683	0.789167
HNRNPM	Heterogeneous nuclear ribonucleoprotein M	0.963402	0.959744	0.833401	1.14999	1.03294	0.904849	0.954501	0.881984	1.04322	0.832238	0.901195	0.78805
IGF2BP2	Insulin-like growth factor 2 mRNA-binding protein 2	0.959374	1.03788	0.784874	0.851503	0.944259	0.995651	0.799179	0.838971	0.980966	1.00071	0.831636	0.783305
RPL34	60S ribosomal protein L34	1.00509	1.01471	0.893418	0.985746	1.00232	0.962634	0.870338	0.75189	1.03934	0.934917	0.96254	0.77895
FUS	RNA-binding protein FUS	0.972194	0.817778	1.07932	0.848879	0.993551	0.782453	0.972784	0.902912	0.960832	0.98913	1.08588	0.771227
RPL32	60S ribosomal protein L32	0.882782	0.85562	0.916657	0.871488	0.916937	0.837265	0.918901	0.998937	0.948131	0.966654	0.878121	0.767328
MYO1B	Unconventional myosin-Ib	1.14997	1.18481	0.875428	0.799012	1.18787	1.16679	0.814842	0.714048	1.08677	1.14508	0.900264	0.685329
