# Supplementary material for: DDX6 Helicase Behavior and Protein Partners in Human Adipose Tissue-Derived Stem Cells during Early Adipogenesis and Osteogenesis
Source: Int J Mol Sci. 2020 Apr 9;21(7):2607. doi: 10.3390/ijms21072607 (PMC7177724; doi:10.3390/ijms21072607)
Supplement: Supplementary file 1 [file ijms-21-02607-s001.zip › Supplementary Table S4.xlsx]

## Sheet: Planilha1
Table S4. Ontology analysis (gProfiler) of proteins indentified as associated to DDX6 in hASCs non-induced or induced to adipogenesis or osteogenesis for 24 hours
source	term name	term id	adjusted p value	negative log10 of adjusted p value	term size	query size	intersection size	effective domain size	intersections
GO:MF	RNA binding	GO:0003723	8.20843e-43	42.0857	1902	139	83	18098	DDX6,MYH9,PABPC1,EDC3,YBX1,RPL10A,RPS13,PABPC4,ATXN2,RPL7A,RPL27,RPS4X,RPL19,RPL11,RPL3,FAM120A,UPF1,RPS18,RPL15,RPL18,RPL4,CKAP4,RPL12,YBX3,RPL18A,RPL10,RPL13A,RPL28,LARP1,IFI16,PURA,NUDT21,ATXN2L,RPL24,LSM14A,RPL21,LSM14B,RPL6,RPS6,RPS8,RPS2,HNRNPK,DDX3X,RPS16,KTN1,C14ORF166,RPL14,HNRNPF,DDX1,RPL36,SAMHD1,MOV10,RPS23,RTCB,STAU1,MYH10,RPL35,ZC3HAV1,G3BP2,ELAVL1,FXR1,HNRNPL,RPL30,CLTC,RPS26,RPL5,…
GO:MF	structural constituent of ribosome	GO:0003735	4.68992e-41	40.3288	171	139	37	18098	RPL10A,RPS13,RPL7A,RPL27,RPS4X,RPL19,RPL11,RPL3,RPS18,RPL15,RPL18,RPL4,RPL12,RPL18A,RPL10,RPL13A,RPL28,RPL24,RPL21,RPL6,RPS6,RPS8,RPS2,RPS16,RPL14,RPL36,RPS23,RPL35,RPL30,RPS26,RPL5,RPL17,RPLP2,RPS11,RPL35A,RPL34,RPL32
GO:MF	structural molecule activity	GO:0005198	5.74104e-33	32.241	680	139	50	18098	MAP1B,CRYAB,TUBB,RPL10A,RPS13,RPL7A,RPL27,RPS4X,RPL19,RPL11,RPL3,RPS18,ACTA1,THBS1,RPL15,RPL18,RPL4,RPL12,RPL18A,RPL10,RPL13A,RPL28,RPL24,RPL21,RPL6,RPS6,RPS8,RPS2,RPS16,RPL14,RPL36,RPS23,MYL6,KRTAP24-1,MYL9,RPL35,TGFBI,FN1,ASPH,RPL30,CLTC,RPS26,RPL5,RPL17,RPLP2,RPS11,RPL35A,TTN,RPL34,RPL32
GO:MF	nucleic acid binding	GO:0003676	1.93975e-16	15.7123	4355	139	83	18098	DDX6,MYH9,PABPC1,EDC3,YBX1,RPL10A,RPS13,PABPC4,ATXN2,RPL7A,RPL27,RPS4X,RPL19,RPL11,RPL3,FAM120A,UPF1,RPS18,RPL15,RPL18,RPL4,CKAP4,RPL12,YBX3,RPL18A,RPL10,RPL13A,RPL28,LARP1,IFI16,PURA,NUDT21,ATXN2L,RPL24,LSM14A,RPL21,LSM14B,RPL6,RPS6,RPS8,RPS2,HNRNPK,DDX3X,RPS16,KTN1,C14ORF166,RPL14,HNRNPF,DDX1,RPL36,SAMHD1,MOV10,RPS23,RTCB,STAU1,MYH10,RPL35,ZC3HAV1,G3BP2,ELAVL1,FXR1,HNRNPL,RPL30,CLTC,RPS26,RPL5,…
GO:MF	organic cyclic compound binding	GO:0097159	1.34161e-14	13.8724	6365	139	98	18098	DDX6,MYH9,PABPC1,EDC3,YBX1,TUBB,RPL10A,RPS13,PABPC4,ATXN2,RPL7A,RPL27,RPS4X,RPL19,RPL11,RPL3,FAM120A,UPF1,RPS18,ACTA1,RPL15,RPL18,RPL4,CKAP4,RPL12,YBX3,HSPA5,RPL18A,RPL10,RPL13A,RPL28,LARP1,IFI16,PURA,NUDT21,ATXN2L,RPL24,LSM14A,RPL21,LSM14B,RPL6,RPS6,RPS8,RPS2,ATAD3A,HNRNPK,DDX3X,RPS16,KTN1,C14ORF166,RPL14,HNRNPF,DDX1,RPL36,SAMHD1,MOV10,RPS23,RTCB,MYO1C,STAU1,MYH10,RPL35,MAP4K4,ZC3HAV1,G3BP2,ELAV…
GO:MF	heterocyclic compound binding	GO:1901363	9.1499e-14	13.0386	6279	139	96	18098	DDX6,MYH9,PABPC1,EDC3,YBX1,TUBB,RPL10A,RPS13,PABPC4,ATXN2,RPL7A,RPL27,RPS4X,RPL19,RPL11,RPL3,FAM120A,UPF1,RPS18,ACTA1,RPL15,RPL18,RPL4,CKAP4,RPL12,YBX3,HSPA5,RPL18A,RPL10,RPL13A,RPL28,LARP1,IFI16,PURA,NUDT21,ATXN2L,RPL24,LSM14A,RPL21,LSM14B,RPL6,RPS6,RPS8,RPS2,ATAD3A,HNRNPK,DDX3X,RPS16,KTN1,C14ORF166,RPL14,HNRNPF,DDX1,RPL36,SAMHD1,MOV10,RPS23,RTCB,MYO1C,STAU1,MYH10,RPL35,MAP4K4,ZC3HAV1,G3BP2,ELAV…
GO:MF	cadherin binding	GO:0045296	6.53541e-11	10.1847	330	139	21	18098	DDX6,MYH9,MB21D2,RPL7A,RPL15,HSPA5,LARP1,ATXN2L,RPL24,RPL6,RPS2,HNRNPK,DDX3X,KTN1,RPL14,ZC3HAV1,TJP1,TMOD3,RPS26,RPL34,MYO1B
GO:MF	cell adhesion molecule binding	GO:0050839	4.90696e-10	9.30919	502	139	24	18098	DDX6,MYH9,MB21D2,RPL7A,THBS1,RPL15,HSPA5,LARP1,ATXN2L,RPL24,RPL6,RPS2,HNRNPK,DDX3X,KTN1,RPL14,TGFBI,ZC3HAV1,TJP1,FN1,TMOD3,RPS26,RPL34,MYO1B
GO:MF	mRNA binding	GO:0003729	1.77045e-09	8.75192	484	139	23	18098	DDX6,PABPC1,EDC3,RPS13,PABPC4,YBX3,RPL13A,LARP1,NUDT21,RPS2,DDX3X,MYH10,RPL35,G3BP2,ELAVL1,FXR1,RPS26,RPL5,HNRNPA3,SYNCRIP,HNRNPM,IGF2BP2,FUS
GO:MF	microfilament motor activity	GO:0000146	2.0611e-09	8.6859	22	139	8	18098	MYH9,MYO1C,MYH10,MYO6,MYO1E,MYO1D,MYO9B,MYO1B
GO:MF	actin-dependent ATPase activity	GO:0030898	1.17016e-07	6.93176	12	139	6	18098	MYH9,MYL6,MYO1C,MYH10,MYO1D,MYO1B
GO:MF	mRNA 5'-UTR binding	GO:0048027	4.14223e-07	6.38277	25	139	7	18098	RPS13,LARP1,DDX3X,MYH10,RPL5,SYNCRIP,IGF2BP2
GO:MF	mRNA 3'-UTR binding	GO:0003730	1.7292e-06	5.76216	93	139	10	18098	PABPC1,PABPC4,YBX3,LARP1,NUDT21,ELAVL1,FXR1,RPL5,IGF2BP2,FUS
GO:MF	ATPase activity, coupled	GO:0042623	4.60742e-06	5.33654	289	139	15	18098	DDX6,MYH9,UPF1,HSPA5,DDX3X,DDX1,MOV10,MYL6,MYO1C,MYH10,MYO1E,DHX30,MYO1D,DDX17,MYO1B
GO:MF	rRNA binding	GO:0019843	1.29065e-05	4.88919	60	139	8	18098	RPS13,RPS4X,RPL11,RPL3,RPS18,RPL12,RPL5,RPS11
GO:MF	protein binding	GO:0005515	1.47859e-05	4.83015	12715	139	125	18098	DDX6,FLII,MAP1B,MYH9,PABPC1,PDCD6,EDC3,YBX1,MB21D2,CRYAB,TUBB,ARHGAP24,RPL10A,RPS13,PABPC4,ATXN2,RPL7A,RPL27,RPS4X,RPL19,RPL11,RPL3,UPF1,RPS18,ACTA1,THBS1,RPL15,RPL4,RPL12,YBX3,HSPA5,RPL18A,RPL10,RPL28,LARP1,IFI16,PURA,NUDT21,AP2B1,HTRA1,ATXN2L,RPL24,MYL12A,RPL21,MVP,RPL6,RPS6,RPS8,RPS2,HNRNPK,DDX3X,RPS16,KTN1,C14ORF166,RPL14,HNRNPF,DDX1,USP7,SAMHD1,MOV10,RPS23,RTCB,MYL6,DCP1A,MYO1C,KANK2,STAU1,S…
GO:MF	double-stranded RNA binding	GO:0003725	6.94661e-05	4.15823	74	139	8	18098	LSM14A,DDX3X,DDX1,STAU1,ELAVL1,FXR1,CLTC,DHX30
GO:MF	ATPase activity	GO:0016887	0.00017049	3.7683	435	139	16	18098	DDX6,MYH9,UPF1,HSPA5,DDX3X,DDX1,MOV10,MYL6,MYO1C,MYH10,MYO1E,DHX30,MYO1D,DDX17,MYO9B,MYO1B
GO:MF	binding	GO:0005488	0.000224225	3.64932	15910	139	138	18098	DDX6,FLII,MAP1B,MYH9,PABPC1,PDCD6,EDC3,YBX1,MB21D2,CRYAB,TUBB,ARHGAP24,RPL10A,RPS13,PABPC4,ATXN2,RPL7A,RPL27,RPS4X,SLC25A3,RPL19,RPL11,RPL3,FAM120A,UPF1,RPS18,ACTA1,THBS1,RPL15,RPL18,RPL4,CKAP4,RPL12,YBX3,HSPA5,RPL18A,RPL10,RPL13A,RPL28,LARP1,IFI16,PURA,NUDT21,AP2B1,HTRA1,ATXN2L,RPL24,MYL12A,LSM14A,RPL21,MVP,LSM14B,RPL6,RPS6,RPS8,RPS2,ATAD3A,HNRNPK,DDX3X,RPS16,KTN1,C14ORF166,RPL14,HNRNPF,DDX1,USP…
GO:MF	single-stranded RNA binding	GO:0003727	0.000247692	3.60609	87	139	8	18098	PABPC1,PABPC4,LSM14A,DDX3X,HNRNPF,DDX1,FXR1,SYNCRIP
GO:MF	poly(A) binding	GO:0008143	0.000250956	3.6004	20	139	5	18098	PABPC1,PABPC4,DDX3X,DDX1,SYNCRIP
GO:MF	motor activity	GO:0003774	0.000901499	3.04503	139	139	9	18098	MYH9,MYL6,MYO1C,MYH10,MYO6,MYO1E,MYO1D,MYO9B,MYO1B
GO:MF	poly-purine tract binding	GO:0070717	0.00102601	2.98885	26	139	5	18098	PABPC1,PABPC4,DDX3X,DDX1,SYNCRIP
GO:MF	protein-containing complex binding	GO:0044877	0.00103415	2.98542	1128	139	25	18098	FLII,MAP1B,MYH9,MB21D2,CRYAB,TUBB,SLC25A3,THBS1,YBX3,HSPA5,LARP1,AP2B1,DDX3X,MYO1C,MYH10,TGFBI,FN1,MYO6,AP2A1,CAV1,MYO1E,RPN2,MYO1D,TTN,MYO1B
GO:MF	RNA helicase activity	GO:0003724	0.00113385	2.94545	74	139	7	18098	DDX6,UPF1,DDX3X,DDX1,MOV10,DHX30,DDX17
GO:MF	calmodulin binding	GO:0005516	0.0025068	2.60088	201	139	10	18098	MYH9,MYO1C,MYH10,TJP1,MYO6,MYO1E,MYO1D,MYO9B,TTN,MYO1B
GO:MF	ADP binding	GO:0043531	0.00727046	2.13844	38	139	5	18098	MYH9,ACTA1,MYH10,MYO6,MYO9B
GO:MF	actin filament binding	GO:0051015	0.0136974	1.86336	194	139	9	18098	FLII,MYH9,MYO1C,MYH10,MYO6,MYO1E,MYO1D,TTN,MYO1B
GO:MF	pyrophosphatase activity	GO:0016462	0.0252276	1.59812	866	139	19	18098	DDX6,MYH9,TUBB,UPF1,HSPA5,DDX3X,DDX1,MOV10,MYL6,MYO1C,MYH10,PRUNE2,MYO6,MYO1E,DHX30,MYO1D,DDX17,MYO9B,MYO1B
GO:MF	hydrolase activity, acting on acid anhydrides	GO:0016817	0.0268546	1.57098	870	139	19	18098	DDX6,MYH9,TUBB,UPF1,HSPA5,DDX3X,DDX1,MOV10,MYL6,MYO1C,MYH10,PRUNE2,MYO6,MYO1E,DHX30,MYO1D,DDX17,MYO9B,MYO1B
GO:MF	hydrolase activity, acting on acid anhydrides, in phosphorus-containing anhydrides	GO:0016818	0.0268546	1.57098	870	139	19	18098	DDX6,MYH9,TUBB,UPF1,HSPA5,DDX3X,DDX1,MOV10,MYL6,MYO1C,MYH10,PRUNE2,MYO6,MYO1E,DHX30,MYO1D,DDX17,MYO9B,MYO1B
GO:MF	clathrin adaptor activity	GO:0035615	0.0365326	1.43732	10	139	3	18098	AP2B1,AP2A1,AP2S1
GO:MF	nucleoside-triphosphatase activity	GO:0017111	0.0384794	1.41477	816	139	18	18098	DDX6,MYH9,TUBB,UPF1,HSPA5,DDX3X,DDX1,MOV10,MYL6,MYO1C,MYH10,MYO6,MYO1E,DHX30,MYO1D,DDX17,MYO9B,MYO1B
GO:MF	cytoskeletal protein binding	GO:0008092	0.0450774	1.34604	984	139	20	18098	FLII,MAP1B,MYH9,CRYAB,ACTA1,KTN1,RTCB,DCP1A,MYO1C,MYH10,MYL9,MAP4K4,MYO6,TMOD3,MYO1E,MYO1D,MYO9B,TTN,FUS,MYO1B
GO:MF	5S rRNA binding	GO:0008097	0.0499498	1.30147	11	139	3	18098	RPL11,RPL3,RPL5
GO:BP	nuclear-transcribed mRNA catabolic process, nonsense-mediated decay	GO:0000184	8.41474e-55	54.075	122	135	41	17847	PABPC1,RPL10A,RPS13,RPL7A,RPL27,RPS4X,RPL19,RPL11,RPL3,UPF1,RPS18,RPL15,RPL18,RPL4,RPL12,RPL18A,RPL10,RPL13A,RPL28,RPL24,RPL21,RPL6,RPS6,RPS8,RPS2,RPS16,RPL14,RPL36,RPS23,DCP1A,RPL35,DCP1B,RPL30,RPS26,RPL5,RPL17,RPLP2,RPS11,RPL35A,RPL34,RPL32
GO:BP	mRNA catabolic process	GO:0006402	7.00098e-54	53.1548	371	135	55	17847	DDX6,PABPC1,EDC3,YBX1,RPL10A,RPS13,PABPC4,RPL7A,RPL27,RPS4X,RPL19,RPL11,RPL3,UPF1,RPS18,RPL15,RPL18,RPL4,RPL12,YBX3,RPL18A,RPL10,RPL13A,RPL28,LARP1,RPL24,RPL21,RPL6,RPS6,RPS8,RPS2,RPS16,RPL14,RPL36,MOV10,RPS23,DCP1A,RPL35,ZC3HAV1,DCP1B,ELAVL1,FXR1,RPL30,RPS26,RPL5,SYNCRIP,RPL17,RPLP2,RPS11,RPL35A,HNRNPM,IGF2BP2,RPL34,FUS,RPL32
GO:BP	SRP-dependent cotranslational protein targeting to membrane	GO:0006614	1.10293e-51	50.9575	96	135	37	17847	RPL10A,RPS13,RPL7A,RPL27,RPS4X,RPL19,RPL11,RPL3,RPS18,RPL15,RPL18,RPL4,RPL12,RPL18A,RPL10,RPL13A,RPL28,RPL24,RPL21,RPL6,RPS6,RPS8,RPS2,RPS16,RPL14,RPL36,RPS23,RPL35,RPL30,RPS26,RPL5,RPL17,RPLP2,RPS11,RPL35A,RPL34,RPL32
GO:BP	RNA catabolic process	GO:0006401	1.65049e-51	50.7824	408	135	55	17847	DDX6,PABPC1,EDC3,YBX1,RPL10A,RPS13,PABPC4,RPL7A,RPL27,RPS4X,RPL19,RPL11,RPL3,UPF1,RPS18,RPL15,RPL18,RPL4,RPL12,YBX3,RPL18A,RPL10,RPL13A,RPL28,LARP1,RPL24,RPL21,RPL6,RPS6,RPS8,RPS2,RPS16,RPL14,RPL36,MOV10,RPS23,DCP1A,RPL35,ZC3HAV1,DCP1B,ELAVL1,FXR1,RPL30,RPS26,RPL5,SYNCRIP,RPL17,RPLP2,RPS11,RPL35A,HNRNPM,IGF2BP2,RPL34,FUS,RPL32
GO:BP	protein targeting to ER	GO:0045047	3.56718e-51	50.4477	109	135	38	17847	RPL10A,RPS13,RPL7A,RPL27,RPS4X,RPL19,RPL11,RPL3,RPS18,RPL15,RPL18,RPL4,RPL12,HSPA5,RPL18A,RPL10,RPL13A,RPL28,RPL24,RPL21,RPL6,RPS6,RPS8,RPS2,RPS16,RPL14,RPL36,RPS23,RPL35,RPL30,RPS26,RPL5,RPL17,RPLP2,RPS11,RPL35A,RPL34,RPL32
GO:BP	cotranslational protein targeting to membrane	GO:0006613	1.11534e-50	49.9526	101	135	37	17847	RPL10A,RPS13,RPL7A,RPL27,RPS4X,RPL19,RPL11,RPL3,RPS18,RPL15,RPL18,RPL4,RPL12,RPL18A,RPL10,RPL13A,RPL28,RPL24,RPL21,RPL6,RPS6,RPS8,RPS2,RPS16,RPL14,RPL36,RPS23,RPL35,RPL30,RPS26,RPL5,RPL17,RPLP2,RPS11,RPL35A,RPL34,RPL32
GO:BP	establishment of protein localization to endoplasmic reticulum	GO:0072599	1.84974e-50	49.7329	113	135	38	17847	RPL10A,RPS13,RPL7A,RPL27,RPS4X,RPL19,RPL11,RPL3,RPS18,RPL15,RPL18,RPL4,RPL12,HSPA5,RPL18A,RPL10,RPL13A,RPL28,RPL24,RPL21,RPL6,RPS6,RPS8,RPS2,RPS16,RPL14,RPL36,RPS23,RPL35,RPL30,RPS26,RPL5,RPL17,RPLP2,RPS11,RPL35A,RPL34,RPL32
GO:BP	nucleobase-containing compound catabolic process	GO:0034655	2.82939e-47	46.5483	544	135	57	17847	DDX6,PABPC1,EDC3,YBX1,RPL10A,RPS13,PABPC4,RPL7A,RPL27,RPS4X,RPL19,RPL11,RPL3,UPF1,RPS18,RPL15,RPL18,RPL4,RPL12,YBX3,RPL18A,RPL10,RPL13A,RPL28,LARP1,RPL24,RPL21,RPL6,RPS6,RPS8,RPS2,RPS16,RPL14,RPL36,SAMHD1,MOV10,RPS23,DCP1A,RPL35,ZC3HAV1,DCP1B,ELAVL1,FXR1,NT5E,RPL30,RPS26,RPL5,SYNCRIP,RPL17,RPLP2,RPS11,RPL35A,HNRNPM,IGF2BP2,RPL34,FUS,RPL32
GO:BP	nuclear-transcribed mRNA catabolic process	GO:0000956	4.31562e-47	46.365	211	135	43	17847	DDX6,PABPC1,EDC3,RPL10A,RPS13,RPL7A,RPL27,RPS4X,RPL19,RPL11,RPL3,UPF1,RPS18,RPL15,RPL18,RPL4,RPL12,RPL18A,RPL10,RPL13A,RPL28,RPL24,RPL21,RPL6,RPS6,RPS8,RPS2,RPS16,RPL14,RPL36,RPS23,DCP1A,RPL35,DCP1B,RPL30,RPS26,RPL5,RPL17,RPLP2,RPS11,RPL35A,RPL34,RPL32
GO:BP	protein localization to endoplasmic reticulum	GO:0070972	9.71761e-47	46.0124	137	135	38	17847	RPL10A,RPS13,RPL7A,RPL27,RPS4X,RPL19,RPL11,RPL3,RPS18,RPL15,RPL18,RPL4,RPL12,HSPA5,RPL18A,RPL10,RPL13A,RPL28,RPL24,RPL21,RPL6,RPS6,RPS8,RPS2,RPS16,RPL14,RPL36,RPS23,RPL35,RPL30,RPS26,RPL5,RPL17,RPLP2,RPS11,RPL35A,RPL34,RPL32
GO:BP	heterocycle catabolic process	GO:0046700	1.38559e-46	45.8584	591	135	58	17847	DDX6,PABPC1,EDC3,YBX1,RPL10A,RPS13,PABPC4,RPL7A,RPL27,RPS4X,RPL19,RPL11,RPL3,UPF1,RPS18,RPL15,RPL18,RPL4,RPL12,YBX3,RPL18A,RPL10,RPL13A,RPL28,LARP1,RPL24,RPL21,RPL6,RPS6,RPS8,RPS2,RPS16,RPL14,RPL36,SAMHD1,MOV10,RPS23,DCP1A,RPL35,ZC3HAV1,DCP1B,ELAVL1,FXR1,NT5E,RPL30,RPS26,RPL5,SYNCRIP,QPRT,RPL17,RPLP2,RPS11,RPL35A,HNRNPM,IGF2BP2,RPL34,FUS,RPL32
GO:BP	cellular nitrogen compound catabolic process	GO:0044270	1.52935e-46	45.8155	592	135	58	17847	DDX6,PABPC1,EDC3,YBX1,RPL10A,RPS13,PABPC4,RPL7A,RPL27,RPS4X,RPL19,RPL11,RPL3,UPF1,RPS18,RPL15,RPL18,RPL4,RPL12,YBX3,RPL18A,RPL10,RPL13A,RPL28,LARP1,RPL24,RPL21,RPL6,RPS6,RPS8,RPS2,RPS16,RPL14,RPL36,SAMHD1,MOV10,RPS23,DCP1A,RPL35,ZC3HAV1,DCP1B,ELAVL1,FXR1,NT5E,RPL30,RPS26,RPL5,SYNCRIP,QPRT,RPL17,RPLP2,RPS11,RPL35A,HNRNPM,IGF2BP2,RPL34,FUS,RPL32
GO:BP	translational initiation	GO:0006413	3.56666e-45	44.4477	196	135	41	17847	PABPC1,RPL10A,RPS13,RPL7A,RPL27,RPS4X,RPL19,RPL11,RPL3,RPS18,RPL15,RPL18,RPL4,RPL12,RPL18A,RPL10,RPL13A,RPL28,LARP1,RPL24,RPL21,RPL6,RPS6,RPS8,RPS2,DDX3X,RPS16,RPL14,DDX1,RPL36,RPS23,RPL35,RPL30,RPS26,RPL5,RPL17,RPLP2,RPS11,RPL35A,RPL34,RPL32
GO:BP	organic cyclic compound catabolic process	GO:1901361	1.18828e-44	43.9251	638	135	58	17847	DDX6,PABPC1,EDC3,YBX1,RPL10A,RPS13,PABPC4,RPL7A,RPL27,RPS4X,RPL19,RPL11,RPL3,UPF1,RPS18,RPL15,RPL18,RPL4,RPL12,YBX3,RPL18A,RPL10,RPL13A,RPL28,LARP1,RPL24,RPL21,RPL6,RPS6,RPS8,RPS2,RPS16,RPL14,RPL36,SAMHD1,MOV10,RPS23,DCP1A,RPL35,ZC3HAV1,DCP1B,ELAVL1,FXR1,NT5E,RPL30,RPS26,RPL5,SYNCRIP,QPRT,RPL17,RPLP2,RPS11,RPL35A,HNRNPM,IGF2BP2,RPL34,FUS,RPL32
GO:BP	aromatic compound catabolic process	GO:0019439	1.52892e-44	43.8156	607	135	57	17847	DDX6,PABPC1,EDC3,YBX1,RPL10A,RPS13,PABPC4,RPL7A,RPL27,RPS4X,RPL19,RPL11,RPL3,UPF1,RPS18,RPL15,RPL18,RPL4,RPL12,YBX3,RPL18A,RPL10,RPL13A,RPL28,LARP1,RPL24,RPL21,RPL6,RPS6,RPS8,RPS2,RPS16,RPL14,RPL36,SAMHD1,MOV10,RPS23,DCP1A,RPL35,ZC3HAV1,DCP1B,ELAVL1,FXR1,NT5E,RPL30,RPS26,RPL5,SYNCRIP,RPL17,RPLP2,RPS11,RPL35A,HNRNPM,IGF2BP2,RPL34,FUS,RPL32
GO:BP	mRNA metabolic process	GO:0016071	1.97198e-43	42.7051	860	135	63	17847	DDX6,PABPC1,EDC3,YBX1,RPL10A,RPS13,PABPC4,RPL7A,RPL27,RPS4X,RPL19,RPL11,RPL3,UPF1,RPS18,RPL15,RPL18,RPL4,RPL12,YBX3,RPL18A,RPL10,RPL13A,RPL28,LARP1,NUDT21,RPL24,RPL21,RPL6,RPS6,RPS8,RPS2,HNRNPK,RPS16,RPL14,HNRNPF,DDX1,RPL36,MOV10,RPS23,DCP1A,RPL35,ZC3HAV1,DCP1B,ELAVL1,FXR1,HNRNPL,RPL30,RPS26,RPL5,HNRNPA3,SYNCRIP,RPL17,DDX17,RPLP2,U2AF1,RPS11,RPL35A,HNRNPM,IGF2BP2,RPL34,FUS,RPL32
GO:BP	protein targeting to membrane	GO:0006612	6.51131e-42	41.1863	195	135	39	17847	RPL10A,RPS13,RPL7A,RPL27,RPS4X,RPL19,RPL11,RPL3,RPS18,RPL15,RPL18,RPL4,RPL12,HSPA5,RPL18A,RPL10,RPL13A,RPL28,RPL24,RPL21,RPL6,RPS6,RPS8,RPS2,RPS16,RPL14,RPL36,RPS23,MYO1C,RPL35,RPL30,RPS26,RPL5,RPL17,RPLP2,RPS11,RPL35A,RPL34,RPL32
GO:BP	viral transcription	GO:0019083	3.25408e-40	39.4876	178	135	37	17847	RPL10A,RPS13,RPL7A,RPL27,RPS4X,RPL19,RPL11,RPL3,RPS18,RPL15,RPL18,RPL4,RPL12,RPL18A,RPL10,RPL13A,RPL28,RPL24,RPL21,RPL6,RPS6,RPS8,RPS2,RPS16,RPL14,RPL36,RPS23,RPL35,RPL30,RPS26,RPL5,RPL17,RPLP2,RPS11,RPL35A,RPL34,RPL32
GO:BP	viral gene expression	GO:0019080	1.26364e-38	37.8984	195	135	37	17847	RPL10A,RPS13,RPL7A,RPL27,RPS4X,RPL19,RPL11,RPL3,RPS18,RPL15,RPL18,RPL4,RPL12,RPL18A,RPL10,RPL13A,RPL28,RPL24,RPL21,RPL6,RPS6,RPS8,RPS2,RPS16,RPL14,RPL36,RPS23,RPL35,RPL30,RPS26,RPL5,RPL17,RPLP2,RPS11,RPL35A,RPL34,RPL32
GO:BP	translation	GO:0006412	2.89459e-36	35.5384	730	135	54	17847	PABPC1,RPL10A,RPS13,PABPC4,ATXN2,RPL7A,RPL27,RPS4X,RPL19,RPL11,RPL3,UPF1,RPS18,THBS1,RPL15,RPL18,RPL4,RPL12,YBX3,RPL18A,RPL10,RPL13A,RPL28,LARP1,PURA,RPL24,LSM14A,RPL21,LSM14B,RPL6,RPS6,RPS8,RPS2,DDX3X,RPS16,RPL14,DDX1,RPL36,MOV10,RPS23,RPL35,ELAVL1,FXR1,RPL30,RPS26,RPL5,SYNCRIP,RPL17,RPLP2,RPS11,RPL35A,IGF2BP2,RPL34,RPL32
GO:BP	peptide biosynthetic process	GO:0043043	1.69984e-35	34.7696	755	135	54	17847	PABPC1,RPL10A,RPS13,PABPC4,ATXN2,RPL7A,RPL27,RPS4X,RPL19,RPL11,RPL3,UPF1,RPS18,THBS1,RPL15,RPL18,RPL4,RPL12,YBX3,RPL18A,RPL10,RPL13A,RPL28,LARP1,PURA,RPL24,LSM14A,RPL21,LSM14B,RPL6,RPS6,RPS8,RPS2,DDX3X,RPS16,RPL14,DDX1,RPL36,MOV10,RPS23,RPL35,ELAVL1,FXR1,RPL30,RPS26,RPL5,SYNCRIP,RPL17,RPLP2,RPS11,RPL35A,IGF2BP2,RPL34,RPL32
GO:BP	cellular macromolecule catabolic process	GO:0044265	8.90112e-35	34.0506	1194	135	63	17847	DDX6,PABPC1,EDC3,YBX1,RPL10A,RPS13,PABPC4,RPL7A,RPL27,RPS4X,RPL19,RPL11,RPL3,UPF1,RPS18,RPL15,RPL18,RPL4,RPL12,YBX3,HSPA5,RPL18A,RPL10,RPL13A,RPL28,LARP1,AP2B1,RPL24,RPL21,RPL6,RPS6,RPS8,RPS2,RPS16,RPL14,USP7,RPL36,MOV10,RPS23,DCP1A,RPL35,ZC3HAV1,DCP1B,ELAVL1,FXR1,RPL30,CLTC,AP2A1,CAV1,RPS26,RPL5,SYNCRIP,RPL17,AP2S1,ERLIN1,RPLP2,RPS11,RPL35A,HNRNPM,IGF2BP2,RPL34,FUS,RPL32
GO:BP	viral process	GO:0016032	2.70235e-33	32.5683	832	135	54	17847	DDX6,PABPC1,RPL10A,RPS13,RPL7A,RPL27,RPS4X,RPL19,RPL11,RPL3,UPF1,RPS18,RPL15,RPL18,RPL4,RPL12,RPL18A,RPL10,RPL13A,RPL28,LARP1,IFI16,AP2B1,RPL24,RPL21,RPL6,RPS6,RPS8,RPS2,HNRNPK,DDX3X,RPS16,C14ORF166,RPL14,USP7,RPL36,RPS23,STAU1,RPL35,ZC3HAV1,G3BP2,RPL30,AP2A1,CAV1,RPS26,RPL5,SYNCRIP,RPL17,AP2S1,RPLP2,RPS11,RPL35A,RPL34,RPL32
GO:BP	symbiotic process	GO:0044403	5.05841e-33	32.296	886	135	55	17847	DDX6,PABPC1,RPL10A,RPS13,RPL7A,RPL27,RPS4X,RPL19,RPL11,RPL3,UPF1,RPS18,RPL15,RPL18,RPL4,RPL12,RPL18A,RPL10,RPL13A,RPL28,LARP1,IFI16,AP2B1,RPL24,RPL21,RPL6,RPS6,RPS8,RPS2,HNRNPK,DDX3X,RPS16,C14ORF166,RPL14,USP7,RPL36,RPS23,STAU1,RPL35,ZC3HAV1,G3BP2,FN1,RPL30,AP2A1,CAV1,RPS26,RPL5,SYNCRIP,RPL17,AP2S1,RPLP2,RPS11,RPL35A,RPL34,RPL32
GO:BP	establishment of protein localization to membrane	GO:0090150	1.47035e-32	31.8326	330	135	39	17847	RPL10A,RPS13,RPL7A,RPL27,RPS4X,RPL19,RPL11,RPL3,RPS18,RPL15,RPL18,RPL4,RPL12,HSPA5,RPL18A,RPL10,RPL13A,RPL28,RPL24,RPL21,RPL6,RPS6,RPS8,RPS2,RPS16,RPL14,RPL36,RPS23,MYO1C,RPL35,RPL30,RPS26,RPL5,RPL17,RPLP2,RPS11,RPL35A,RPL34,RPL32
GO:BP	interspecies interaction between organisms	GO:0044419	9.01782e-32	31.0449	936	135	55	17847	DDX6,PABPC1,RPL10A,RPS13,RPL7A,RPL27,RPS4X,RPL19,RPL11,RPL3,UPF1,RPS18,RPL15,RPL18,RPL4,RPL12,RPL18A,RPL10,RPL13A,RPL28,LARP1,IFI16,AP2B1,RPL24,RPL21,RPL6,RPS6,RPS8,RPS2,HNRNPK,DDX3X,RPS16,C14ORF166,RPL14,USP7,RPL36,RPS23,STAU1,RPL35,ZC3HAV1,G3BP2,FN1,RPL30,AP2A1,CAV1,RPS26,RPL5,SYNCRIP,RPL17,AP2S1,RPLP2,RPS11,RPL35A,RPL34,RPL32
GO:BP	peptide metabolic process	GO:0006518	1.1756e-31	30.9297	895	135	54	17847	PABPC1,RPL10A,RPS13,PABPC4,ATXN2,RPL7A,RPL27,RPS4X,RPL19,RPL11,RPL3,UPF1,RPS18,THBS1,RPL15,RPL18,RPL4,RPL12,YBX3,RPL18A,RPL10,RPL13A,RPL28,LARP1,PURA,RPL24,LSM14A,RPL21,LSM14B,RPL6,RPS6,RPS8,RPS2,DDX3X,RPS16,RPL14,DDX1,RPL36,MOV10,RPS23,RPL35,ELAVL1,FXR1,RPL30,RPS26,RPL5,SYNCRIP,RPL17,RPLP2,RPS11,RPL35A,IGF2BP2,RPL34,RPL32
GO:BP	amide biosynthetic process	GO:0043604	1.3187e-31	30.8799	897	135	54	17847	PABPC1,RPL10A,RPS13,PABPC4,ATXN2,RPL7A,RPL27,RPS4X,RPL19,RPL11,RPL3,UPF1,RPS18,THBS1,RPL15,RPL18,RPL4,RPL12,YBX3,RPL18A,RPL10,RPL13A,RPL28,LARP1,PURA,RPL24,LSM14A,RPL21,LSM14B,RPL6,RPS6,RPS8,RPS2,DDX3X,RPS16,RPL14,DDX1,RPL36,MOV10,RPS23,RPL35,ELAVL1,FXR1,RPL30,RPS26,RPL5,SYNCRIP,RPL17,RPLP2,RPS11,RPL35A,IGF2BP2,RPL34,RPL32
GO:BP	macromolecule catabolic process	GO:0009057	3.60242e-31	30.4434	1431	135	64	17847	DDX6,PABPC1,EDC3,YBX1,RPL10A,RPS13,PABPC4,RPL7A,RPL27,RPS4X,RPL19,RPL11,RPL3,UPF1,RPS18,RPL15,RPL18,RPL4,RPL12,YBX3,HSPA5,RPL18A,RPL10,RPL13A,RPL28,LARP1,AP2B1,RPL24,RPL21,RPL6,RPS6,RPS8,RPS2,RPS16,RPL14,USP7,RPL36,MOV10,RPS23,DCP1A,RPL35,ZC3HAV1,MYCBP2,DCP1B,ELAVL1,FXR1,RPL30,CLTC,AP2A1,CAV1,RPS26,RPL5,SYNCRIP,RPL17,AP2S1,ERLIN1,RPLP2,RPS11,RPL35A,HNRNPM,IGF2BP2,RPL34,FUS,RPL32
GO:BP	protein targeting	GO:0006605	3.83164e-28	27.4166	428	135	39	17847	RPL10A,RPS13,RPL7A,RPL27,RPS4X,RPL19,RPL11,RPL3,RPS18,RPL15,RPL18,RPL4,RPL12,HSPA5,RPL18A,RPL10,RPL13A,RPL28,RPL24,RPL21,RPL6,RPS6,RPS8,RPS2,RPS16,RPL14,RPL36,RPS23,MYO1C,RPL35,RPL30,RPS26,RPL5,RPL17,RPLP2,RPS11,RPL35A,RPL34,RPL32
GO:BP	protein localization to membrane	GO:0072657	4.49815e-26	25.347	636	135	43	17847	RPL10A,RPS13,RPL7A,RPL27,RPS4X,RPL19,RPL11,RPL3,RPS18,RPL15,RPL18,RPL4,RPL12,HSPA5,RPL18A,RPL10,RPL13A,RPL28,AP2B1,RPL24,MYL12A,RPL21,RPL6,RPS6,RPS8,RPS2,RPS16,RPL14,RPL36,RPS23,MYO1C,RPL35,RPL30,CLTC,CAV1,RPS26,RPL5,RPL17,RPLP2,RPS11,RPL35A,RPL34,RPL32
GO:BP	cellular amide metabolic process	GO:0043603	6.74336e-26	25.1711	1163	135	54	17847	PABPC1,RPL10A,RPS13,PABPC4,ATXN2,RPL7A,RPL27,RPS4X,RPL19,RPL11,RPL3,UPF1,RPS18,THBS1,RPL15,RPL18,RPL4,RPL12,YBX3,RPL18A,RPL10,RPL13A,RPL28,LARP1,PURA,RPL24,LSM14A,RPL21,LSM14B,RPL6,RPS6,RPS8,RPS2,DDX3X,RPS16,RPL14,DDX1,RPL36,MOV10,RPS23,RPL35,ELAVL1,FXR1,RPL30,RPS26,RPL5,SYNCRIP,RPL17,RPLP2,RPS11,RPL35A,IGF2BP2,RPL34,RPL32
GO:BP	organic substance catabolic process	GO:1901575	1.20026e-23	22.9207	2216	135	68	17847	DDX6,PABPC1,EDC3,YBX1,RPL10A,RPS13,PABPC4,RPL7A,RPL27,RPS4X,RPL19,RPL11,RPL3,UPF1,RPS18,RPL15,RPL18,RPL4,RPL12,YBX3,HSPA5,RPL18A,RPL10,RPL13A,RPL28,LARP1,AP2B1,RPL24,RPL21,RPL6,RPS6,RPS8,RPS2,RPS16,RPL14,USP7,RPL36,SAMHD1,MOV10,RPS23,DCP1A,RPL35,ZC3HAV1,PRUNE2,MYCBP2,DCP1B,ELAVL1,FXR1,NT5E,RPL30,CLTC,AP2A1,CAV1,RPS26,RPL5,SYNCRIP,QPRT,RPL17,AP2S1,ERLIN1,RPLP2,RPS11,RPL35A,HNRNPM,IGF2BP2,RPL34,FUS…
GO:BP	establishment of protein localization to organelle	GO:0072594	1.4402e-23	22.8416	565	135	39	17847	RPL10A,RPS13,RPL7A,RPL27,RPS4X,RPL19,RPL11,RPL3,RPS18,RPL15,RPL18,RPL4,RPL12,HSPA5,RPL18A,RPL10,RPL13A,RPL28,AP2B1,RPL24,RPL21,RPL6,RPS6,RPS8,RPS2,RPS16,RPL14,RPL36,RPS23,RPL35,RPL30,RPS26,RPL5,RPL17,RPLP2,RPS11,RPL35A,RPL34,RPL32
GO:BP	cellular catabolic process	GO:0044248	7.84411e-23	22.1055	2287	135	68	17847	DDX6,PABPC1,EDC3,YBX1,RPL10A,RPS13,PABPC4,RPL7A,RPL27,RPS4X,RPL19,RPL11,RPL3,UPF1,RPS18,RPL15,RPL18,RPL4,RPL12,YBX3,HSPA5,RPL18A,RPL10,RPL13A,RPL28,LARP1,IFI16,AP2B1,RPL24,RPL21,RPL6,RPS6,RPS8,RPS2,RPS16,RPL14,USP7,RPL36,SAMHD1,MOV10,RPS23,DCP1A,RPL35,ZC3HAV1,PRUNE2,DCP1B,ELAVL1,FXR1,NT5E,RPL30,CLTC,AP2A1,CAV1,RPS26,RPL5,SYNCRIP,QPRT,RPL17,AP2S1,ERLIN1,RPLP2,RPS11,RPL35A,HNRNPM,IGF2BP2,RPL34,FUS,…
GO:BP	negative regulation of gene expression	GO:0010629	3.46745e-22	21.46	2120	135	65	17847	DDX6,PABPC1,EDC3,YBX1,CRYAB,RPL10A,RPS13,PABPC4,RPL7A,RPL27,RPS4X,RPL19,RPL11,RPL3,UPF1,RPS18,THBS1,RPL15,RPL18,RPL4,RPL12,YBX3,RPL18A,RPL10,RPL13A,RPL28,LARP1,IFI16,PURA,RPL24,RPL21,RPL6,RPS6,RPS8,RPS2,HNRNPK,DDX3X,RPS16,RPL14,RPL36,MOV10,RPS23,DCP1A,KANK2,SERPINE1,RPL35,ZC3HAV1,DCP1B,ELAVL1,FXR1,RPL30,CAV1,RPS26,RPL5,SYNCRIP,RPL17,DDX17,RPLP2,RPS11,RPL35A,HNRNPM,IGF2BP2,RPL34,FUS,RPL32
GO:BP	intracellular protein transport	GO:0006886	5.11682e-22	21.291	1162	135	50	17847	PDCD6,RPL10A,RPS13,RPL7A,RPL27,RPS4X,RPL19,RPL11,RPL3,UPF1,RPS18,RPL15,RPL18,RPL4,RPL12,HSPA5,RPL18A,RPL10,RPL13A,RPL28,PURA,AP2B1,RPL24,RPL21,RPL6,RPS6,RPS8,RPS2,RPS16,RPL14,RPL36,RPS23,MYO1C,RPL35,MYO6,RPL30,CLTC,AP2A1,RPS26,RPL5,RPL17,AP2S1,PCM1,RPLP2,U2AF1,RPS11,CEP290,RPL35A,RPL34,RPL32
GO:BP	organonitrogen compound biosynthetic process	GO:1901566	9.80862e-21	20.0084	1884	135	60	17847	PABPC1,RPL10A,RPS13,PABPC4,ATXN2,RPL7A,RPL27,RPS4X,RPL19,RPL11,RPL3,UPF1,RPS18,THBS1,RPL15,RPL18,RPL4,RPL12,YBX3,RPL18A,RPL10,RPL13A,RPL28,LARP1,PURA,RPL24,LSM14A,RPL21,LSM14B,RPL6,RPS6,RPS8,RPS2,HNRNPK,DDX3X,RPS16,RPL14,DDX1,RPL36,MOV10,RPS23,RPL35,ELAVL1,FXR1,NT5E,RPL30,CLTC,AP2A1,RPS26,RPL5,SYNCRIP,QPRT,RPL17,RPN2,RPLP2,RPS11,RPL35A,IGF2BP2,RPL34,RPL32
GO:BP	protein localization to organelle	GO:0033365	4.69988e-20	19.3279	949	135	44	17847	YBX1,RPL10A,RPS13,RPL7A,RPL27,RPS4X,RPL19,RPL11,RPL3,RPS18,RPL15,RPL18,RPL4,RPL12,HSPA5,RPL18A,RPL10,RPL13A,RPL28,AP2B1,RPL24,RPL21,RPL6,RPS6,RPS8,RPS2,DDX3X,RPS16,RPL14,DDX1,RPL36,RPS23,DCP1A,RPL35,RPL30,RPS26,RPL5,RPL17,PCM1,RPLP2,RPS11,RPL35A,RPL34,RPL32
GO:BP	catabolic process	GO:0009056	9.79533e-20	19.009	2665	135	69	17847	DDX6,PABPC1,EDC3,YBX1,RPL10A,RPS13,PABPC4,RPL7A,RPL27,RPS4X,RPL19,RPL11,RPL3,UPF1,RPS18,RPL15,RPL18,RPL4,RPL12,YBX3,HSPA5,RPL18A,RPL10,RPL13A,RPL28,LARP1,IFI16,AP2B1,RPL24,RPL21,RPL6,RPS6,RPS8,RPS2,RPS16,RPL14,USP7,RPL36,SAMHD1,MOV10,RPS23,DCP1A,RPL35,ZC3HAV1,PRUNE2,MYCBP2,DCP1B,ELAVL1,FXR1,NT5E,RPL30,CLTC,AP2A1,CAV1,RPS26,RPL5,SYNCRIP,QPRT,RPL17,AP2S1,ERLIN1,RPLP2,RPS11,RPL35A,HNRNPM,IGF2BP2,RPL…
GO:BP	negative regulation of macromolecule metabolic process	GO:0010605	4.31566e-19	18.365	2990	135	72	17847	DDX6,PABPC1,EDC3,YBX1,CRYAB,RPL10A,RPS13,PABPC4,ATXN2,RPL7A,RPL27,RPS4X,RPL19,RPL11,RPL3,UPF1,RPS18,THBS1,RPL15,RPL18,RPL4,RPL12,YBX3,RPL18A,RPL10,RPL13A,RPL28,LARP1,IFI16,PURA,RPL24,RPL21,MVP,RPL6,RPS6,RPS8,RPS2,HNRNPK,DDX3X,RPS16,C14ORF166,RPL14,USP7,RPL36,MOV10,RPS23,DCP1A,KANK2,SERPINE1,RPL35,ZC3HAV1,MYCBP2,DCP1B,ELAVL1,FXR1,RPL30,CLTC,AP2A1,CAV1,RPS26,RPL5,SYNCRIP,RPL17,DDX17,RPLP2,RPS11,RPL…
GO:BP	intracellular transport	GO:0046907	6.86346e-19	18.1635	1759	135	56	17847	MAP1B,PDCD6,CRYAB,TUBB,RPL10A,RPS13,RPL7A,RPL27,RPS4X,RPL19,RPL11,RPL3,UPF1,RPS18,RPL15,RPL18,RPL4,RPL12,HSPA5,RPL18A,RPL10,RPL13A,RPL28,PURA,AP2B1,RPL24,RPL21,RPL6,RPS6,RPS8,RPS2,RPS16,RPL14,RPL36,RPS23,MYO1C,MYH10,RPL35,MYO6,RPL30,CLTC,AP2A1,RPS26,RPL5,RPL17,MYO1D,AP2S1,PCM1,RPLP2,U2AF1,DNAJC13,RPS11,CEP290,RPL35A,RPL34,RPL32
GO:BP	negative regulation of metabolic process	GO:0009892	1.49296e-18	17.826	3231	135	74	17847	DDX6,PABPC1,EDC3,YBX1,CRYAB,RPL10A,RPS13,PABPC4,ATXN2,RPL7A,RPL27,RPS4X,RPL19,RPL11,RPL3,UPF1,RPS18,THBS1,RPL15,RPL18,RPL4,RPL12,YBX3,RPL18A,RPL10,RPL13A,RPL28,LARP1,IFI16,PURA,RPL24,RPL21,MVP,RPL6,RPS6,RPS8,RPS2,HNRNPK,DDX3X,RPS16,C14ORF166,RPL14,USP7,RPL36,MOV10,RPS23,DCP1A,KANK2,SERPINE1,RPL35,ZC3HAV1,MYCBP2,DCP1B,ELAVL1,FXR1,RPL30,CLTC,AP2A1,CAV1,RPS26,RPL5,SYNCRIP,RPL17,MYO1D,ERLIN1,DDX17,RP…
GO:BP	macromolecule localization	GO:0033036	7.81517e-18	17.1071	3228	135	73	17847	MYH9,PDCD6,YBX1,RPL10A,RPS13,ATXN2,RPL7A,RPL27,RPS4X,RPL19,RPL11,RPL3,UPF1,RPS18,THBS1,RPL15,RPL18,RPL4,RPL12,HSPA5,RPL18A,RPL10,RPL13A,RPL28,PURA,AP2B1,RPL24,MYL12A,RPL21,MVP,RPL6,RPS6,RPS8,RPS2,HNRNPK,DDX3X,RPS16,KTN1,C14ORF166,RPL14,DDX1,RPL36,RPS23,DCP1A,MYO1C,MYH10,RPL35,MAP4K4,MYCBP2,G3BP2,FN1,MYO6,RPL30,CLTC,AP2A1,CAV1,RPS26,RPL5,HNRNPA3,RPL17,MYO1D,AP2S1,PCM1,RPLP2,U2AF1,DNAJC13,RPS11,CEP…
GO:BP	nitrogen compound transport	GO:0071705	9.40346e-18	17.0267	2466	135	64	17847	MYH9,PDCD6,RPL10A,RPS13,ATXN2,RPL7A,RPL27,RPS4X,RPL19,RPL11,RPL3,UPF1,RPS18,RPL15,RPL18,RPL4,RPL12,HSPA5,RPL18A,RPL10,RPL13A,RPL28,PURA,AP2B1,RPL24,RPL21,MVP,RPL6,RPS6,RPS8,RPS2,RPS16,KTN1,C14ORF166,RPL14,RPL36,RPS23,MYO1C,MYH10,RPL35,MAP4K4,G3BP2,FN1,MYO6,RPL30,CLTC,AP2A1,RPS26,RPL5,HNRNPA3,RPL17,MYO1D,AP2S1,PCM1,RPLP2,U2AF1,DNAJC13,RPS11,CEP290,RPL35A,TTN,IGF2BP2,RPL34,RPL32
GO:BP	protein transport	GO:0015031	1.11362e-17	16.9533	2084	135	59	17847	MYH9,PDCD6,RPL10A,RPS13,RPL7A,RPL27,RPS4X,RPL19,RPL11,RPL3,UPF1,RPS18,RPL15,RPL18,RPL4,RPL12,HSPA5,RPL18A,RPL10,RPL13A,RPL28,PURA,AP2B1,RPL24,RPL21,MVP,RPL6,RPS6,RPS8,RPS2,RPS16,KTN1,RPL14,RPL36,RPS23,MYO1C,MYH10,RPL35,MAP4K4,FN1,MYO6,RPL30,CLTC,AP2A1,RPS26,RPL5,RPL17,MYO1D,AP2S1,PCM1,RPLP2,U2AF1,DNAJC13,RPS11,CEP290,RPL35A,TTN,RPL34,RPL32
GO:BP	regulation of gene expression	GO:0010468	1.31427e-17	16.8813	4649	135	87	17847	DDX6,MYH9,PABPC1,EDC3,YBX1,CRYAB,RPL10A,RPS13,PABPC4,ATXN2,RPL7A,RPL27,RPS4X,RPL19,RPL11,RPL3,UPF1,RPS18,ACTA1,THBS1,RPL15,RPL18,RPL4,RPL12,YBX3,HSPA5,RPL18A,RPL10,RPL13A,RPL28,LARP1,IFI16,PURA,NUDT21,HTRA1,RPL24,LSM14A,RPL21,LSM14B,RPL6,RPS6,RPS8,RPS2,HNRNPK,DDX3X,RPS16,C14ORF166,RPL14,HNRNPF,DDX1,USP7,RPL36,MOV10,RPS23,DCP1A,MYO1C,KANK2,SERPINE1,RPL35,ZC3HAV1,MYCBP2,G3BP2,FN1,DCP1B,ELAVL1,MYO6,…
GO:BP	peptide transport	GO:0015833	2.87437e-17	16.5415	2124	135	59	17847	MYH9,PDCD6,RPL10A,RPS13,RPL7A,RPL27,RPS4X,RPL19,RPL11,RPL3,UPF1,RPS18,RPL15,RPL18,RPL4,RPL12,HSPA5,RPL18A,RPL10,RPL13A,RPL28,PURA,AP2B1,RPL24,RPL21,MVP,RPL6,RPS6,RPS8,RPS2,RPS16,KTN1,RPL14,RPL36,RPS23,MYO1C,MYH10,RPL35,MAP4K4,FN1,MYO6,RPL30,CLTC,AP2A1,RPS26,RPL5,RPL17,MYO1D,AP2S1,PCM1,RPLP2,U2AF1,DNAJC13,RPS11,CEP290,RPL35A,TTN,RPL34,RPL32
GO:BP	amide transport	GO:0042886	6.32502e-17	16.1989	2158	135	59	17847	MYH9,PDCD6,RPL10A,RPS13,RPL7A,RPL27,RPS4X,RPL19,RPL11,RPL3,UPF1,RPS18,RPL15,RPL18,RPL4,RPL12,HSPA5,RPL18A,RPL10,RPL13A,RPL28,PURA,AP2B1,RPL24,RPL21,MVP,RPL6,RPS6,RPS8,RPS2,RPS16,KTN1,RPL14,RPL36,RPS23,MYO1C,MYH10,RPL35,MAP4K4,FN1,MYO6,RPL30,CLTC,AP2A1,RPS26,RPL5,RPL17,MYO1D,AP2S1,PCM1,RPLP2,U2AF1,DNAJC13,RPS11,CEP290,RPL35A,TTN,RPL34,RPL32
GO:BP	cellular protein localization	GO:0034613	8.46194e-17	16.0725	1945	135	56	17847	PDCD6,YBX1,RPL10A,RPS13,RPL7A,RPL27,RPS4X,RPL19,RPL11,RPL3,UPF1,RPS18,RPL15,RPL18,RPL4,RPL12,HSPA5,RPL18A,RPL10,RPL13A,RPL28,PURA,AP2B1,RPL24,MYL12A,RPL21,RPL6,RPS6,RPS8,RPS2,DDX3X,RPS16,RPL14,DDX1,RPL36,RPS23,DCP1A,MYO1C,RPL35,MYO6,RPL30,CLTC,AP2A1,CAV1,RPS26,RPL5,RPL17,AP2S1,PCM1,RPLP2,U2AF1,RPS11,CEP290,RPL35A,RPL34,RPL32
GO:BP	cellular macromolecule localization	GO:0070727	1.10498e-16	15.9566	1956	135	56	17847	PDCD6,YBX1,RPL10A,RPS13,RPL7A,RPL27,RPS4X,RPL19,RPL11,RPL3,UPF1,RPS18,RPL15,RPL18,RPL4,RPL12,HSPA5,RPL18A,RPL10,RPL13A,RPL28,PURA,AP2B1,RPL24,MYL12A,RPL21,RPL6,RPS6,RPS8,RPS2,DDX3X,RPS16,RPL14,DDX1,RPL36,RPS23,DCP1A,MYO1C,RPL35,MYO6,RPL30,CLTC,AP2A1,CAV1,RPS26,RPL5,RPL17,AP2S1,PCM1,RPLP2,U2AF1,RPS11,CEP290,RPL35A,RPL34,RPL32
GO:BP	ribonucleoprotein complex biogenesis	GO:0022613	1.31993e-16	15.8794	460	135	30	17847	DDX6,EDC3,RPL10A,ATXN2,RPL7A,RPL27,RPL11,RPL3,RPL12,RPL10,RPL13A,NUDT21,ATXN2L,RPL24,LSM14A,RPL6,RPS6,RPS8,RPS2,DDX3X,RPS16,RPL14,DDX1,RPS23,RPL35,G3BP2,RPL5,DHX30,DDX17,RPL35A
GO:BP	establishment of protein localization	GO:0045184	1.60411e-16	15.7948	2199	135	59	17847	MYH9,PDCD6,RPL10A,RPS13,RPL7A,RPL27,RPS4X,RPL19,RPL11,RPL3,UPF1,RPS18,RPL15,RPL18,RPL4,RPL12,HSPA5,RPL18A,RPL10,RPL13A,RPL28,PURA,AP2B1,RPL24,RPL21,MVP,RPL6,RPS6,RPS8,RPS2,RPS16,KTN1,RPL14,RPL36,RPS23,MYO1C,MYH10,RPL35,MAP4K4,FN1,MYO6,RPL30,CLTC,AP2A1,RPS26,RPL5,RPL17,MYO1D,AP2S1,PCM1,RPLP2,U2AF1,DNAJC13,RPS11,CEP290,RPL35A,TTN,RPL34,RPL32
GO:BP	protein localization	GO:0008104	1.8572e-16	15.7311	2863	135	67	17847	MYH9,PDCD6,YBX1,RPL10A,RPS13,RPL7A,RPL27,RPS4X,RPL19,RPL11,RPL3,UPF1,RPS18,RPL15,RPL18,RPL4,RPL12,HSPA5,RPL18A,RPL10,RPL13A,RPL28,PURA,AP2B1,RPL24,MYL12A,RPL21,MVP,RPL6,RPS6,RPS8,RPS2,DDX3X,RPS16,KTN1,RPL14,DDX1,RPL36,RPS23,DCP1A,MYO1C,MYH10,RPL35,MAP4K4,MYCBP2,G3BP2,FN1,MYO6,RPL30,CLTC,AP2A1,CAV1,RPS26,RPL5,RPL17,MYO1D,AP2S1,PCM1,RPLP2,U2AF1,DNAJC13,RPS11,CEP290,RPL35A,TTN,RPL34,RPL32
GO:BP	organic substance transport	GO:0071702	3.29343e-16	15.4824	2893	135	67	17847	MYH9,PDCD6,RPL10A,RPS13,ATXN2,RPL7A,RPL27,RPS4X,RPL19,RPL11,RPL3,UPF1,RPS18,THBS1,RPL15,RPL18,RPL4,RPL12,HSPA5,RPL18A,RPL10,RPL13A,RPL28,PURA,AP2B1,RPL24,RPL21,MVP,RPL6,RPS6,RPS8,RPS2,HNRNPK,RPS16,KTN1,C14ORF166,RPL14,RPL36,RPS23,MYO1C,MYH10,RPL35,MAP4K4,G3BP2,FN1,MYO6,RPL30,CLTC,AP2A1,CAV1,RPS26,RPL5,HNRNPA3,RPL17,MYO1D,AP2S1,PCM1,RPLP2,U2AF1,DNAJC13,RPS11,CEP290,RPL35A,TTN,IGF2BP2,RPL34,RPL32
GO:BP	establishment of localization in cell	GO:0051649	7.80823e-16	15.1074	2271	135	59	17847	MAP1B,MYH9,PDCD6,CRYAB,TUBB,RPL10A,RPS13,RPL7A,RPL27,RPS4X,RPL19,RPL11,RPL3,UPF1,RPS18,RPL15,RPL18,RPL4,RPL12,HSPA5,RPL18A,RPL10,RPL13A,RPL28,PURA,AP2B1,RPL24,RPL21,RPL6,RPS6,RPS8,RPS2,RPS16,RPL14,RPL36,RPS23,MYO1C,MYH10,RPL35,MAP4K4,MYO6,RPL30,CLTC,AP2A1,CAV1,RPS26,RPL5,RPL17,MYO1D,AP2S1,PCM1,RPLP2,U2AF1,DNAJC13,RPS11,CEP290,RPL35A,RPL34,RPL32
GO:BP	cytoplasmic translation	GO:0002181	2.88879e-15	14.5393	101	135	17	17847	RPL10A,RPL19,RPL11,RPL15,RPL18,YBX3,RPL18A,RPL13A,RPL24,RPL6,RPL36,RPS23,RPL30,RPS26,RPL17,RPL35A,RPL32
GO:BP	multi-organism process	GO:0051704	5.07531e-15	14.2945	3042	135	67	17847	DDX6,PABPC1,TUBB,RPL10A,RPS13,RPL7A,RPL27,RPS4X,RPL19,RPL11,RPL3,UPF1,RPS18,RPL15,RPL18,RPL4,RPL12,YBX3,RPL18A,RPL10,RPL13A,RPL28,LARP1,IFI16,AP2B1,HTRA1,RPL24,LSM14A,RPL21,RPL6,RPS6,RPS8,RPS2,HNRNPK,DDX3X,RPS16,C14ORF166,RPL14,DDX1,USP7,RPL36,SAMHD1,MOV10,RPS23,MYO1C,STAU1,SERPINE1,RPL35,ZC3HAV1,G3BP2,TJP1,FN1,RPL30,AP2A1,CAV1,RPS26,RPL5,SYNCRIP,RPL17,AP2S1,PCM1,DDX17,RPLP2,RPS11,RPL35A,RPL34,RP…
GO:BP	negative regulation of biological process	GO:0048519	1.32549e-14	13.8776	5596	135	91	17847	DDX6,MAP1B,MYH9,PABPC1,PDCD6,EDC3,YBX1,CRYAB,RPL10A,RPS13,PABPC4,ATXN2,RPL7A,RPL27,RPS4X,RPL19,RPL11,RPL3,UPF1,RPS18,THBS1,RPL15,RPL18,RPL4,RPL12,YBX3,HSPA5,RPL18A,RPL10,RPL13A,RPL28,LARP1,IFI16,PURA,AP2B1,HTRA1,RPL24,RPL21,MVP,RPL6,RPS6,RPS8,RPS2,ATAD3A,HNRNPK,DDX3X,RPS16,C14ORF166,RPL14,USP7,RPL36,SAMHD1,MOV10,RPS23,DCP1A,KANK2,SERPINE1,BTBD10,RPL35,MAP4K4,TGFBI,ZC3HAV1,MYCBP2,G3BP2,FN1,DCP1B,A…
GO:BP	gene expression	GO:0010467	1.32549e-14	13.8776	5596	135	91	17847	DDX6,MYH9,PABPC1,EDC3,YBX1,CRYAB,RPL10A,RPS13,PABPC4,ATXN2,RPL7A,RPL27,RPS4X,RPL19,RPL11,RPL3,UPF1,RPS18,ACTA1,THBS1,RPL15,RPL18,RPL4,RPL12,YBX3,HSPA5,RPL18A,RPL10,RPL13A,RPL28,LARP1,IFI16,PURA,NUDT21,HTRA1,RPL24,LSM14A,RPL21,LSM14B,RPL6,RPS6,RPS8,RPS2,HNRNPK,DDX3X,RPS16,C14ORF166,RPL14,HNRNPF,DDX1,USP7,RPL36,MOV10,RPS23,RTCB,DCP1A,MYO1C,KANK2,SERPINE1,RPL35,ZC3HAV1,MYCBP2,G3BP2,FN1,DCP1B,ASPH,EL…
GO:BP	cellular localization	GO:0051641	3.58581e-14	13.4454	2974	135	65	17847	MAP1B,MYH9,PDCD6,YBX1,CRYAB,TUBB,RPL10A,RPS13,RPL7A,RPL27,RPS4X,RPL19,RPL11,RPL3,UPF1,RPS18,RPL15,RPL18,RPL4,RPL12,HSPA5,RPL18A,RPL10,RPL13A,RPL28,PURA,AP2B1,RPL24,MYL12A,RPL21,RPL6,RPS6,RPS8,RPS2,DDX3X,RPS16,RPL14,DDX1,RPL36,RPS23,DCP1A,MYO1C,MYH10,RPL35,MAP4K4,MYO6,RPL30,CLTC,AP2A1,CAV1,RPS26,RPL5,RPL17,MYO1D,AP2S1,PCM1,FAM98A,RPLP2,U2AF1,DNAJC13,RPS11,CEP290,RPL35A,RPL34,RPL32
GO:BP	RNA metabolic process	GO:0016070	1.62527e-13	12.7891	4653	135	81	17847	DDX6,PABPC1,EDC3,YBX1,CRYAB,RPL10A,RPS13,PABPC4,ATXN2,RPL7A,RPL27,RPS4X,RPL19,RPL11,RPL3,UPF1,RPS18,RPL15,RPL18,RPL4,RPL12,YBX3,HSPA5,RPL18A,RPL10,RPL13A,RPL28,LARP1,IFI16,PURA,NUDT21,HTRA1,RPL24,RPL21,RPL6,RPS6,RPS8,RPS2,HNRNPK,DDX3X,RPS16,C14ORF166,RPL14,HNRNPF,DDX1,USP7,RPL36,SAMHD1,MOV10,RPS23,RTCB,DCP1A,KANK2,SERPINE1,RPL35,ZC3HAV1,G3BP2,DCP1B,ELAVL1,MYO6,FXR1,HNRNPL,RPL30,CAV1,RPS26,RPL5,HN…
GO:BP	regulation of macromolecule metabolic process	GO:0060255	5.69902e-12	11.2442	6346	135	93	17847	DDX6,MYH9,PABPC1,PDCD6,EDC3,YBX1,CRYAB,RPL10A,RPS13,PABPC4,ATXN2,RPL7A,RPL27,RPS4X,RPL19,RPL11,RPL3,UPF1,RPS18,ACTA1,THBS1,RPL15,RPL18,RPL4,RPL12,YBX3,HSPA5,RPL18A,RPL10,RPL13A,RPL28,LARP1,IFI16,PURA,NUDT21,HTRA1,RPL24,LSM14A,RPL21,MVP,LSM14B,RPL6,RPS6,RPS8,RPS2,HNRNPK,DDX3X,RPS16,C14ORF166,RPL14,HNRNPF,DDX1,USP7,RPL36,MOV10,RPS23,DCP1A,MYO1C,KANK2,SERPINE1,RPL35,MAP4K4,ZC3HAV1,MYCBP2,G3BP2,FN1,D…
GO:BP	ribosomal large subunit biogenesis	GO:0042273	7.94264e-12	11.1	69	135	13	17847	RPL10A,RPL7A,RPL11,RPL3,RPL12,RPL10,RPL24,RPL6,RPL14,RPL35,RPL5,DHX30,RPL35A
GO:BP	nucleic acid metabolic process	GO:0090304	2.08324e-11	10.6813	5145	135	82	17847	DDX6,PABPC1,EDC3,YBX1,CRYAB,RPL10A,RPS13,PABPC4,ATXN2,RPL7A,RPL27,RPS4X,RPL19,RPL11,RPL3,UPF1,RPS18,RPL15,RPL18,RPL4,RPL12,YBX3,HSPA5,RPL18A,RPL10,RPL13A,RPL28,LARP1,IFI16,PURA,NUDT21,HTRA1,RPL24,RPL21,RPL6,RPS6,RPS8,RPS2,HNRNPK,DDX3X,RPS16,C14ORF166,RPL14,HNRNPF,DDX1,USP7,RPL36,SAMHD1,MOV10,RPS23,RTCB,DCP1A,KANK2,SERPINE1,RPL35,ZC3HAV1,G3BP2,DCP1B,ELAVL1,MYO6,FXR1,NT5E,HNRNPL,RPL30,CAV1,RPS26,RP…
GO:BP	ribonucleoprotein complex assembly	GO:0022618	3.53633e-11	10.4514	237	135	19	17847	DDX6,EDC3,ATXN2,RPL11,RPL3,RPL12,RPL10,RPL13A,NUDT21,ATXN2L,RPL24,LSM14A,RPL6,DDX3X,DDX1,RPS23,G3BP2,RPL5,DHX30
GO:BP	cellular protein metabolic process	GO:0044267	4.469e-11	10.3498	5324	135	83	17847	MYH9,PABPC1,PDCD6,CRYAB,RPL10A,RPS13,PABPC4,ATXN2,RPL7A,RPL27,RPS4X,RPL19,RPL11,RPL3,UPF1,RPS18,THBS1,RPL15,RPL18,RPL4,CKAP4,RPL12,YBX3,HSPA5,RPL18A,RPL10,RPL13A,RPL28,LARP1,IFI16,PURA,AP2B1,RPL24,LSM14A,RPL21,MVP,LSM14B,RPL6,RPS6,RPS8,RPS2,DDX3X,RPS16,KTN1,C14ORF166,RPL14,DDX1,USP7,RPL36,MOV10,RPS23,SERPINE1,RPL35,MAP4K4,TGFBI,ZC3HAV1,RASAL2,MYCBP2,FN1,ASPH,ELAVL1,FXR1,RPL30,CLTC,AP2A1,CAV1,RPS2…
GO:BP	ribonucleoprotein complex subunit organization	GO:0071826	1.00586e-10	9.99746	251	135	19	17847	DDX6,EDC3,ATXN2,RPL11,RPL3,RPL12,RPL10,RPL13A,NUDT21,ATXN2L,RPL24,LSM14A,RPL6,DDX3X,DDX1,RPS23,G3BP2,RPL5,DHX30
GO:BP	regulation of metabolic process	GO:0019222	1.02945e-10	9.9874	6871	135	95	17847	DDX6,MYH9,PABPC1,PDCD6,EDC3,YBX1,CRYAB,RPL10A,RPS13,PABPC4,ATXN2,RPL7A,RPL27,RPS4X,RPL19,RPL11,RPL3,UPF1,RPS18,ACTA1,THBS1,RPL15,RPL18,RPL4,RPL12,YBX3,HSPA5,RPL18A,RPL10,RPL13A,RPL28,LARP1,IFI16,PURA,NUDT21,HTRA1,RPL24,LSM14A,RPL21,MVP,LSM14B,RPL6,RPS6,RPS8,RPS2,HNRNPK,DDX3X,RPS16,C14ORF166,RPL14,HNRNPF,DDX1,USP7,RPL36,MOV10,RPS23,DCP1A,MYO1C,KANK2,SERPINE1,BTBD10,RPL35,MAP4K4,ZC3HAV1,MYCBP2,G3BP…
GO:BP	ribosome biogenesis	GO:0042254	1.56507e-10	9.80547	294	135	20	17847	RPL10A,RPL7A,RPL27,RPL11,RPL3,RPL12,RPL10,RPL24,RPL6,RPS6,RPS8,RPS2,DDX3X,RPS16,RPL14,RPL35,RPL5,DHX30,DDX17,RPL35A
GO:BP	RNA processing	GO:0006396	6.0185e-10	9.22051	929	135	32	17847	PABPC1,YBX1,RPL10A,RPS13,PABPC4,RPL7A,RPL27,RPL11,NUDT21,RPS6,RPS8,RPS2,HNRNPK,RPS16,C14ORF166,RPL14,HNRNPF,DDX1,RTCB,RPL35,ELAVL1,FXR1,HNRNPL,RPS26,RPL5,HNRNPA3,SYNCRIP,DDX17,U2AF1,RPL35A,HNRNPM,FUS
GO:BP	protein metabolic process	GO:0019538	1.99421e-09	8.70023	5905	135	85	17847	MYH9,PABPC1,PDCD6,CRYAB,RPL10A,RPS13,PABPC4,ATXN2,RPL7A,RPL27,RPS4X,RPL19,RPL11,RPL3,UPF1,RPS18,THBS1,RPL15,RPL18,RPL4,CKAP4,RPL12,YBX3,HSPA5,RPL18A,RPL10,RPL13A,RPL28,LARP1,IFI16,PURA,AP2B1,HTRA1,RPL24,LSM14A,RPL21,MVP,LSM14B,RPL6,RPS6,RPS8,RPS2,HNRNPK,DDX3X,RPS16,KTN1,C14ORF166,RPL14,DDX1,USP7,RPL36,MOV10,RPS23,SERPINE1,RPL35,MAP4K4,TGFBI,ZC3HAV1,RASAL2,MYCBP2,FN1,ASPH,ELAVL1,FXR1,RPL30,CLTC,AP…
GO:BP	nucleobase-containing compound metabolic process	GO:0006139	2.23631e-09	8.65047	5677	135	83	17847	DDX6,PABPC1,EDC3,YBX1,CRYAB,RPL10A,RPS13,PABPC4,ATXN2,RPL7A,RPL27,RPS4X,RPL19,RPL11,RPL3,UPF1,RPS18,RPL15,RPL18,RPL4,RPL12,YBX3,HSPA5,RPL18A,RPL10,RPL13A,RPL28,LARP1,IFI16,PURA,NUDT21,HTRA1,RPL24,RPL21,RPL6,RPS6,RPS8,RPS2,HNRNPK,DDX3X,RPS16,C14ORF166,RPL14,HNRNPF,DDX1,USP7,RPL36,SAMHD1,MOV10,RPS23,RTCB,DCP1A,KANK2,SERPINE1,RPL35,ZC3HAV1,G3BP2,DCP1B,ELAVL1,MYO6,FXR1,NT5E,HNRNPL,RPL30,CAV1,RPS26,RP…
GO:BP	macromolecule biosynthetic process	GO:0009059	7.22206e-09	8.14134	5092	135	77	17847	PABPC1,YBX1,CRYAB,RPL10A,RPS13,PABPC4,ATXN2,RPL7A,RPL27,RPS4X,RPL19,RPL11,RPL3,UPF1,RPS18,THBS1,RPL15,RPL18,RPL4,RPL12,YBX3,HSPA5,RPL18A,RPL10,RPL13A,RPL28,LARP1,IFI16,PURA,NUDT21,HTRA1,RPL24,LSM14A,RPL21,LSM14B,RPL6,RPS6,RPS8,RPS2,HNRNPK,DDX3X,RPS16,C14ORF166,RPL14,DDX1,USP7,RPL36,SAMHD1,MOV10,RPS23,KANK2,SERPINE1,RPL35,G3BP2,ELAVL1,MYO6,FXR1,RPL30,CLTC,AP2A1,CAV1,RPS26,RPL5,SYNCRIP,RPL17,NAP1L1…
GO:BP	heterocycle metabolic process	GO:0046483	1.35474e-08	7.86814	5852	135	83	17847	DDX6,PABPC1,EDC3,YBX1,CRYAB,RPL10A,RPS13,PABPC4,ATXN2,RPL7A,RPL27,RPS4X,RPL19,RPL11,RPL3,UPF1,RPS18,RPL15,RPL18,RPL4,RPL12,YBX3,HSPA5,RPL18A,RPL10,RPL13A,RPL28,LARP1,IFI16,PURA,NUDT21,HTRA1,RPL24,RPL21,RPL6,RPS6,RPS8,RPS2,HNRNPK,DDX3X,RPS16,C14ORF166,RPL14,HNRNPF,DDX1,USP7,RPL36,SAMHD1,MOV10,RPS23,RTCB,DCP1A,KANK2,SERPINE1,RPL35,ZC3HAV1,G3BP2,DCP1B,ELAVL1,MYO6,FXR1,NT5E,HNRNPL,RPL30,CAV1,RPS26,RP…
GO:BP	regulation of mRNA metabolic process	GO:1903311	1.46393e-08	7.83448	332	135	19	17847	PABPC1,YBX1,PABPC4,UPF1,YBX3,LARP1,NUDT21,HNRNPK,MOV10,DCP1A,ZC3HAV1,ELAVL1,FXR1,HNRNPL,SYNCRIP,DDX17,HNRNPM,IGF2BP2,FUS
GO:BP	cellular nitrogen compound biosynthetic process	GO:0044271	1.54031e-08	7.81239	4937	135	75	17847	PABPC1,YBX1,CRYAB,RPL10A,RPS13,PABPC4,ATXN2,RPL7A,RPL27,RPS4X,RPL19,RPL11,RPL3,UPF1,RPS18,THBS1,RPL15,RPL18,RPL4,RPL12,YBX3,HSPA5,RPL18A,RPL10,RPL13A,RPL28,LARP1,IFI16,PURA,NUDT21,HTRA1,RPL24,LSM14A,RPL21,LSM14B,RPL6,RPS6,RPS8,RPS2,HNRNPK,DDX3X,RPS16,C14ORF166,RPL14,DDX1,USP7,RPL36,SAMHD1,MOV10,RPS23,KANK2,SERPINE1,RPL35,G3BP2,ELAVL1,MYO6,FXR1,NT5E,RPL30,CAV1,RPS26,RPL5,SYNCRIP,QPRT,RPL17,ERLIN1,…
GO:BP	cellular macromolecule biosynthetic process	GO:0034645	1.54031e-08	7.81239	4937	135	75	17847	PABPC1,YBX1,CRYAB,RPL10A,RPS13,PABPC4,ATXN2,RPL7A,RPL27,RPS4X,RPL19,RPL11,RPL3,UPF1,RPS18,THBS1,RPL15,RPL18,RPL4,RPL12,YBX3,HSPA5,RPL18A,RPL10,RPL13A,RPL28,LARP1,IFI16,PURA,NUDT21,HTRA1,RPL24,LSM14A,RPL21,LSM14B,RPL6,RPS6,RPS8,RPS2,HNRNPK,DDX3X,RPS16,C14ORF166,RPL14,DDX1,USP7,RPL36,SAMHD1,MOV10,RPS23,KANK2,SERPINE1,RPL35,G3BP2,ELAVL1,MYO6,FXR1,RPL30,CAV1,RPS26,RPL5,SYNCRIP,RPL17,NAP1L1,RPN2,ERLIN…
GO:BP	transport	GO:0006810	1.86933e-08	7.72831	5296	135	78	17847	MAP1B,MYH9,PDCD6,CRYAB,TUBB,RPL10A,RPS13,ATXN2,RPL7A,RPL27,RPS4X,SLC25A3,RPL19,RPL11,RPL3,UPF1,RPS18,THBS1,RPL15,RPL18,RPL4,CKAP4,RPL12,HSPA5,RPL18A,RPL10,RPL13A,RPL28,PURA,AP2B1,RPL24,RPL21,MVP,RPL6,RPS6,RPS8,RPS2,HNRNPK,DDX3X,RPS16,KTN1,C14ORF166,RPL14,RPL36,RPS23,MYO1C,SERPINE1,MYH10,RPL35,MAP4K4,G3BP2,FN1,ASPH,MYO6,RPL30,CLTC,AP2A1,CAV1,RPS26,MYO1E,RPL5,HNRNPA3,RPL17,MYO1D,AP2S1,PCM1,ERLIN1,R…
GO:BP	cellular aromatic compound metabolic process	GO:0006725	2.08125e-08	7.68168	5895	135	83	17847	DDX6,PABPC1,EDC3,YBX1,CRYAB,RPL10A,RPS13,PABPC4,ATXN2,RPL7A,RPL27,RPS4X,RPL19,RPL11,RPL3,UPF1,RPS18,RPL15,RPL18,RPL4,RPL12,YBX3,HSPA5,RPL18A,RPL10,RPL13A,RPL28,LARP1,IFI16,PURA,NUDT21,HTRA1,RPL24,RPL21,RPL6,RPS6,RPS8,RPS2,HNRNPK,DDX3X,RPS16,C14ORF166,RPL14,HNRNPF,DDX1,USP7,RPL36,SAMHD1,MOV10,RPS23,RTCB,DCP1A,KANK2,SERPINE1,RPL35,ZC3HAV1,G3BP2,DCP1B,ELAVL1,MYO6,FXR1,NT5E,HNRNPL,RPL30,CAV1,RPS26,RP…
GO:BP	cellular macromolecule metabolic process	GO:0044260	5.97176e-08	7.2239	8362	135	101	17847	DDX6,MYH9,PABPC1,PDCD6,EDC3,YBX1,CRYAB,RPL10A,RPS13,PABPC4,ATXN2,RPL7A,RPL27,RPS4X,RPL19,RPL11,RPL3,UPF1,RPS18,THBS1,RPL15,RPL18,RPL4,CKAP4,RPL12,YBX3,HSPA5,RPL18A,RPL10,RPL13A,RPL28,LARP1,IFI16,PURA,NUDT21,AP2B1,HTRA1,RPL24,LSM14A,RPL21,MVP,LSM14B,RPL6,RPS6,RPS8,RPS2,HNRNPK,DDX3X,RPS16,KTN1,C14ORF166,RPL14,DDX1,USP7,RPL36,SAMHD1,MOV10,RPS23,DCP1A,KANK2,SERPINE1,RPL35,MAP4K4,TGFBI,ZC3HAV1,RASAL2,…
GO:BP	ribosomal large subunit assembly	GO:0000027	6.52923e-08	7.18514	29	135	8	17847	RPL11,RPL3,RPL12,RPL10,RPL24,RPL6,RPL5,DHX30
GO:BP	establishment of localization	GO:0051234	6.55967e-08	7.18312	5419	135	78	17847	MAP1B,MYH9,PDCD6,CRYAB,TUBB,RPL10A,RPS13,ATXN2,RPL7A,RPL27,RPS4X,SLC25A3,RPL19,RPL11,RPL3,UPF1,RPS18,THBS1,RPL15,RPL18,RPL4,CKAP4,RPL12,HSPA5,RPL18A,RPL10,RPL13A,RPL28,PURA,AP2B1,RPL24,RPL21,MVP,RPL6,RPS6,RPS8,RPS2,HNRNPK,DDX3X,RPS16,KTN1,C14ORF166,RPL14,RPL36,RPS23,MYO1C,SERPINE1,MYH10,RPL35,MAP4K4,G3BP2,FN1,ASPH,MYO6,RPL30,CLTC,AP2A1,CAV1,RPS26,MYO1E,RPL5,HNRNPA3,RPL17,MYO1D,AP2S1,PCM1,ERLIN1,R…
GO:BP	regulation of mRNA catabolic process	GO:0061013	6.62139e-08	7.17905	201	135	15	17847	PABPC1,YBX1,PABPC4,UPF1,YBX3,LARP1,MOV10,DCP1A,ZC3HAV1,ELAVL1,FXR1,SYNCRIP,HNRNPM,IGF2BP2,FUS
GO:BP	cellular nitrogen compound metabolic process	GO:0034641	1.14964e-07	6.93944	6441	135	86	17847	DDX6,PABPC1,EDC3,YBX1,CRYAB,RPL10A,RPS13,PABPC4,ATXN2,RPL7A,RPL27,RPS4X,RPL19,RPL11,RPL3,UPF1,RPS18,THBS1,RPL15,RPL18,RPL4,RPL12,YBX3,HSPA5,RPL18A,RPL10,RPL13A,RPL28,LARP1,IFI16,PURA,NUDT21,HTRA1,RPL24,LSM14A,RPL21,LSM14B,RPL6,RPS6,RPS8,RPS2,HNRNPK,DDX3X,RPS16,C14ORF166,RPL14,HNRNPF,DDX1,USP7,RPL36,SAMHD1,MOV10,RPS23,RTCB,DCP1A,KANK2,SERPINE1,RPL35,ZC3HAV1,G3BP2,DCP1B,ELAVL1,MYO6,FXR1,NT5E,HNRNPL…
GO:BP	cellular component biogenesis	GO:0044085	1.51596e-07	6.81931	3253	135	57	17847	DDX6,MAP1B,PDCD6,EDC3,CRYAB,TUBB,RPL10A,ATXN2,RPL7A,RPL27,RPL11,RPL3,ACTA1,THBS1,RPL12,RPL10,RPL13A,NUDT21,AP2B1,ATXN2L,RPL24,LSM14A,RPL6,RPS6,RPS8,RPS2,DDX3X,RPS16,RPL14,DDX1,SAMHD1,RPS23,MYO1C,MYH10,RPL35,MAP4K4,G3BP2,TJP1,FN1,ELAVL1,FXR1,CLTC,TMOD3,CAV1,RPL5,DHX30,QPRT,NAP1L1,AP2S1,PCM1,FAM98A,DDX17,CEP290,RPL35A,TTN,FUS,MYO1B
GO:BP	regulation of mRNA stability	GO:0043488	1.65906e-07	6.78014	179	135	14	17847	PABPC1,YBX1,PABPC4,UPF1,YBX3,LARP1,MOV10,DCP1A,ELAVL1,FXR1,SYNCRIP,HNRNPM,IGF2BP2,FUS
GO:BP	regulation of translation	GO:0006417	1.73113e-07	6.76167	431	135	20	17847	PABPC1,ATXN2,RPS4X,UPF1,THBS1,YBX3,RPL10,RPL13A,LARP1,PURA,LSM14A,LSM14B,DDX3X,DDX1,MOV10,ELAVL1,FXR1,RPL5,SYNCRIP,IGF2BP2
GO:BP	macromolecule metabolic process	GO:0043170	1.75892e-07	6.75475	9523	135	108	17847	DDX6,MYH9,PABPC1,PDCD6,EDC3,YBX1,CRYAB,RPL10A,RPS13,PABPC4,ATXN2,RPL7A,RPL27,RPS4X,RPL19,RPL11,RPL3,UPF1,RPS18,ACTA1,THBS1,RPL15,RPL18,RPL4,CKAP4,RPL12,YBX3,HSPA5,RPL18A,RPL10,RPL13A,RPL28,LARP1,IFI16,PURA,NUDT21,AP2B1,HTRA1,RPL24,LSM14A,RPL21,MVP,LSM14B,RPL6,RPS6,RPS8,RPS2,HNRNPK,DDX3X,RPS16,KTN1,C14ORF166,RPL14,HNRNPF,DDX1,USP7,RPL36,SAMHD1,MOV10,RPS23,RTCB,DCP1A,MYO1C,KANK2,SERPINE1,RPL35,MAP4…
GO:BP	organic cyclic compound metabolic process	GO:1901360	1.84754e-07	6.73341	6122	135	83	17847	DDX6,PABPC1,EDC3,YBX1,CRYAB,RPL10A,RPS13,PABPC4,ATXN2,RPL7A,RPL27,RPS4X,RPL19,RPL11,RPL3,UPF1,RPS18,RPL15,RPL18,RPL4,RPL12,YBX3,HSPA5,RPL18A,RPL10,RPL13A,RPL28,LARP1,IFI16,PURA,NUDT21,HTRA1,RPL24,RPL21,RPL6,RPS6,RPS8,RPS2,HNRNPK,DDX3X,RPS16,C14ORF166,RPL14,HNRNPF,DDX1,USP7,RPL36,SAMHD1,MOV10,RPS23,RTCB,DCP1A,KANK2,SERPINE1,RPL35,ZC3HAV1,G3BP2,DCP1B,ELAVL1,MYO6,FXR1,NT5E,HNRNPL,RPL30,CAV1,RPS26,RP…
GO:BP	regulation of RNA stability	GO:0043487	2.39793e-07	6.62016	184	135	14	17847	PABPC1,YBX1,PABPC4,UPF1,YBX3,LARP1,MOV10,DCP1A,ELAVL1,FXR1,SYNCRIP,HNRNPM,IGF2BP2,FUS
GO:BP	posttranscriptional regulation of gene expression	GO:0010608	2.61017e-07	6.58333	837	135	27	17847	PABPC1,YBX1,PABPC4,ATXN2,RPS4X,UPF1,THBS1,YBX3,RPL10,RPL13A,LARP1,PURA,NUDT21,LSM14A,LSM14B,DDX3X,DDX1,MOV10,DCP1A,ELAVL1,FXR1,CAV1,RPL5,SYNCRIP,HNRNPM,IGF2BP2,FUS
GO:BP	organonitrogen compound metabolic process	GO:1901564	4.86293e-07	6.3131	6854	135	88	17847	MYH9,PABPC1,PDCD6,CRYAB,RPL10A,RPS13,PABPC4,ATXN2,RPL7A,RPL27,RPS4X,RPL19,RPL11,RPL3,UPF1,RPS18,THBS1,RPL15,RPL18,RPL4,CKAP4,RPL12,YBX3,HSPA5,RPL18A,RPL10,RPL13A,RPL28,LARP1,IFI16,PURA,AP2B1,HTRA1,RPL24,LSM14A,RPL21,MVP,LSM14B,RPL6,RPS6,RPS8,RPS2,HNRNPK,DDX3X,RPS16,KTN1,C14ORF166,RPL14,DDX1,USP7,RPL36,SAMHD1,MOV10,RPS23,SERPINE1,RPL35,MAP4K4,TGFBI,ZC3HAV1,RASAL2,MYCBP2,FN1,ASPH,ELAVL1,FXR1,NT5E,R…
GO:BP	regulation of cellular amide metabolic process	GO:0034248	1.37605e-06	5.86136	485	135	20	17847	PABPC1,ATXN2,RPS4X,UPF1,THBS1,YBX3,RPL10,RPL13A,LARP1,PURA,LSM14A,LSM14B,DDX3X,DDX1,MOV10,ELAVL1,FXR1,RPL5,SYNCRIP,IGF2BP2
GO:BP	RNA splicing	GO:0008380	1.71843e-06	5.76487	439	135	19	17847	PABPC1,YBX1,RPS13,NUDT21,HNRNPK,C14ORF166,HNRNPF,DDX1,RTCB,ELAVL1,FXR1,HNRNPL,RPS26,HNRNPA3,SYNCRIP,DDX17,U2AF1,HNRNPM,FUS
GO:BP	ribosome assembly	GO:0042255	1.79049e-06	5.74703	62	135	9	17847	RPL11,RPL3,RPL12,RPL10,RPL24,RPL6,DDX3X,RPL5,DHX30
GO:BP	stress granule assembly	GO:0034063	8.38459e-06	5.07652	19	135	6	17847	DDX6,ATXN2,ATXN2L,DDX3X,RPS23,G3BP2
GO:BP	localization	GO:0051179	9.48458e-06	5.02298	6824	135	85	17847	MAP1B,MYH9,PDCD6,YBX1,CRYAB,TUBB,RPL10A,RPS13,ATXN2,RPL7A,RPL27,RPS4X,SLC25A3,RPL19,RPL11,RPL3,UPF1,RPS18,THBS1,RPL15,RPL18,RPL4,CKAP4,RPL12,HSPA5,RPL18A,RPL10,RPL13A,RPL28,PURA,AP2B1,RPL24,MYL12A,RPL21,MVP,RPL6,RPS6,RPS8,RPS2,HNRNPK,DDX3X,RPS16,KTN1,C14ORF166,RPL14,DDX1,RPL36,RPS23,DCP1A,MYO1C,KANK2,SERPINE1,MYH10,RPL35,MAP4K4,MYCBP2,G3BP2,FN1,ASPH,MYO6,RPL30,CLTC,AP2A1,CAV1,RPS26,MYO1E,RPL5,HNR…
GO:BP	cellular biosynthetic process	GO:0044249	1.15844e-05	4.93613	6102	135	79	17847	PABPC1,YBX1,CRYAB,RPL10A,RPS13,PABPC4,ATXN2,RPL7A,RPL27,RPS4X,RPL19,RPL11,RPL3,UPF1,RPS18,THBS1,RPL15,RPL18,RPL4,RPL12,YBX3,HSPA5,RPL18A,RPL10,RPL13A,RPL28,LARP1,IFI16,PURA,NUDT21,HTRA1,RPL24,LSM14A,RPL21,LSM14B,RPL6,RPS6,RPS8,RPS2,HNRNPK,DDX3X,RPS16,C14ORF166,RPL14,DDX1,USP7,RPL36,SAMHD1,MOV10,RPS23,KANK2,SERPINE1,RPL35,G3BP2,ELAVL1,MYO6,FXR1,NT5E,RPL30,CLTC,AP2A1,CAV1,RPS26,RPL5,SYNCRIP,QPRT,RP…
GO:BP	rRNA processing	GO:0006364	1.33878e-05	4.87329	209	135	13	17847	RPL10A,RPL7A,RPL27,RPL11,RPS6,RPS8,RPS2,RPS16,RPL14,RPL35,RPL5,DDX17,RPL35A
GO:BP	regulation of biological process	GO:0050789	2.18107e-05	4.66133	11778	135	118	17847	DDX6,MAP1B,MYH9,PABPC1,PDCD6,EDC3,YBX1,CRYAB,TUBB,ARHGAP24,RPL10A,RPS13,PABPC4,ATXN2,RPL7A,RPL27,RPS4X,RPL19,RPL11,RPL3,UPF1,RPS18,ACTA1,THBS1,RPL15,RPL18,RPL4,RPL12,YBX3,HSPA5,RPL18A,RPL10,RPL13A,RPL28,LARP1,IFI16,PURA,NUDT21,AP2B1,HTRA1,ATXN2L,RPL24,MYL12A,LSM14A,RPL21,MVP,LSM14B,RPL6,RPS6,RPS8,RPS2,ATAD3A,HNRNPK,DDX3X,RPS16,C14ORF166,RPL14,HNRNPF,DDX1,USP7,RPL36,SAMHD1,MOV10,RPS23,DCP1A,MYO1C,…
GO:BP	actin filament-based movement	GO:0030048	2.27379e-05	4.64325	143	135	11	17847	MYH9,ACTA1,MYL6,MYO1C,MYH10,MYO6,CAV1,MYO1E,MYO9B,TTN,MYO1B
GO:BP	cellular protein-containing complex assembly	GO:0034622	2.40702e-05	4.61852	1103	135	28	17847	DDX6,MAP1B,EDC3,CRYAB,ATXN2,RPL11,RPL3,RPL12,RPL10,RPL13A,NUDT21,AP2B1,ATXN2L,RPL24,LSM14A,RPL6,DDX3X,DDX1,RPS23,MYO1C,G3BP2,CLTC,TMOD3,RPL5,DHX30,NAP1L1,AP2S1,TTN
GO:BP	organic substance biosynthetic process	GO:1901576	2.45923e-05	4.6092	6193	135	79	17847	PABPC1,YBX1,CRYAB,RPL10A,RPS13,PABPC4,ATXN2,RPL7A,RPL27,RPS4X,RPL19,RPL11,RPL3,UPF1,RPS18,THBS1,RPL15,RPL18,RPL4,RPL12,YBX3,HSPA5,RPL18A,RPL10,RPL13A,RPL28,LARP1,IFI16,PURA,NUDT21,HTRA1,RPL24,LSM14A,RPL21,LSM14B,RPL6,RPS6,RPS8,RPS2,HNRNPK,DDX3X,RPS16,C14ORF166,RPL14,DDX1,USP7,RPL36,SAMHD1,MOV10,RPS23,KANK2,SERPINE1,RPL35,G3BP2,ELAVL1,MYO6,FXR1,NT5E,RPL30,CLTC,AP2A1,CAV1,RPS26,RPL5,SYNCRIP,QPRT,RP…
GO:BP	rRNA metabolic process	GO:0016072	2.47852e-05	4.60581	220	135	13	17847	RPL10A,RPL7A,RPL27,RPL11,RPS6,RPS8,RPS2,RPS16,RPL14,RPL35,RPL5,DDX17,RPL35A
GO:BP	nitrogen compound metabolic process	GO:0006807	3.1063e-05	4.50776	10039	135	107	17847	DDX6,MYH9,PABPC1,PDCD6,EDC3,YBX1,CRYAB,RPL10A,RPS13,PABPC4,ATXN2,RPL7A,RPL27,RPS4X,RPL19,RPL11,RPL3,UPF1,RPS18,THBS1,RPL15,RPL18,RPL4,CKAP4,RPL12,YBX3,HSPA5,RPL18A,RPL10,RPL13A,RPL28,LARP1,IFI16,PURA,NUDT21,AP2B1,HTRA1,RPL24,LSM14A,RPL21,MVP,LSM14B,RPL6,RPS6,RPS8,RPS2,HNRNPK,DDX3X,RPS16,KTN1,C14ORF166,RPL14,HNRNPF,DDX1,USP7,RPL36,SAMHD1,MOV10,RPS23,RTCB,DCP1A,KANK2,SERPINE1,RPL35,MAP4K4,TGFBI,ZC3…
GO:BP	ncRNA processing	GO:0034470	5.37213e-05	4.26985	377	135	16	17847	RPL10A,RPL7A,RPL27,RPL11,RPS6,RPS8,RPS2,RPS16,C14ORF166,RPL14,DDX1,RTCB,RPL35,RPL5,DDX17,RPL35A
GO:BP	biosynthetic process	GO:0009058	5.58136e-05	4.25326	6295	135	79	17847	PABPC1,YBX1,CRYAB,RPL10A,RPS13,PABPC4,ATXN2,RPL7A,RPL27,RPS4X,RPL19,RPL11,RPL3,UPF1,RPS18,THBS1,RPL15,RPL18,RPL4,RPL12,YBX3,HSPA5,RPL18A,RPL10,RPL13A,RPL28,LARP1,IFI16,PURA,NUDT21,HTRA1,RPL24,LSM14A,RPL21,LSM14B,RPL6,RPS6,RPS8,RPS2,HNRNPK,DDX3X,RPS16,C14ORF166,RPL14,DDX1,USP7,RPL36,SAMHD1,MOV10,RPS23,KANK2,SERPINE1,RPL35,G3BP2,ELAVL1,MYO6,FXR1,NT5E,RPL30,CLTC,AP2A1,CAV1,RPS26,RPL5,SYNCRIP,QPRT,RP…
GO:BP	cellular metabolic process	GO:0044237	7.42789e-05	4.12913	10785	135	111	17847	DDX6,MYH9,PABPC1,PDCD6,EDC3,YBX1,CRYAB,RPL10A,RPS13,PABPC4,ATXN2,RPL7A,RPL27,RPS4X,RPL19,RPL11,RPL3,UPF1,RPS18,THBS1,RPL15,RPL18,RPL4,CKAP4,RPL12,YBX3,HSPA5,RPL18A,RPL10,RPL13A,RPL28,LARP1,IFI16,PURA,NUDT21,AP2B1,HTRA1,RPL24,LSM14A,RPL21,MVP,LSM14B,RPL6,RPS6,RPS8,RPS2,HNRNPK,DDX3X,RPS16,KTN1,C14ORF166,RPL14,HNRNPF,DDX1,USP7,RPL36,SAMHD1,MOV10,RPS23,RTCB,DCP1A,KANK2,SERPINE1,BTBD10,RPL35,MAP4K4,TG…
GO:BP	RNA splicing, via transesterification reactions with bulged adenosine as nucleophile	GO:0000377	0.000122928	3.91035	348	135	15	17847	PABPC1,YBX1,NUDT21,HNRNPK,HNRNPF,DDX1,ELAVL1,FXR1,HNRNPL,HNRNPA3,SYNCRIP,DDX17,U2AF1,HNRNPM,FUS
GO:BP	mRNA splicing, via spliceosome	GO:0000398	0.000122928	3.91035	348	135	15	17847	PABPC1,YBX1,NUDT21,HNRNPK,HNRNPF,DDX1,ELAVL1,FXR1,HNRNPL,HNRNPA3,SYNCRIP,DDX17,U2AF1,HNRNPM,FUS
GO:BP	RNA splicing, via transesterification reactions	GO:0000375	0.000137534	3.86159	351	135	15	17847	PABPC1,YBX1,NUDT21,HNRNPK,HNRNPF,DDX1,ELAVL1,FXR1,HNRNPL,HNRNPA3,SYNCRIP,DDX17,U2AF1,HNRNPM,FUS
GO:BP	mRNA stabilization	GO:0048255	0.00013781	3.86072	48	135	7	17847	PABPC1,YBX1,YBX3,LARP1,ELAVL1,SYNCRIP,FUS
GO:BP	organelle assembly	GO:0070925	0.000157971	3.80142	841	135	23	17847	DDX6,EDC3,TUBB,ATXN2,RPL11,RPL3,ACTA1,RPL12,RPL10,ATXN2L,RPL24,LSM14A,RPL6,DDX3X,RPS23,MYH10,G3BP2,TMOD3,RPL5,DHX30,PCM1,CEP290,TTN
GO:BP	protein localization to cytoplasmic stress granule	GO:1903608	0.000215364	3.66683	7	135	4	17847	YBX1,DDX3X,DDX1,DCP1A
GO:BP	RNA stabilization	GO:0043489	0.000279583	3.55349	53	135	7	17847	PABPC1,YBX1,YBX3,LARP1,ELAVL1,SYNCRIP,FUS
GO:BP	negative regulation of mRNA catabolic process	GO:1902373	0.000363473	3.43953	55	135	7	17847	PABPC1,YBX1,YBX3,LARP1,ELAVL1,SYNCRIP,FUS
GO:BP	negative regulation of mRNA metabolic process	GO:1903312	0.000387471	3.41176	82	135	8	17847	PABPC1,YBX1,YBX3,LARP1,HNRNPK,ELAVL1,SYNCRIP,FUS
GO:BP	cellular component organization or biogenesis	GO:0071840	0.000723632	3.14048	6636	135	79	17847	DDX6,FLII,MAP1B,MYH9,PDCD6,EDC3,CRYAB,TUBB,RPL10A,ATXN2,RPL7A,RPL27,RPL11,RPL3,UPF1,ACTA1,THBS1,RPL12,HSPA5,RPL10,RPL13A,PURA,NUDT21,AP2B1,HTRA1,ATXN2L,RPL24,MYL12A,LSM14A,RPL6,RPS6,RPS8,RPS2,ATAD3A,HNRNPK,DDX3X,RPS16,RPL14,DDX1,USP7,SAMHD1,MOV10,RPS23,MYO1C,STAU1,SERPINE1,MYH10,RPL35,MAP4K4,TGFBI,MYCBP2,G3BP2,TJP1,FN1,ASPH,ELAVL1,FXR1,CLTC,AP2A1,TMOD3,CAV1,MYO1E,RPL5,DHX30,QPRT,NAP1L1,SETD1A,PDZ…
GO:BP	metabolic process	GO:0008152	0.000766148	3.11569	11612	135	114	17847	DDX6,MYH9,PABPC1,PDCD6,EDC3,YBX1,CRYAB,RPL10A,RPS13,PABPC4,ATXN2,RPL7A,RPL27,RPS4X,RPL19,RPL11,RPL3,UPF1,RPS18,ACTA1,THBS1,RPL15,RPL18,RPL4,CKAP4,RPL12,YBX3,HSPA5,RPL18A,RPL10,RPL13A,RPL28,LARP1,IFI16,PURA,NUDT21,AP2B1,HTRA1,RPL24,LSM14A,RPL21,MVP,LSM14B,RPL6,RPS6,RPS8,RPS2,HNRNPK,DDX3X,RPS16,KTN1,C14ORF166,RPL14,HNRNPF,DDX1,USP7,RPL36,SAMHD1,MOV10,RPS23,RTCB,DCP1A,MYO1C,KANK2,SERPINE1,BTBD10,RPL…
GO:BP	biological regulation	GO:0065007	0.000824278	3.08393	12469	135	119	17847	DDX6,MAP1B,MYH9,PABPC1,PDCD6,EDC3,YBX1,CRYAB,TUBB,ARHGAP24,RPL10A,RPS13,PABPC4,ATXN2,RPL7A,RPL27,RPS4X,RPL19,RPL11,RPL3,UPF1,RPS18,ACTA1,THBS1,RPL15,RPL18,RPL4,RPL12,YBX3,HSPA5,RPL18A,RPL10,RPL13A,RPL28,LARP1,IFI16,PURA,NUDT21,AP2B1,HTRA1,ATXN2L,RPL24,MYL12A,LSM14A,RPL21,MVP,LSM14B,RPL6,RPS6,RPS8,RPS2,ATAD3A,HNRNPK,DDX3X,RPS16,C14ORF166,RPL14,HNRNPF,DDX1,USP7,RPL36,SAMHD1,MOV10,RPS23,DCP1A,MYO1C,…
GO:BP	cytoplasmic mRNA processing body assembly	GO:0033962	0.00084888	3.07115	21	135	5	17847	DDX6,EDC3,ATXN2,ATXN2L,LSM14A
GO:BP	negative regulation of RNA catabolic process	GO:1902369	0.000942428	3.02575	63	135	7	17847	PABPC1,YBX1,YBX3,LARP1,ELAVL1,SYNCRIP,FUS
GO:BP	ncRNA metabolic process	GO:0034660	0.00110969	2.9548	471	135	16	17847	RPL10A,RPL7A,RPL27,RPL11,RPS6,RPS8,RPS2,RPS16,C14ORF166,RPL14,DDX1,RTCB,RPL35,RPL5,DDX17,RPL35A
GO:BP	organic substance metabolic process	GO:0071704	0.00117945	2.92832	11036	135	110	17847	DDX6,MYH9,PABPC1,PDCD6,EDC3,YBX1,CRYAB,RPL10A,RPS13,PABPC4,ATXN2,RPL7A,RPL27,RPS4X,RPL19,RPL11,RPL3,UPF1,RPS18,ACTA1,THBS1,RPL15,RPL18,RPL4,CKAP4,RPL12,YBX3,HSPA5,RPL18A,RPL10,RPL13A,RPL28,LARP1,IFI16,PURA,NUDT21,AP2B1,HTRA1,RPL24,LSM14A,RPL21,MVP,LSM14B,RPL6,RPS6,RPS8,RPS2,HNRNPK,DDX3X,RPS16,KTN1,C14ORF166,RPL14,HNRNPF,DDX1,USP7,RPL36,SAMHD1,MOV10,RPS23,RTCB,DCP1A,MYO1C,KANK2,SERPINE1,RPL35,MAP4…
GO:BP	positive regulation of translation	GO:0045727	0.00134463	2.8714	131	135	9	17847	PABPC1,RPS4X,THBS1,YBX3,LARP1,DDX3X,ELAVL1,FXR1,RPL5
GO:BP	protein-containing complex assembly	GO:0065003	0.00140741	2.85158	1852	135	34	17847	DDX6,MAP1B,PDCD6,EDC3,CRYAB,ATXN2,RPL11,RPL3,RPL12,RPL10,RPL13A,NUDT21,AP2B1,ATXN2L,RPL24,LSM14A,RPL6,DDX3X,DDX1,SAMHD1,RPS23,MYO1C,G3BP2,FN1,ELAVL1,CLTC,TMOD3,RPL5,DHX30,QPRT,NAP1L1,AP2S1,TTN,FUS
GO:BP	low-density lipoprotein receptor particle metabolic process	GO:0032799	0.00174107	2.75918	24	135	5	17847	AP2B1,HNRNPK,CLTC,AP2A1,AP2S1
GO:BP	cellular component assembly	GO:0022607	0.00183307	2.73682	3017	135	46	17847	DDX6,MAP1B,PDCD6,EDC3,CRYAB,TUBB,ATXN2,RPL11,RPL3,ACTA1,THBS1,RPL12,RPL10,RPL13A,NUDT21,AP2B1,ATXN2L,RPL24,LSM14A,RPL6,DDX3X,DDX1,SAMHD1,RPS23,MYO1C,MYH10,MAP4K4,G3BP2,TJP1,FN1,ELAVL1,FXR1,CLTC,TMOD3,CAV1,RPL5,DHX30,QPRT,NAP1L1,AP2S1,PCM1,FAM98A,CEP290,TTN,FUS,MYO1B
GO:BP	primary metabolic process	GO:0044238	0.00234919	2.62908	10527	135	106	17847	DDX6,MYH9,PABPC1,PDCD6,EDC3,YBX1,CRYAB,RPL10A,RPS13,PABPC4,ATXN2,RPL7A,RPL27,RPS4X,RPL19,RPL11,RPL3,UPF1,RPS18,THBS1,RPL15,RPL18,RPL4,CKAP4,RPL12,YBX3,HSPA5,RPL18A,RPL10,RPL13A,RPL28,LARP1,IFI16,PURA,NUDT21,AP2B1,HTRA1,RPL24,LSM14A,RPL21,MVP,LSM14B,RPL6,RPS6,RPS8,RPS2,HNRNPK,DDX3X,RPS16,KTN1,C14ORF166,RPL14,HNRNPF,DDX1,USP7,RPL36,SAMHD1,MOV10,RPS23,RTCB,DCP1A,KANK2,SERPINE1,RPL35,MAP4K4,TGFBI,ZC3…
GO:BP	protein-containing complex subunit organization	GO:0043933	0.00259839	2.5853	2177	135	37	17847	DDX6,MAP1B,PDCD6,EDC3,CRYAB,ATXN2,RPL11,RPL3,UPF1,RPL12,RPL10,RPL13A,NUDT21,AP2B1,ATXN2L,RPL24,LSM14A,RPL6,DDX3X,DDX1,SAMHD1,RPS23,MYO1C,G3BP2,FN1,ASPH,ELAVL1,CLTC,TMOD3,CAV1,RPL5,DHX30,QPRT,NAP1L1,AP2S1,TTN,FUS
GO:BP	RNA transport	GO:0050658	0.00464511	2.333	195	135	10	17847	ATXN2,UPF1,PURA,MVP,C14ORF166,MYO1C,G3BP2,HNRNPA3,U2AF1,IGF2BP2
GO:BP	nucleic acid transport	GO:0050657	0.00464511	2.333	195	135	10	17847	ATXN2,UPF1,PURA,MVP,C14ORF166,MYO1C,G3BP2,HNRNPA3,U2AF1,IGF2BP2
GO:BP	establishment of RNA localization	GO:0051236	0.0053279	2.27344	198	135	10	17847	ATXN2,UPF1,PURA,MVP,C14ORF166,MYO1C,G3BP2,HNRNPA3,U2AF1,IGF2BP2
GO:BP	positive regulation of cellular amide metabolic process	GO:0034250	0.0064228	2.19228	158	135	9	17847	PABPC1,RPS4X,THBS1,YBX3,LARP1,DDX3X,ELAVL1,FXR1,RPL5
GO:BP	low-density lipoprotein particle receptor catabolic process	GO:0032802	0.00801306	2.0962	15	135	4	17847	AP2B1,CLTC,AP2A1,AP2S1
GO:BP	regulation of cellular catabolic process	GO:0031329	0.00988152	2.00518	838	135	20	17847	PABPC1,YBX1,PABPC4,RPL11,UPF1,YBX3,LARP1,IFI16,USP7,MOV10,DCP1A,ZC3HAV1,ELAVL1,FXR1,CAV1,RPL5,SYNCRIP,HNRNPM,IGF2BP2,FUS
GO:BP	deadenylation-independent decapping of nuclear-transcribed mRNA	GO:0031087	0.0166526	1.77852	6	135	3	17847	EDC3,DCP1A,DCP1B
GO:BP	mRNA processing	GO:0006397	0.0175052	1.75683	517	135	15	17847	PABPC1,YBX1,NUDT21,HNRNPK,HNRNPF,DDX1,ELAVL1,FXR1,HNRNPL,HNRNPA3,SYNCRIP,DDX17,U2AF1,HNRNPM,FUS
GO:BP	RNA localization	GO:0006403	0.0224784	1.64823	233	135	10	17847	ATXN2,UPF1,PURA,MVP,C14ORF166,MYO1C,G3BP2,HNRNPA3,U2AF1,IGF2BP2
GO:BP	regulation of RNA splicing	GO:0043484	0.0249492	1.60294	142	135	8	17847	RPS13,HNRNPK,HNRNPF,FXR1,HNRNPL,RPS26,DDX17,FUS
GO:BP	nuclear-transcribed mRNA catabolic process, deadenylation-independent decay	GO:0031086	0.0289805	1.53789	7	135	3	17847	EDC3,DCP1A,DCP1B
GO:BP	cellular process	GO:0009987	0.0301465	1.52076	16113	135	134	17847	DDX6,FLII,MAP1B,MYH9,PABPC1,PDCD6,EDC3,YBX1,CRYAB,TUBB,ARHGAP24,RPL10A,RPS13,PABPC4,ATXN2,RPL7A,RPL27,RPS4X,RPL19,RPL11,RPL3,UPF1,RPS18,ACTA1,THBS1,RPL15,RPL18,RPL4,CKAP4,RPL12,YBX3,HSPA5,RPL18A,RPL10,RPL13A,RPL28,LARP1,IFI16,PURA,NUDT21,AP2B1,HTRA1,ATXN2L,RPL24,MYL12A,LSM14A,RPL21,MVP,LSM14B,RPL6,RPS6,RPS8,RPS2,ATAD3A,HNRNPK,DDX3X,RPS16,KTN1,C14ORF166,RPL14,HNRNPF,DDX1,USP7,RPL36,SAMHD1,MOV10,RP…
GO:BP	nucleobase-containing compound transport	GO:0015931	0.0335369	1.47448	244	135	10	17847	ATXN2,UPF1,PURA,MVP,C14ORF166,MYO1C,G3BP2,HNRNPA3,U2AF1,IGF2BP2
GO:BP	regulation of catabolic process	GO:0009894	0.0381704	1.41827	998	135	21	17847	PABPC1,YBX1,PABPC4,RPL11,UPF1,YBX3,LARP1,IFI16,USP7,MOV10,DCP1A,ZC3HAV1,MYCBP2,ELAVL1,FXR1,CAV1,RPL5,SYNCRIP,HNRNPM,IGF2BP2,FUS
GO:BP	low-density lipoprotein particle clearance	GO:0034383	0.0491338	1.30862	46	135	5	17847	AP2B1,HNRNPK,CLTC,AP2A1,AP2S1
GO:CC	ribonucleoprotein complex	GO:1990904	1.57121e-53	52.8038	878	138	70	18842	DDX6,PABPC1,EDC3,YBX1,TUBB,RPL10A,RPS13,PABPC4,ATXN2,RPL7A,RPL27,RPS4X,RPL19,RPL11,RPL3,UPF1,RPS18,RPL15,RPL18,RPL4,CKAP4,RPL12,RPL18A,RPL10,RPL13A,RPL28,LARP1,ATXN2L,RPL24,LSM14A,RPL21,RPL6,RPS6,RPS8,RPS2,HNRNPK,DDX3X,RPS16,RPL14,HNRNPF,DDX1,RPL36,MOV10,RPS23,DCP1A,STAU1,MYH10,RPL35,G3BP2,DCP1B,ELAVL1,FXR1,HNRNPL,RPL30,RPS26,RPL5,DHX30,HNRNPA3,SYNCRIP,RPL17,DDX17,NUFIP2,RPLP2,U2AF1,RPS11,RPL35A,…
GO:CC	cytosolic ribosome	GO:0022626	8.12523e-53	52.0902	107	138	38	18842	RPL10A,RPS13,RPL7A,RPL27,RPS4X,RPL19,RPL11,RPL3,RPS18,RPL15,RPL18,RPL4,RPL12,RPL18A,RPL10,RPL13A,RPL28,RPL24,RPL21,RPL6,RPS6,RPS8,RPS2,DDX3X,RPS16,RPL14,RPL36,RPS23,RPL35,RPL30,RPS26,RPL5,RPL17,RPLP2,RPS11,RPL35A,RPL34,RPL32
GO:CC	ribosomal subunit	GO:0044391	5.42468e-42	41.2656	190	138	38	18842	RPL10A,RPS13,RPL7A,RPL27,RPS4X,RPL19,RPL11,RPL3,RPS18,RPL15,RPL18,RPL4,RPL12,RPL18A,RPL10,RPL13A,RPL28,RPL24,RPL21,RPL6,RPS6,RPS8,RPS2,DDX3X,RPS16,RPL14,RPL36,RPS23,RPL35,RPL30,RPS26,RPL5,RPL17,RPLP2,RPS11,RPL35A,RPL34,RPL32
GO:CC	ribosome	GO:0005840	7.66918e-41	40.1153	242	138	40	18842	RPL10A,RPS13,RPL7A,RPL27,RPS4X,RPL19,RPL11,RPL3,RPS18,RPL15,RPL18,RPL4,RPL12,RPL18A,RPL10,RPL13A,RPL28,LARP1,RPL24,RPL21,RPL6,RPS6,RPS8,RPS2,DDX3X,RPS16,RPL14,RPL36,RPS23,RPL35,RPL30,RPS26,RPL5,RPL17,NUFIP2,RPLP2,RPS11,RPL35A,RPL34,RPL32
GO:CC	cytosolic large ribosomal subunit	GO:0022625	1.89014e-40	39.7235	59	138	27	18842	RPL10A,RPL7A,RPL27,RPL19,RPL11,RPL3,RPL15,RPL18,RPL4,RPL12,RPL18A,RPL10,RPL13A,RPL28,RPL24,RPL21,RPL6,RPL14,RPL36,RPL35,RPL30,RPL5,RPL17,RPLP2,RPL35A,RPL34,RPL32
GO:CC	cytosolic part	GO:0044445	2.26514e-37	36.6449	247	138	38	18842	RPL10A,RPS13,RPL7A,RPL27,RPS4X,RPL19,RPL11,RPL3,RPS18,RPL15,RPL18,RPL4,RPL12,RPL18A,RPL10,RPL13A,RPL28,RPL24,RPL21,RPL6,RPS6,RPS8,RPS2,DDX3X,RPS16,RPL14,RPL36,RPS23,RPL35,RPL30,RPS26,RPL5,RPL17,RPLP2,RPS11,RPL35A,RPL34,RPL32
GO:CC	intracellular non-membrane-bounded organelle	GO:0043232	2.40746e-31	30.6184	4904	138	104	18842	DDX6,FLII,MAP1B,MYH9,PABPC1,EDC3,YBX1,CRYAB,TUBB,ARHGAP24,RPL10A,RPS13,PABPC4,ATXN2,RPL7A,RPL27,RPS4X,RPL19,RPL11,RPL3,UPF1,RPS18,ACTA1,RPL15,RPL18,RPL4,CKAP4,RPL12,RPL18A,RPL10,RPL13A,RPL28,LARP1,IFI16,PURA,NUDT21,ATXN2L,RPL24,MYL12A,LSM14A,RPL21,MVP,RPL6,RPS6,RPS8,RPS2,ATAD3A,HNRNPK,DDX3X,RPS16,C14ORF166,RPL14,DDX1,USP7,RPL36,SAMHD1,MOV10,RPS23,MYL6,KRTAP24-1,DCP1A,MYO1C,STAU1,MYH10,BTBD10,MYL9…
GO:CC	non-membrane-bounded organelle	GO:0043228	2.85656e-31	30.5442	4913	138	104	18842	DDX6,FLII,MAP1B,MYH9,PABPC1,EDC3,YBX1,CRYAB,TUBB,ARHGAP24,RPL10A,RPS13,PABPC4,ATXN2,RPL7A,RPL27,RPS4X,RPL19,RPL11,RPL3,UPF1,RPS18,ACTA1,RPL15,RPL18,RPL4,CKAP4,RPL12,RPL18A,RPL10,RPL13A,RPL28,LARP1,IFI16,PURA,NUDT21,ATXN2L,RPL24,MYL12A,LSM14A,RPL21,MVP,RPL6,RPS6,RPS8,RPS2,ATAD3A,HNRNPK,DDX3X,RPS16,C14ORF166,RPL14,DDX1,USP7,RPL36,SAMHD1,MOV10,RPS23,MYL6,KRTAP24-1,DCP1A,MYO1C,STAU1,MYH10,BTBD10,MYL9…
GO:CC	large ribosomal subunit	GO:0015934	1.14031e-30	29.943	119	138	27	18842	RPL10A,RPL7A,RPL27,RPL19,RPL11,RPL3,RPL15,RPL18,RPL4,RPL12,RPL18A,RPL10,RPL13A,RPL28,RPL24,RPL21,RPL6,RPL14,RPL36,RPL35,RPL30,RPL5,RPL17,RPLP2,RPL35A,RPL34,RPL32
GO:CC	cytosol	GO:0005829	5.86571e-29	28.2317	5086	138	103	18842	DDX6,FLII,MAP1B,MYH9,PABPC1,EDC3,YBX1,CRYAB,ARHGAP24,RPL10A,RPS13,PABPC4,ATXN2,RPL7A,RPL27,RPS4X,RPL19,RPL11,RPL3,FAM120A,UPF1,RPS18,ACTA1,RPL15,RPL18,RPL4,CKAP4,RPL12,YBX3,HSPA5,RPL18A,RPL10,RPL13A,RPL28,IFI16,AP2B1,HTRA1,ATXN2L,RPL24,MYL12A,LSM14A,RPL21,MVP,RPL6,RPS6,RPS8,RPS2,DDX3X,RPS16,C14ORF166,RPL14,HNRNPF,DDX1,USP7,RPL36,MOV10,RPS23,RTCB,MYL6,KRTAP24-1,DCP1A,MYO1C,STAU1,MYH10,MYL9,RPL35,Z…
GO:CC	protein-containing complex	GO:0032991	2.08662e-28	27.6806	5641	138	107	18842	DDX6,MAP1B,MYH9,PABPC1,PDCD6,EDC3,YBX1,CRYAB,TUBB,RPL10A,RPS13,PABPC4,ATXN2,RPL7A,RPL27,RPS4X,RPL19,RPL11,RPL3,UPF1,RPS18,THBS1,RPL15,RPL18,RPL4,CKAP4,RPL12,HSPA5,RPL18A,RPL10,RPL13A,RPL28,LARP1,PURA,NUDT21,AP2B1,ATXN2L,RPL24,MYL12A,LSM14A,RPL21,MVP,RPL6,RPS6,RPS8,RPS2,HNRNPK,DDX3X,RPS16,C14ORF166,RPL14,HNRNPF,DDX1,USP7,RPL36,MOV10,RPS23,RTCB,MYL6,DCP1A,MYO1C,STAU1,MYH10,MYL9,RPL35,G3BP2,TJP1,FN1…
GO:CC	ribonucleoprotein granule	GO:0035770	5.02236e-27	26.2991	224	138	30	18842	DDX6,PABPC1,EDC3,YBX1,TUBB,PABPC4,ATXN2,RPS4X,UPF1,CKAP4,RPL28,LARP1,ATXN2L,LSM14A,RPL6,RPS6,HNRNPK,DDX3X,DDX1,MOV10,DCP1A,STAU1,G3BP2,DCP1B,ELAVL1,FXR1,HNRNPL,DHX30,HNRNPA3,NUFIP2
GO:CC	polysome	GO:0005844	7.35732e-26	25.1333	73	138	21	18842	RPL10A,ATXN2,RPL7A,RPS4X,RPL19,RPL11,RPL18,RPL18A,LARP1,RPL24,RPL6,RPS6,RPL36,RPS23,MYH10,FXR1,RPL30,RPS26,NUFIP2,FUS,RPL32
GO:CC	cytoplasmic ribonucleoprotein granule	GO:0036464	1.95054e-23	22.7098	213	138	27	18842	DDX6,PABPC1,EDC3,YBX1,TUBB,PABPC4,ATXN2,RPS4X,UPF1,CKAP4,RPL28,LARP1,ATXN2L,LSM14A,RPL6,RPS6,HNRNPK,DDX3X,DDX1,MOV10,DCP1A,STAU1,G3BP2,DCP1B,ELAVL1,FXR1,NUFIP2
GO:CC	polysomal ribosome	GO:0042788	6.85247e-22	21.1642	32	138	15	18842	RPL10A,RPL7A,RPL19,RPL11,RPL18,RPL18A,LARP1,RPL24,RPL6,RPL36,RPS23,RPL30,RPS26,NUFIP2,RPL32
GO:CC	cytoplasmic part	GO:0044444	2.46698e-21	20.6078	9760	138	126	18842	DDX6,FLII,MAP1B,MYH9,PABPC1,PDCD6,EDC3,YBX1,CRYAB,TUBB,ARHGAP24,RPL10A,RPS13,PABPC4,ATXN2,RPL7A,RPL27,RPS4X,SLC25A3,RPL19,RPL11,RPL3,FAM120A,UPF1,RPS18,ACTA1,THBS1,RPL15,RPL18,RPL4,CKAP4,RPL12,YBX3,HSPA5,RPL18A,RPL10,RPL13A,RPL28,LARP1,IFI16,PURA,AP2B1,HTRA1,ATXN2L,RPL24,MYL12A,LSM14A,RPL21,MVP,RPL6,RPS6,RPS8,RPS2,ATAD3A,HNRNPK,DDX3X,RPS16,KTN1,C14ORF166,RPL14,HNRNPF,DDX1,USP7,RPL36,MOV10,RPS23,R…
GO:CC	cytoplasm	GO:0005737	5.84781e-21	20.233	11620	138	134	18842	DDX6,FLII,MAP1B,MYH9,PABPC1,PDCD6,EDC3,YBX1,CRYAB,TUBB,ARHGAP24,RPL10A,RPS13,PABPC4,ATXN2,RPL7A,RPL27,RPS4X,SLC25A3,RPL19,RPL11,RPL3,FAM120A,UPF1,RPS18,ACTA1,THBS1,RPL15,RPL18,RPL4,CKAP4,RPL12,YBX3,HSPA5,RPL18A,RPL10,RPL13A,RPL28,LARP1,IFI16,PURA,NUDT21,AP2B1,HTRA1,ATXN2L,RPL24,MYL12A,LSM14A,RPL21,MVP,RPL6,RPS6,RPS8,RPS2,ATAD3A,HNRNPK,DDX3X,RPS16,KTN1,C14ORF166,RPL14,HNRNPF,DDX1,USP7,RPL36,MOV10,…
GO:CC	adherens junction	GO:0005912	9.36503e-19	18.0285	546	138	33	18842	DDX6,FLII,MYH9,PABPC1,ARHGAP24,RPL10A,RPS13,RPL7A,RPL27,RPS4X,RPL19,RPL3,RPS18,RPL18,RPL4,RPL12,HSPA5,RPL13A,RPL6,RPS8,RPS2,HNRNPK,RPS16,MAP4K4,TJP1,RPL30,CLTC,TMOD3,CAV1,MYO1E,RPL5,RPLP2,RPS11
GO:CC	anchoring junction	GO:0070161	2.16444e-18	17.6647	561	138	33	18842	DDX6,FLII,MYH9,PABPC1,ARHGAP24,RPL10A,RPS13,RPL7A,RPL27,RPS4X,RPL19,RPL3,RPS18,RPL18,RPL4,RPL12,HSPA5,RPL13A,RPL6,RPS8,RPS2,HNRNPK,RPS16,MAP4K4,TJP1,RPL30,CLTC,TMOD3,CAV1,MYO1E,RPL5,RPLP2,RPS11
GO:CC	cytoplasmic stress granule	GO:0010494	2.41394e-18	17.6173	63	138	16	18842	DDX6,PABPC1,YBX1,PABPC4,ATXN2,LARP1,ATXN2L,LSM14A,HNRNPK,DDX3X,DDX1,MOV10,STAU1,G3BP2,ELAVL1,NUFIP2
GO:CC	focal adhesion	GO:0005925	2.80406e-18	17.5522	403	138	29	18842	FLII,MYH9,PABPC1,ARHGAP24,RPL10A,RPS13,RPL7A,RPL27,RPS4X,RPL19,RPL3,RPS18,RPL18,RPL4,RPL12,HSPA5,RPL13A,RPL6,RPS8,RPS2,HNRNPK,RPS16,MAP4K4,RPL30,CLTC,CAV1,RPL5,RPLP2,RPS11
GO:CC	cell-substrate adherens junction	GO:0005924	3.44466e-18	17.4629	406	138	29	18842	FLII,MYH9,PABPC1,ARHGAP24,RPL10A,RPS13,RPL7A,RPL27,RPS4X,RPL19,RPL3,RPS18,RPL18,RPL4,RPL12,HSPA5,RPL13A,RPL6,RPS8,RPS2,HNRNPK,RPS16,MAP4K4,RPL30,CLTC,CAV1,RPL5,RPLP2,RPS11
GO:CC	cell-substrate junction	GO:0030055	4.8355e-18	17.3156	411	138	29	18842	FLII,MYH9,PABPC1,ARHGAP24,RPL10A,RPS13,RPL7A,RPL27,RPS4X,RPL19,RPL3,RPS18,RPL18,RPL4,RPL12,HSPA5,RPL13A,RPL6,RPS8,RPS2,HNRNPK,RPS16,MAP4K4,RPL30,CLTC,CAV1,RPL5,RPLP2,RPS11
GO:CC	extracellular exosome	GO:0070062	3.48329e-16	15.458	2143	138	56	18842	MYH9,PABPC1,PDCD6,YBX1,CRYAB,TUBB,RPL10A,RPS13,RPL27,RPS4X,SLC25A3,RPL11,RPL3,RPS18,ACTA1,THBS1,RPL4,CKAP4,RPL12,HSPA5,RPL28,HTRA1,RPL24,MYL12A,MVP,RPS8,RPS2,HNRNPK,DDX3X,RPS16,RPL14,MYL6,MYO1C,STAU1,SERPINE1,MYH10,TGFBI,FN1,MYO6,NT5E,HNRNPL,RPL30,CLTC,RPS26,MYO1E,RPL5,QPRT,MYO1D,RPLP2,DNAJC13,RPS11,RPL35A,TTN,HNRNPM,RPL34,MYO1B
GO:CC	extracellular vesicle	GO:1903561	5.7143e-16	15.243	2166	138	56	18842	MYH9,PABPC1,PDCD6,YBX1,CRYAB,TUBB,RPL10A,RPS13,RPL27,RPS4X,SLC25A3,RPL11,RPL3,RPS18,ACTA1,THBS1,RPL4,CKAP4,RPL12,HSPA5,RPL28,HTRA1,RPL24,MYL12A,MVP,RPS8,RPS2,HNRNPK,DDX3X,RPS16,RPL14,MYL6,MYO1C,STAU1,SERPINE1,MYH10,TGFBI,FN1,MYO6,NT5E,HNRNPL,RPL30,CLTC,RPS26,MYO1E,RPL5,QPRT,MYO1D,RPLP2,DNAJC13,RPS11,RPL35A,TTN,HNRNPM,RPL34,MYO1B
GO:CC	extracellular organelle	GO:0043230	6.3579e-16	15.1967	2171	138	56	18842	MYH9,PABPC1,PDCD6,YBX1,CRYAB,TUBB,RPL10A,RPS13,RPL27,RPS4X,SLC25A3,RPL11,RPL3,RPS18,ACTA1,THBS1,RPL4,CKAP4,RPL12,HSPA5,RPL28,HTRA1,RPL24,MYL12A,MVP,RPS8,RPS2,HNRNPK,DDX3X,RPS16,RPL14,MYL6,MYO1C,STAU1,SERPINE1,MYH10,TGFBI,FN1,MYO6,NT5E,HNRNPL,RPL30,CLTC,RPS26,MYO1E,RPL5,QPRT,MYO1D,RPLP2,DNAJC13,RPS11,RPL35A,TTN,HNRNPM,RPL34,MYO1B
GO:CC	intracellular part	GO:0044424	8.88758e-14	13.0512	14552	138	138	18842	DDX6,FLII,MAP1B,MYH9,PABPC1,PDCD6,EDC3,YBX1,CRYAB,TUBB,ARHGAP24,RPL10A,RPS13,PABPC4,ATXN2,RPL7A,RPL27,RPS4X,SLC25A3,RPL19,RPL11,RPL3,FAM120A,UPF1,RPS18,ACTA1,THBS1,RPL15,RPL18,RPL4,CKAP4,RPL12,YBX3,HSPA5,RPL18A,RPL10,RPL13A,RPL28,LARP1,IFI16,PURA,NUDT21,AP2B1,HTRA1,ATXN2L,RPL24,MYL12A,LSM14A,RPL21,MVP,RPL6,RPS6,RPS8,RPS2,ATAD3A,HNRNPK,DDX3X,RPS16,KTN1,C14ORF166,RPL14,HNRNPF,DDX1,USP7,RPL36,SAMHD1…
GO:CC	intracellular	GO:0005622	1.35077e-13	12.8694	14596	138	138	18842	DDX6,FLII,MAP1B,MYH9,PABPC1,PDCD6,EDC3,YBX1,CRYAB,TUBB,ARHGAP24,RPL10A,RPS13,PABPC4,ATXN2,RPL7A,RPL27,RPS4X,SLC25A3,RPL19,RPL11,RPL3,FAM120A,UPF1,RPS18,ACTA1,THBS1,RPL15,RPL18,RPL4,CKAP4,RPL12,YBX3,HSPA5,RPL18A,RPL10,RPL13A,RPL28,LARP1,IFI16,PURA,NUDT21,AP2B1,HTRA1,ATXN2L,RPL24,MYL12A,LSM14A,RPL21,MVP,RPL6,RPS6,RPS8,RPS2,ATAD3A,HNRNPK,DDX3X,RPS16,KTN1,C14ORF166,RPL14,HNRNPF,DDX1,USP7,RPL36,SAMHD1…
GO:CC	intracellular organelle	GO:0043229	2.19639e-13	12.6583	12818	138	132	18842	DDX6,FLII,MAP1B,MYH9,PABPC1,PDCD6,EDC3,YBX1,CRYAB,TUBB,ARHGAP24,RPL10A,RPS13,PABPC4,ATXN2,RPL7A,RPL27,RPS4X,SLC25A3,RPL19,RPL11,RPL3,FAM120A,UPF1,RPS18,ACTA1,THBS1,RPL15,RPL18,RPL4,CKAP4,RPL12,YBX3,HSPA5,RPL18A,RPL10,RPL13A,RPL28,LARP1,IFI16,PURA,NUDT21,AP2B1,ATXN2L,RPL24,MYL12A,LSM14A,RPL21,MVP,RPL6,RPS6,RPS8,RPS2,ATAD3A,HNRNPK,DDX3X,RPS16,KTN1,C14ORF166,RPL14,HNRNPF,DDX1,USP7,RPL36,SAMHD1,MOV10…
GO:CC	intracellular organelle part	GO:0044446	2.48153e-13	12.6053	9699	138	116	18842	DDX6,FLII,MAP1B,MYH9,PABPC1,PDCD6,YBX1,CRYAB,TUBB,RPL10A,RPS13,ATXN2,RPL7A,RPL27,RPS4X,SLC25A3,RPL19,RPL11,RPL3,UPF1,RPS18,ACTA1,THBS1,RPL15,RPL18,RPL4,CKAP4,RPL12,HSPA5,RPL18A,RPL10,RPL13A,RPL28,IFI16,PURA,NUDT21,AP2B1,ATXN2L,RPL24,MYL12A,RPL21,MVP,RPL6,RPS6,RPS8,RPS2,ATAD3A,HNRNPK,DDX3X,RPS16,KTN1,C14ORF166,RPL14,HNRNPF,DDX1,USP7,RPL36,SAMHD1,RPS23,RTCB,MYL6,KRTAP24-1,MYO1C,STAU1,SERPINE1,MYH10…
GO:CC	organelle part	GO:0044422	4.63704e-12	11.3338	10009	138	116	18842	DDX6,FLII,MAP1B,MYH9,PABPC1,PDCD6,YBX1,CRYAB,TUBB,RPL10A,RPS13,ATXN2,RPL7A,RPL27,RPS4X,SLC25A3,RPL19,RPL11,RPL3,UPF1,RPS18,ACTA1,THBS1,RPL15,RPL18,RPL4,CKAP4,RPL12,HSPA5,RPL18A,RPL10,RPL13A,RPL28,IFI16,PURA,NUDT21,AP2B1,ATXN2L,RPL24,MYL12A,RPL21,MVP,RPL6,RPS6,RPS8,RPS2,ATAD3A,HNRNPK,DDX3X,RPS16,KTN1,C14ORF166,RPL14,HNRNPF,DDX1,USP7,RPL36,SAMHD1,RPS23,RTCB,MYL6,KRTAP24-1,MYO1C,STAU1,SERPINE1,MYH10…
GO:CC	organelle	GO:0043226	4.94628e-12	11.3057	13667	138	134	18842	DDX6,FLII,MAP1B,MYH9,PABPC1,PDCD6,EDC3,YBX1,CRYAB,TUBB,ARHGAP24,RPL10A,RPS13,PABPC4,ATXN2,RPL7A,RPL27,RPS4X,SLC25A3,RPL19,RPL11,RPL3,FAM120A,UPF1,RPS18,ACTA1,THBS1,RPL15,RPL18,RPL4,CKAP4,RPL12,YBX3,HSPA5,RPL18A,RPL10,RPL13A,RPL28,LARP1,IFI16,PURA,NUDT21,AP2B1,HTRA1,ATXN2L,RPL24,MYL12A,LSM14A,RPL21,MVP,RPL6,RPS6,RPS8,RPS2,ATAD3A,HNRNPK,DDX3X,RPS16,KTN1,C14ORF166,RPL14,HNRNPF,DDX1,USP7,RPL36,SAMHD1…
GO:CC	cytosolic small ribosomal subunit	GO:0022627	5.60241e-12	11.2516	45	138	11	18842	RPS13,RPS4X,RPS18,RPS6,RPS8,RPS2,DDX3X,RPS16,RPS23,RPS26,RPS11
GO:CC	cell junction	GO:0030054	1.60703e-10	9.79398	1312	138	37	18842	DDX6,FLII,MAP1B,MYH9,PABPC1,ARHGAP24,RPL10A,RPS13,RPL7A,RPL27,RPS4X,RPL19,RPL3,RPS18,RPL18,RPL4,RPL12,YBX3,HSPA5,RPL13A,RPL6,RPS8,RPS2,HNRNPK,RPS16,MAP4K4,TJP1,RPL30,CLTC,TMOD3,CAV1,MYO1E,RPL5,PDZRN3,SH3PXD2A,RPLP2,RPS11
GO:CC	myosin complex	GO:0016459	4.3638e-10	9.36013	65	138	11	18842	MYH9,MYL12A,MYL6,MYO1C,MYH10,MYL9,MYO6,MYO1E,MYO1D,MYO9B,MYO1B
GO:CC	small ribosomal subunit	GO:0015935	1.92718e-09	8.71508	74	138	11	18842	RPS13,RPS4X,RPS18,RPS6,RPS8,RPS2,DDX3X,RPS16,RPS23,RPS26,RPS11
GO:CC	vesicle	GO:0031982	1.05788e-08	7.97556	3891	138	63	18842	MYH9,PABPC1,PDCD6,YBX1,CRYAB,TUBB,RPL10A,RPS13,RPL27,RPS4X,SLC25A3,RPL11,RPL3,RPS18,ACTA1,THBS1,RPL4,CKAP4,RPL12,HSPA5,RPL28,AP2B1,HTRA1,RPL24,MYL12A,MVP,RPS8,RPS2,HNRNPK,DDX3X,RPS16,RPL14,MYL6,MYO1C,STAU1,SERPINE1,MYH10,TGFBI,FN1,MYO6,NT5E,GOLGA1,HNRNPL,RPL30,CLTC,AP2A1,CAV1,RPS26,MYO1E,RPL5,QPRT,NAP1L1,MYO1D,AP2S1,RPLP2,DNAJC13,RPS11,CEP290,RPL35A,TTN,HNRNPM,RPL34,MYO1B
GO:CC	extracellular space	GO:0005615	2.26801e-07	6.64436	3541	138	57	18842	MYH9,PABPC1,PDCD6,YBX1,CRYAB,TUBB,RPL10A,RPS13,RPL27,RPS4X,SLC25A3,RPL11,RPL3,RPS18,ACTA1,THBS1,RPL4,CKAP4,RPL12,HSPA5,RPL28,HTRA1,RPL24,MYL12A,MVP,RPS8,RPS2,HNRNPK,DDX3X,RPS16,RPL14,MOV10,MYL6,MYO1C,STAU1,SERPINE1,MYH10,TGFBI,FN1,MYO6,NT5E,HNRNPL,RPL30,CLTC,RPS26,MYO1E,RPL5,QPRT,MYO1D,RPLP2,DNAJC13,RPS11,RPL35A,TTN,HNRNPM,RPL34,MYO1B
GO:CC	extracellular region part	GO:0044421	2.09159e-06	5.67952	3751	138	57	18842	MYH9,PABPC1,PDCD6,YBX1,CRYAB,TUBB,RPL10A,RPS13,RPL27,RPS4X,SLC25A3,RPL11,RPL3,RPS18,ACTA1,THBS1,RPL4,CKAP4,RPL12,HSPA5,RPL28,HTRA1,RPL24,MYL12A,MVP,RPS8,RPS2,HNRNPK,DDX3X,RPS16,RPL14,MOV10,MYL6,MYO1C,STAU1,SERPINE1,MYH10,TGFBI,FN1,MYO6,NT5E,HNRNPL,RPL30,CLTC,RPS26,MYO1E,RPL5,QPRT,MYO1D,RPLP2,DNAJC13,RPS11,RPL35A,TTN,HNRNPM,RPL34,MYO1B
GO:CC	rough endoplasmic reticulum	GO:0005791	4.18251e-06	5.37856	86	138	9	18842	RPL27,RPL18,RPL4,CKAP4,RPL6,RPS23,STAU1,RPS26,RPN2
GO:CC	actin cytoskeleton	GO:0015629	1.40179e-05	4.85332	517	138	18	18842	MYH9,CRYAB,ACTA1,MYL12A,HNRNPK,MYL6,MYO1C,MYH10,MYL9,TJP1,MYO6,TMOD3,MYO1E,MYO1D,SH3PXD2A,MYO9B,TTN,MYO1B
GO:CC	tRNA-splicing ligase complex	GO:0072669	5.92738e-05	4.22714	8	138	4	18842	C14ORF166,DDX1,RTCB,FAM98A
GO:CC	membrane-bounded organelle	GO:0043227	0.000106168	3.97401	12536	138	118	18842	DDX6,FLII,MYH9,PABPC1,PDCD6,YBX1,CRYAB,TUBB,RPL10A,RPS13,PABPC4,ATXN2,RPL7A,RPL27,RPS4X,SLC25A3,RPL11,RPL3,FAM120A,UPF1,RPS18,ACTA1,THBS1,RPL15,RPL18,RPL4,CKAP4,RPL12,YBX3,HSPA5,RPL10,RPL13A,RPL28,IFI16,PURA,NUDT21,AP2B1,HTRA1,ATXN2L,RPL24,MYL12A,RPL21,MVP,RPL6,RPS6,RPS8,RPS2,ATAD3A,HNRNPK,DDX3X,RPS16,KTN1,C14ORF166,RPL14,HNRNPF,DDX1,USP7,RPL36,SAMHD1,MOV10,RPS23,RTCB,MYL6,DCP1A,MYO1C,KANK2,STAU1…
GO:CC	membrane	GO:0016020	0.00011398	3.94317	9701	138	100	18842	DDX6,MAP1B,MYH9,PABPC1,PDCD6,EDC3,YBX1,CRYAB,TUBB,RPL10A,RPS13,ATXN2,RPL7A,RPL27,RPS4X,SLC25A3,RPL19,RPL11,FAM120A,RPS18,THBS1,RPL15,RPL18,RPL4,CKAP4,RPL12,HSPA5,RPL18A,RPL10,RPL13A,RPL28,LARP1,IFI16,AP2B1,HTRA1,ATXN2L,RPL24,RPL21,MVP,RPL6,RPS6,RPS8,RPS2,ATAD3A,HNRNPK,DDX3X,RPS16,KTN1,RPL14,HNRNPF,DDX1,RPL36,SAMHD1,RPS23,RTCB,MYL6,DCP1A,MYO1C,STAU1,SERPINE1,MYH10,RPL35,TGFBI,PRUNE2,MYCBP2,TJP1,FN…
GO:CC	cell part	GO:0044464	0.0002101	3.67757	17004	138	138	18842	DDX6,FLII,MAP1B,MYH9,PABPC1,PDCD6,EDC3,YBX1,CRYAB,TUBB,ARHGAP24,RPL10A,RPS13,PABPC4,ATXN2,RPL7A,RPL27,RPS4X,SLC25A3,RPL19,RPL11,RPL3,FAM120A,UPF1,RPS18,ACTA1,THBS1,RPL15,RPL18,RPL4,CKAP4,RPL12,YBX3,HSPA5,RPL18A,RPL10,RPL13A,RPL28,LARP1,IFI16,PURA,NUDT21,AP2B1,HTRA1,ATXN2L,RPL24,MYL12A,LSM14A,RPL21,MVP,RPL6,RPS6,RPS8,RPS2,ATAD3A,HNRNPK,DDX3X,RPS16,KTN1,C14ORF166,RPL14,HNRNPF,DDX1,USP7,RPL36,SAMHD1…
GO:CC	brush border	GO:0005903	0.000325792	3.48706	105	138	8	18842	FLII,MYH9,MYL6,MYO1C,MYH10,MYO1E,MYO1D,MYO1B
GO:CC	cell	GO:0005623	0.000356462	3.44799	17069	138	138	18842	DDX6,FLII,MAP1B,MYH9,PABPC1,PDCD6,EDC3,YBX1,CRYAB,TUBB,ARHGAP24,RPL10A,RPS13,PABPC4,ATXN2,RPL7A,RPL27,RPS4X,SLC25A3,RPL19,RPL11,RPL3,FAM120A,UPF1,RPS18,ACTA1,THBS1,RPL15,RPL18,RPL4,CKAP4,RPL12,YBX3,HSPA5,RPL18A,RPL10,RPL13A,RPL28,LARP1,IFI16,PURA,NUDT21,AP2B1,HTRA1,ATXN2L,RPL24,MYL12A,LSM14A,RPL21,MVP,RPL6,RPS6,RPS8,RPS2,ATAD3A,HNRNPK,DDX3X,RPS16,KTN1,C14ORF166,RPL14,HNRNPF,DDX1,USP7,RPL36,SAMHD1…
GO:CC	cytoskeletal part	GO:0044430	0.00052001	3.28399	1707	138	31	18842	DDX6,FLII,MAP1B,MYH9,CRYAB,TUBB,ACTA1,NUDT21,MYL12A,HNRNPK,C14ORF166,MYL6,KRTAP24-1,MYO1C,STAU1,MYH10,MYL9,TJP1,MYO6,CLTC,TMOD3,MYO1E,CEP170,KRTAP20-2,MYO1D,SH3PXD2A,PCM1,MYO9B,CEP290,TTN,MYO1B
GO:CC	nucleus	GO:0005634	0.000527999	3.27737	7445	138	82	18842	DDX6,FLII,MYH9,PABPC1,PDCD6,YBX1,CRYAB,TUBB,RPL10A,RPS13,PABPC4,RPL7A,RPL27,RPS4X,RPL11,RPL3,FAM120A,UPF1,RPS18,RPL15,RPL18,RPL4,CKAP4,RPL12,YBX3,HSPA5,RPL10,RPL13A,IFI16,PURA,NUDT21,ATXN2L,MVP,RPL6,RPS6,RPS8,RPS2,HNRNPK,DDX3X,RPS16,C14ORF166,HNRNPF,DDX1,USP7,RPL36,SAMHD1,MOV10,RPS23,RTCB,DCP1A,MYO1C,MYH10,BTBD10,RPL35,ZC3HAV1,MYCBP2,TJP1,DCP1B,ELAVL1,MYO6,FXR1,NT5E,HNRNPL,RPL30,RPS26,RPL5,HNRNPA…
GO:CC	intracellular membrane-bounded organelle	GO:0043231	0.000628047	3.20201	11036	138	107	18842	DDX6,FLII,MYH9,PABPC1,PDCD6,YBX1,CRYAB,TUBB,RPL10A,RPS13,PABPC4,ATXN2,RPL7A,RPL27,RPS4X,SLC25A3,RPL11,RPL3,FAM120A,UPF1,RPS18,THBS1,RPL15,RPL18,RPL4,CKAP4,RPL12,YBX3,HSPA5,RPL10,RPL13A,IFI16,PURA,NUDT21,AP2B1,ATXN2L,RPL24,RPL21,MVP,RPL6,RPS6,RPS8,RPS2,ATAD3A,HNRNPK,DDX3X,RPS16,KTN1,C14ORF166,HNRNPF,DDX1,USP7,RPL36,SAMHD1,MOV10,RPS23,RTCB,DCP1A,MYO1C,KANK2,STAU1,MYH10,BTBD10,RPL35,TGFBI,ZC3HAV1,MY…
GO:CC	synapse	GO:0045202	0.00064347	3.19147	1206	138	25	18842	MAP1B,MYH9,CRYAB,RPL10A,RPS13,RPS4X,RPL19,RPL3,RPS18,RPL12,PURA,AP2B1,RPL24,RPL6,RPL14,RPS23,STAU1,MYH10,ELAVL1,FXR1,RPL30,CLTC,HNRNPA3,PDZRN3,FUS
GO:CC	extracellular region	GO:0005576	0.00074347	3.12874	4536	138	58	18842	MYH9,PABPC1,PDCD6,YBX1,CRYAB,TUBB,RPL10A,RPS13,RPL27,RPS4X,SLC25A3,RPL11,RPL3,RPS18,ACTA1,THBS1,RPL4,CKAP4,RPL12,HSPA5,RPL28,HTRA1,RPL24,MYL12A,MVP,RPS8,RPS2,HNRNPK,DDX3X,RPS16,RPL14,MOV10,MYL6,MYO1C,STAU1,SERPINE1,MYH10,TGFBI,FN1,MYO6,NT5E,HNRNPL,RPL30,CLTC,RPS26,MYO1E,RPL5,QPRT,MYO1D,RPLP2,DNAJC13,RPS11,CEP290,RPL35A,TTN,HNRNPM,RPL34,MYO1B
GO:CC	nuclear part	GO:0044428	0.000800086	3.09686	4894	138	61	18842	DDX6,FLII,MYH9,PABPC1,YBX1,CRYAB,TUBB,RPS13,RPL7A,RPS4X,RPL11,RPL3,UPF1,RPS18,RPL18,RPL4,CKAP4,RPL12,HSPA5,RPL13A,IFI16,PURA,NUDT21,ATXN2L,MVP,RPS6,RPS8,RPS2,HNRNPK,DDX3X,RPS16,C14ORF166,HNRNPF,DDX1,USP7,RPL36,SAMHD1,RPS23,RTCB,MYO1C,BTBD10,RPL35,ELAVL1,MYO6,FXR1,NT5E,HNRNPL,RPS26,RPL5,HNRNPA3,SYNCRIP,SETD1A,PDZRN3,PCM1,DDX17,NUFIP2,U2AF1,RPS11,TTN,HNRNPM,FUS
GO:CC	endolysosome membrane	GO:0036020	0.000819119	3.08665	14	138	4	18842	AP2B1,CLTC,AP2A1,AP2S1
GO:CC	catalytic step 2 spliceosome	GO:0071013	0.00086395	3.06351	84	138	7	18842	PABPC1,HNRNPK,HNRNPF,HNRNPA3,SYNCRIP,U2AF1,HNRNPM
GO:CC	cytoskeleton	GO:0005856	0.000893799	3.04876	2221	138	36	18842	DDX6,FLII,MAP1B,MYH9,CRYAB,TUBB,ARHGAP24,ACTA1,CKAP4,NUDT21,MYL12A,MVP,HNRNPK,C14ORF166,MYL6,KRTAP24-1,MYO1C,STAU1,MYH10,MYL9,MYCBP2,TJP1,MYO6,CLTC,TMOD3,MYO1E,CEP170,KRTAP20-2,MYO1D,SH3PXD2A,PCM1,MYO9B,CEP290,TTN,IGF2BP2,MYO1B
GO:CC	clathrin-coated endocytic vesicle	GO:0045334	0.00104588	2.98052	56	138	6	18842	AP2B1,MYO6,CLTC,AP2A1,MYO1E,AP2S1
GO:CC	P-body	GO:0000932	0.00109445	2.96081	87	138	7	18842	DDX6,EDC3,UPF1,LSM14A,MOV10,DCP1A,DCP1B
GO:CC	clathrin coat of coated pit	GO:0030132	0.00191457	2.71793	17	138	4	18842	AP2B1,CLTC,AP2A1,AP2S1
GO:CC	spliceosomal complex	GO:0005681	0.00296074	2.5286	186	138	9	18842	PABPC1,YBX1,UPF1,HNRNPK,HNRNPF,HNRNPA3,SYNCRIP,U2AF1,HNRNPM
GO:CC	endolysosome	GO:0036019	0.00383153	2.41663	20	138	4	18842	AP2B1,CLTC,AP2A1,AP2S1
GO:CC	postsynapse	GO:0098794	0.00430467	2.36606	624	138	16	18842	MAP1B,CRYAB,RPL10A,RPS13,RPS18,RPL12,PURA,AP2B1,RPL6,RPL14,MYH10,ELAVL1,FXR1,RPL30,HNRNPA3,FUS
GO:CC	nucleolus	GO:0005730	0.00523847	2.2808	939	138	20	18842	DDX6,RPS13,RPL7A,RPL11,RPL3,RPL18,RPL4,RPL12,RPL13A,IFI16,RPS6,RPL36,MYO1C,BTBD10,RPL35,FXR1,RPL5,DDX17,RPS11,HNRNPM
GO:CC	intracellular organelle lumen	GO:0070013	0.00556982	2.25416	5664	138	65	18842	DDX6,FLII,YBX1,CRYAB,TUBB,RPS13,RPL7A,RPS4X,RPL11,RPL3,UPF1,RPS18,THBS1,RPL18,RPL4,CKAP4,RPL12,HSPA5,RPL13A,IFI16,PURA,NUDT21,ATXN2L,MVP,RPS6,RPS8,RPS2,ATAD3A,HNRNPK,DDX3X,RPS16,KTN1,C14ORF166,HNRNPF,DDX1,USP7,RPL36,SAMHD1,RPS23,RTCB,MYO1C,SERPINE1,BTBD10,RPL35,FN1,ELAVL1,MYO6,FXR1,NT5E,HNRNPL,RPS26,RPL5,DHX30,HNRNPA3,SYNCRIP,SETD1A,PDZRN3,DDX17,NUFIP2,U2AF1,RPS11,CEP290,TTN,HNRNPM,FUS
GO:CC	organelle lumen	GO:0043233	0.00556982	2.25416	5664	138	65	18842	DDX6,FLII,YBX1,CRYAB,TUBB,RPS13,RPL7A,RPS4X,RPL11,RPL3,UPF1,RPS18,THBS1,RPL18,RPL4,CKAP4,RPL12,HSPA5,RPL13A,IFI16,PURA,NUDT21,ATXN2L,MVP,RPS6,RPS8,RPS2,ATAD3A,HNRNPK,DDX3X,RPS16,KTN1,C14ORF166,HNRNPF,DDX1,USP7,RPL36,SAMHD1,RPS23,RTCB,MYO1C,SERPINE1,BTBD10,RPL35,FN1,ELAVL1,MYO6,FXR1,NT5E,HNRNPL,RPS26,RPL5,DHX30,HNRNPA3,SYNCRIP,SETD1A,PDZRN3,DDX17,NUFIP2,U2AF1,RPS11,CEP290,TTN,HNRNPM,FUS
GO:CC	membrane-enclosed lumen	GO:0031974	0.00556982	2.25416	5664	138	65	18842	DDX6,FLII,YBX1,CRYAB,TUBB,RPS13,RPL7A,RPS4X,RPL11,RPL3,UPF1,RPS18,THBS1,RPL18,RPL4,CKAP4,RPL12,HSPA5,RPL13A,IFI16,PURA,NUDT21,ATXN2L,MVP,RPS6,RPS8,RPS2,ATAD3A,HNRNPK,DDX3X,RPS16,KTN1,C14ORF166,HNRNPF,DDX1,USP7,RPL36,SAMHD1,RPS23,RTCB,MYO1C,SERPINE1,BTBD10,RPL35,FN1,ELAVL1,MYO6,FXR1,NT5E,HNRNPL,RPS26,RPL5,DHX30,HNRNPA3,SYNCRIP,SETD1A,PDZRN3,DDX17,NUFIP2,U2AF1,RPS11,CEP290,TTN,HNRNPM,FUS
GO:CC	actin filament bundle	GO:0032432	0.00578799	2.23747	75	138	6	18842	MYH9,CRYAB,ACTA1,MYL12A,MYH10,MYL9
GO:CC	cluster of actin-based cell projections	GO:0098862	0.00619641	2.20786	156	138	8	18842	FLII,MYH9,MYL6,MYO1C,MYH10,MYO1E,MYO1D,MYO1B
GO:CC	myosin II complex	GO:0016460	0.00688425	2.16214	23	138	4	18842	MYH9,MYL12A,MYH10,MYL9
GO:CC	nuclear lumen	GO:0031981	0.00758432	2.12008	4518	138	55	18842	DDX6,FLII,YBX1,CRYAB,RPS13,RPL7A,RPS4X,RPL11,RPL3,UPF1,RPS18,RPL18,RPL4,CKAP4,RPL12,RPL13A,IFI16,PURA,NUDT21,ATXN2L,RPS6,RPS8,RPS2,HNRNPK,DDX3X,RPS16,C14ORF166,HNRNPF,DDX1,USP7,RPL36,SAMHD1,RPS23,RTCB,MYO1C,BTBD10,RPL35,ELAVL1,MYO6,FXR1,NT5E,HNRNPL,RPS26,RPL5,HNRNPA3,SYNCRIP,SETD1A,PDZRN3,DDX17,NUFIP2,U2AF1,RPS11,TTN,HNRNPM,FUS
GO:CC	clathrin vesicle coat	GO:0030125	0.00972346	2.01218	25	138	4	18842	AP2B1,CLTC,AP2A1,AP2S1
GO:CC	postsynaptic density	GO:0014069	0.0132271	1.87854	340	138	11	18842	MAP1B,CRYAB,RPL10A,RPS13,RPS18,RPL12,RPL6,RPL14,FXR1,RPL30,HNRNPA3
GO:CC	unconventional myosin complex	GO:0016461	0.0139706	1.85479	10	138	3	18842	MYL6,MYO1C,MYO6
GO:CC	vesicle coat	GO:0030120	0.0146077	1.83542	54	138	5	18842	PDCD6,AP2B1,CLTC,AP2A1,AP2S1
GO:CC	asymmetric synapse	GO:0032279	0.0147031	1.83259	344	138	11	18842	MAP1B,CRYAB,RPL10A,RPS13,RPS18,RPL12,RPL6,RPL14,FXR1,RPL30,HNRNPA3
GO:CC	AP-2 adaptor complex	GO:0030122	0.0191065	1.71882	11	138	3	18842	AP2B1,AP2A1,AP2S1
GO:CC	neuron to neuron synapse	GO:0098984	0.025007	1.60194	365	138	11	18842	MAP1B,CRYAB,RPL10A,RPS13,RPS18,RPL12,RPL6,RPL14,FXR1,RPL30,HNRNPA3
GO:CC	postsynaptic specialization	GO:0099572	0.025007	1.60194	365	138	11	18842	MAP1B,CRYAB,RPL10A,RPS13,RPS18,RPL12,RPL6,RPL14,FXR1,RPL30,HNRNPA3
GO:CC	clathrin coat of endocytic vesicle	GO:0030128	0.0253388	1.59621	12	138	3	18842	AP2B1,AP2A1,AP2S1
GO:CC	stress fiber	GO:0001725	0.0443579	1.35303	68	138	5	18842	MYH9,ACTA1,MYL12A,MYH10,MYL9
GO:CC	contractile actin filament bundle	GO:0097517	0.0443579	1.35303	68	138	5	18842	MYH9,ACTA1,MYL12A,MYH10,MYL9
GO:CC	clathrin-coated pit	GO:0005905	0.0443579	1.35303	68	138	5	18842	AP2B1,MYO6,CLTC,AP2A1,AP2S1
GO:CC	clathrin-coated endocytic vesicle membrane	GO:0030669	0.0474226	1.32401	37	138	4	18842	AP2B1,CLTC,AP2A1,AP2S1
GO:CC	myosin II filament	GO:0097513	0.0499997	1.30103	3	138	2	18842	MYH9,MYH10
KEGG	Ribosome	KEGG:03010	9.55017e-42	41.02	134	88	37	7772	RPL10A,RPS13,RPL7A,RPL27,RPS4X,RPL19,RPL11,RPL3,RPS18,RPL15,RPL18,RPL4,RPL12,RPL18A,RPL10,RPL13A,RPL28,RPL24,RPL21,RPL6,RPS6,RPS8,RPS2,RPS16,RPL14,RPL36,RPS23,RPL35,RPL30,RPS26,RPL5,RPL17,RPLP2,RPS11,RPL35A,RPL34,RPL32
KEGG	RNA degradation	KEGG:03018	0.0206861	1.68432	79	88	6	7772	DDX6,PABPC1,EDC3,PABPC4,DCP1A,DCP1B
KEGG	Pathogenic Escherichia coli infection	KEGG:05130	0.0331175	1.47994	200	88	9	7772	MYH9,TUBB,MYO1C,MYH10,TJP1,MYO6,MYO1E,MYO1D,MYO1B
REAC	Nonsense Mediated Decay (NMD) independent of the Exon Junction Complex (EJC)	REAC:R-HSA-975956	5.13956e-52	51.2891	96	109	39	10565	PABPC1,RPL10A,RPS13,RPL7A,RPL27,RPS4X,RPL19,RPL11,RPL3,UPF1,RPS18,RPL15,RPL18,RPL4,RPL12,RPL18A,RPL10,RPL13A,RPL28,RPL24,RPL21,RPL6,RPS6,RPS8,RPS2,RPS16,RPL14,RPL36,RPS23,RPL35,RPL30,RPS26,RPL5,RPL17,RPLP2,RPS11,RPL35A,RPL34,RPL32
REAC	Nonsense Mediated Decay (NMD) enhanced by the Exon Junction Complex (EJC)	REAC:R-HSA-975957	5.58706e-50	49.2528	116	109	40	10565	PABPC1,RPL10A,RPS13,RPL7A,RPL27,RPS4X,RPL19,RPL11,RPL3,UPF1,RPS18,RPL15,RPL18,RPL4,RPL12,RPL18A,RPL10,RPL13A,RPL28,RPL24,RPL21,RPL6,RPS6,RPS8,RPS2,RPS16,RPL14,RPL36,RPS23,DCP1A,RPL35,RPL30,RPS26,RPL5,RPL17,RPLP2,RPS11,RPL35A,RPL34,RPL32
REAC	Nonsense-Mediated Decay (NMD)	REAC:R-HSA-927802	5.58706e-50	49.2528	116	109	40	10565	PABPC1,RPL10A,RPS13,RPL7A,RPL27,RPS4X,RPL19,RPL11,RPL3,UPF1,RPS18,RPL15,RPL18,RPL4,RPL12,RPL18A,RPL10,RPL13A,RPL28,RPL24,RPL21,RPL6,RPS6,RPS8,RPS2,RPS16,RPL14,RPL36,RPS23,DCP1A,RPL35,RPL30,RPS26,RPL5,RPL17,RPLP2,RPS11,RPL35A,RPL34,RPL32
REAC	Viral mRNA Translation	REAC:R-HSA-192823	2.38513e-49	48.6225	90	109	37	10565	RPL10A,RPS13,RPL7A,RPL27,RPS4X,RPL19,RPL11,RPL3,RPS18,RPL15,RPL18,RPL4,RPL12,RPL18A,RPL10,RPL13A,RPL28,RPL24,RPL21,RPL6,RPS6,RPS8,RPS2,RPS16,RPL14,RPL36,RPS23,RPL35,RPL30,RPS26,RPL5,RPL17,RPLP2,RPS11,RPL35A,RPL34,RPL32
REAC	Peptide chain elongation	REAC:R-HSA-156902	2.38513e-49	48.6225	90	109	37	10565	RPL10A,RPS13,RPL7A,RPL27,RPS4X,RPL19,RPL11,RPL3,RPS18,RPL15,RPL18,RPL4,RPL12,RPL18A,RPL10,RPL13A,RPL28,RPL24,RPL21,RPL6,RPS6,RPS8,RPS2,RPS16,RPL14,RPL36,RPS23,RPL35,RPL30,RPS26,RPL5,RPL17,RPLP2,RPS11,RPL35A,RPL34,RPL32
REAC	Eukaryotic Translation Elongation	REAC:R-HSA-156842	1.79255e-48	47.7465	94	109	37	10565	RPL10A,RPS13,RPL7A,RPL27,RPS4X,RPL19,RPL11,RPL3,RPS18,RPL15,RPL18,RPL4,RPL12,RPL18A,RPL10,RPL13A,RPL28,RPL24,RPL21,RPL6,RPS6,RPS8,RPS2,RPS16,RPL14,RPL36,RPS23,RPL35,RPL30,RPS26,RPL5,RPL17,RPLP2,RPS11,RPL35A,RPL34,RPL32
REAC	Selenocysteine synthesis	REAC:R-HSA-2408557	1.79255e-48	47.7465	94	109	37	10565	RPL10A,RPS13,RPL7A,RPL27,RPS4X,RPL19,RPL11,RPL3,RPS18,RPL15,RPL18,RPL4,RPL12,RPL18A,RPL10,RPL13A,RPL28,RPL24,RPL21,RPL6,RPS6,RPS8,RPS2,RPS16,RPL14,RPL36,RPS23,RPL35,RPL30,RPS26,RPL5,RPL17,RPLP2,RPS11,RPL35A,RPL34,RPL32
REAC	Eukaryotic Translation Termination	REAC:R-HSA-72764	1.79255e-48	47.7465	94	109	37	10565	RPL10A,RPS13,RPL7A,RPL27,RPS4X,RPL19,RPL11,RPL3,RPS18,RPL15,RPL18,RPL4,RPL12,RPL18A,RPL10,RPL13A,RPL28,RPL24,RPL21,RPL6,RPS6,RPS8,RPS2,RPS16,RPL14,RPL36,RPS23,RPL35,RPL30,RPS26,RPL5,RPL17,RPLP2,RPS11,RPL35A,RPL34,RPL32
REAC	L13a-mediated translational silencing of Ceruloplasmin expression	REAC:R-HSA-156827	6.4442e-47	46.1908	112	109	38	10565	PABPC1,RPL10A,RPS13,RPL7A,RPL27,RPS4X,RPL19,RPL11,RPL3,RPS18,RPL15,RPL18,RPL4,RPL12,RPL18A,RPL10,RPL13A,RPL28,RPL24,RPL21,RPL6,RPS6,RPS8,RPS2,RPS16,RPL14,RPL36,RPS23,RPL35,RPL30,RPS26,RPL5,RPL17,RPLP2,RPS11,RPL35A,RPL34,RPL32
REAC	Formation of a pool of free 40S subunits	REAC:R-HSA-72689	7.38067e-47	46.1319	102	109	37	10565	RPL10A,RPS13,RPL7A,RPL27,RPS4X,RPL19,RPL11,RPL3,RPS18,RPL15,RPL18,RPL4,RPL12,RPL18A,RPL10,RPL13A,RPL28,RPL24,RPL21,RPL6,RPS6,RPS8,RPS2,RPS16,RPL14,RPL36,RPS23,RPL35,RPL30,RPS26,RPL5,RPL17,RPLP2,RPS11,RPL35A,RPL34,RPL32
REAC	SRP-dependent cotranslational protein targeting to membrane	REAC:R-HSA-1799339	9.64504e-47	46.0157	113	109	38	10565	RPL10A,RPS13,RPL7A,RPL27,RPS4X,RPL19,RPL11,RPL3,RPS18,RPL15,RPL18,RPL4,RPL12,RPL18A,RPL10,RPL13A,RPL28,RPL24,RPL21,RPL6,RPS6,RPS8,RPS2,RPS16,RPL14,RPL36,RPS23,RPL35,RPL30,RPS26,RPL5,RPL17,RPN2,RPLP2,RPS11,RPL35A,RPL34,RPL32
REAC	Cap-dependent Translation Initiation	REAC:R-HSA-72737	1.44066e-45	44.8414	120	109	38	10565	PABPC1,RPL10A,RPS13,RPL7A,RPL27,RPS4X,RPL19,RPL11,RPL3,RPS18,RPL15,RPL18,RPL4,RPL12,RPL18A,RPL10,RPL13A,RPL28,RPL24,RPL21,RPL6,RPS6,RPS8,RPS2,RPS16,RPL14,RPL36,RPS23,RPL35,RPL30,RPS26,RPL5,RPL17,RPLP2,RPS11,RPL35A,RPL34,RPL32
REAC	Eukaryotic Translation Initiation	REAC:R-HSA-72613	1.44066e-45	44.8414	120	109	38	10565	PABPC1,RPL10A,RPS13,RPL7A,RPL27,RPS4X,RPL19,RPL11,RPL3,RPS18,RPL15,RPL18,RPL4,RPL12,RPL18A,RPL10,RPL13A,RPL28,RPL24,RPL21,RPL6,RPS6,RPS8,RPS2,RPS16,RPL14,RPL36,RPS23,RPL35,RPL30,RPS26,RPL5,RPL17,RPLP2,RPS11,RPL35A,RPL34,RPL32
REAC	GTP hydrolysis and joining of the 60S ribosomal subunit	REAC:R-HSA-72706	6.9582e-45	44.1575	113	109	37	10565	RPL10A,RPS13,RPL7A,RPL27,RPS4X,RPL19,RPL11,RPL3,RPS18,RPL15,RPL18,RPL4,RPL12,RPL18A,RPL10,RPL13A,RPL28,RPL24,RPL21,RPL6,RPS6,RPS8,RPS2,RPS16,RPL14,RPL36,RPS23,RPL35,RPL30,RPS26,RPL5,RPL17,RPLP2,RPS11,RPL35A,RPL34,RPL32
REAC	Selenoamino acid metabolism	REAC:R-HSA-2408522	3.17508e-44	43.4982	117	109	37	10565	RPL10A,RPS13,RPL7A,RPL27,RPS4X,RPL19,RPL11,RPL3,RPS18,RPL15,RPL18,RPL4,RPL12,RPL18A,RPL10,RPL13A,RPL28,RPL24,RPL21,RPL6,RPS6,RPS8,RPS2,RPS16,RPL14,RPL36,RPS23,RPL35,RPL30,RPS26,RPL5,RPL17,RPLP2,RPS11,RPL35A,RPL34,RPL32
REAC	Influenza Life Cycle	REAC:R-HSA-168255	2.31474e-42	41.6355	142	109	38	10565	RPL10A,RPS13,RPL7A,RPL27,RPS4X,RPL19,RPL11,RPL3,RPS18,RPL15,RPL18,RPL4,RPL12,RPL18A,RPL10,RPL13A,RPL28,RPL24,RPL21,RPL6,RPS6,RPS8,RPS2,RPS16,RPL14,RPL36,RPS23,RPL35,RPL30,CLTC,RPS26,RPL5,RPL17,RPLP2,RPS11,RPL35A,RPL34,RPL32
REAC	Influenza Viral RNA Transcription and Replication	REAC:R-HSA-168273	7.70783e-42	41.1131	133	109	37	10565	RPL10A,RPS13,RPL7A,RPL27,RPS4X,RPL19,RPL11,RPL3,RPS18,RPL15,RPL18,RPL4,RPL12,RPL18A,RPL10,RPL13A,RPL28,RPL24,RPL21,RPL6,RPS6,RPS8,RPS2,RPS16,RPL14,RPL36,RPS23,RPL35,RPL30,RPS26,RPL5,RPL17,RPLP2,RPS11,RPL35A,RPL34,RPL32
REAC	Influenza Infection	REAC:R-HSA-168254	4.26619e-41	40.37	152	109	38	10565	RPL10A,RPS13,RPL7A,RPL27,RPS4X,RPL19,RPL11,RPL3,RPS18,RPL15,RPL18,RPL4,RPL12,RPL18A,RPL10,RPL13A,RPL28,RPL24,RPL21,RPL6,RPS6,RPS8,RPS2,RPS16,RPL14,RPL36,RPS23,RPL35,RPL30,CLTC,RPS26,RPL5,RPL17,RPLP2,RPS11,RPL35A,RPL34,RPL32
REAC	Regulation of expression of SLITs and ROBOs	REAC:R-HSA-9010553	6.08349e-39	38.2158	171	109	38	10565	PABPC1,RPL10A,RPS13,RPL7A,RPL27,RPS4X,RPL19,RPL11,RPL3,RPS18,RPL15,RPL18,RPL4,RPL12,RPL18A,RPL10,RPL13A,RPL28,RPL24,RPL21,RPL6,RPS6,RPS8,RPS2,RPS16,RPL14,RPL36,RPS23,RPL35,RPL30,RPS26,RPL5,RPL17,RPLP2,RPS11,RPL35A,RPL34,RPL32
REAC	Metabolism of RNA	REAC:R-HSA-8953854	2.46866e-37	36.6075	663	109	57	10565	DDX6,PABPC1,EDC3,YBX1,RPL10A,RPS13,RPL7A,RPL27,RPS4X,RPL19,RPL11,RPL3,UPF1,RPS18,RPL15,RPL18,RPL4,RPL12,RPL18A,RPL10,RPL13A,RPL28,NUDT21,RPL24,RPL21,RPL6,RPS6,RPS8,RPS2,HNRNPK,RPS16,C14ORF166,RPL14,HNRNPF,DDX1,RPL36,RPS23,RTCB,DCP1A,RPL35,DCP1B,ELAVL1,HNRNPL,RPL30,RPS26,RPL5,HNRNPA3,RPL17,RPLP2,U2AF1,RPS11,RPL35A,HNRNPM,IGF2BP2,RPL34,FUS,RPL32
REAC	Signaling by ROBO receptors	REAC:R-HSA-376176	3.30651e-36	35.4806	217	109	39	10565	PABPC1,RPL10A,RPS13,RPL7A,RPL27,RPS4X,RPL19,RPL11,RPL3,RPS18,RPL15,RPL18,RPL4,RPL12,RPL18A,RPL10,RPL13A,RPL28,RPL24,RPL21,RPL6,RPS6,RPS8,RPS2,RPS16,RPL14,RPL36,RPS23,RPL35,RPL30,RPS26,RPL5,RPL17,RPLP2,RPS11,MYO9B,RPL35A,RPL34,RPL32
REAC	Major pathway of rRNA processing in the nucleolus and cytosol	REAC:R-HSA-6791226	3.77931e-36	35.4226	183	109	37	10565	RPL10A,RPS13,RPL7A,RPL27,RPS4X,RPL19,RPL11,RPL3,RPS18,RPL15,RPL18,RPL4,RPL12,RPL18A,RPL10,RPL13A,RPL28,RPL24,RPL21,RPL6,RPS6,RPS8,RPS2,RPS16,RPL14,RPL36,RPS23,RPL35,RPL30,RPS26,RPL5,RPL17,RPLP2,RPS11,RPL35A,RPL34,RPL32
REAC	rRNA processing in the nucleus and cytosol	REAC:R-HSA-8868773	3.14246e-35	34.5027	193	109	37	10565	RPL10A,RPS13,RPL7A,RPL27,RPS4X,RPL19,RPL11,RPL3,RPS18,RPL15,RPL18,RPL4,RPL12,RPL18A,RPL10,RPL13A,RPL28,RPL24,RPL21,RPL6,RPS6,RPS8,RPS2,RPS16,RPL14,RPL36,RPS23,RPL35,RPL30,RPS26,RPL5,RPL17,RPLP2,RPS11,RPL35A,RPL34,RPL32
REAC	rRNA processing	REAC:R-HSA-72312	2.3118e-34	33.636	203	109	37	10565	RPL10A,RPS13,RPL7A,RPL27,RPS4X,RPL19,RPL11,RPL3,RPS18,RPL15,RPL18,RPL4,RPL12,RPL18A,RPL10,RPL13A,RPL28,RPL24,RPL21,RPL6,RPS6,RPS8,RPS2,RPS16,RPL14,RPL36,RPS23,RPL35,RPL30,RPS26,RPL5,RPL17,RPLP2,RPS11,RPL35A,RPL34,RPL32
REAC	Translation	REAC:R-HSA-72766	5.71212e-31	30.2432	292	109	39	10565	PABPC1,RPL10A,RPS13,RPL7A,RPL27,RPS4X,RPL19,RPL11,RPL3,RPS18,RPL15,RPL18,RPL4,RPL12,RPL18A,RPL10,RPL13A,RPL28,RPL24,RPL21,RPL6,RPS6,RPS8,RPS2,RPS16,RPL14,RPL36,RPS23,RPL35,RPL30,RPS26,RPL5,RPL17,RPN2,RPLP2,RPS11,RPL35A,RPL34,RPL32
REAC	Axon guidance	REAC:R-HSA-422475	1.6669e-30	29.7781	550	109	48	10565	MYH9,PABPC1,RPL10A,RPS13,RPL7A,RPL27,RPS4X,RPL19,RPL11,RPL3,RPS18,RPL15,RPL18,RPL4,RPL12,RPL18A,RPL10,RPL13A,RPL28,AP2B1,RPL24,MYL12A,RPL21,RPL6,RPS6,RPS8,RPS2,RPS16,RPL14,RPL36,RPS23,MYL6,MYH10,MYL9,RPL35,RPL30,CLTC,AP2A1,RPS26,RPL5,RPL17,AP2S1,RPLP2,RPS11,MYO9B,RPL35A,RPL34,RPL32
REAC	Infectious disease	REAC:R-HSA-5663205	1.93799e-29	28.7126	370	109	41	10565	RPL10A,RPS13,RPL7A,RPL27,RPS4X,RPL19,RPL11,RPL3,RPS18,RPL15,RPL18,RPL4,RPL12,RPL18A,RPL10,RPL13A,RPL28,AP2B1,RPL24,RPL21,RPL6,RPS6,RPS8,RPS2,RPS16,RPL14,RPL36,RPS23,RPL35,RPL30,CLTC,AP2A1,RPS26,RPL5,RPL17,AP2S1,RPLP2,RPS11,RPL35A,RPL34,RPL32
REAC	Metabolism of amino acids and derivatives	REAC:R-HSA-71291	1.37732e-24	23.861	368	109	37	10565	RPL10A,RPS13,RPL7A,RPL27,RPS4X,RPL19,RPL11,RPL3,RPS18,RPL15,RPL18,RPL4,RPL12,RPL18A,RPL10,RPL13A,RPL28,RPL24,RPL21,RPL6,RPS6,RPS8,RPS2,RPS16,RPL14,RPL36,RPS23,RPL35,RPL30,RPS26,RPL5,RPL17,RPLP2,RPS11,RPL35A,RPL34,RPL32
REAC	Developmental Biology	REAC:R-HSA-1266738	4.52444e-19	18.3444	1084	109	50	10565	MYH9,PABPC1,RPL10A,RPS13,RPL7A,RPL27,RPS4X,RPL19,RPL11,RPL3,RPS18,RPL15,RPL18,RPL4,RPL12,RPL18A,RPL10,RPL13A,RPL28,AP2B1,RPL24,MYL12A,RPL21,RPL6,RPS6,RPS8,RPS2,RPS16,RPL14,RPL36,RPS23,MYL6,KRTAP24-1,MYH10,MYL9,RPL35,RPL30,CLTC,AP2A1,RPS26,RPL5,RPL17,KRTAP20-2,AP2S1,RPLP2,RPS11,MYO9B,RPL35A,RPL34,RPL32
REAC	Disease	REAC:R-HSA-1643685	4.28189e-17	16.3684	1047	109	47	10565	RPL10A,RPS13,RPL7A,RPL27,RPS4X,RPL19,RPL11,RPL3,RPS18,THBS1,RPL15,RPL18,RPL4,RPL12,RPL18A,RPL10,RPL13A,RPL28,AP2B1,RPL24,RPL21,RPL6,RPS6,RPS8,RPS2,RPS16,RPL14,RPL36,RPS23,RPL35,ZC3HAV1,RASAL2,FN1,FXR1,RPL30,CLTC,AP2A1,RPS26,RPL5,RPL17,AP2S1,ERLIN1,RPLP2,RPS11,RPL35A,RPL34,RPL32
REAC	Translation initiation complex formation	REAC:R-HSA-72649	6.39906e-09	8.19388	59	109	11	10565	PABPC1,RPS13,RPS4X,RPS18,RPS6,RPS8,RPS2,RPS16,RPS23,RPS26,RPS11
REAC	Activation of the mRNA upon binding of the cap-binding complex and eIFs, and subsequent binding to 43S	REAC:R-HSA-72662	7.7688e-09	8.10965	60	109	11	10565	PABPC1,RPS13,RPS4X,RPS18,RPS6,RPS8,RPS2,RPS16,RPS23,RPS26,RPS11
REAC	Formation of the ternary complex, and subsequently, the 43S complex	REAC:R-HSA-72695	4.05744e-08	7.39175	52	109	10	10565	RPS13,RPS4X,RPS18,RPS6,RPS8,RPS2,RPS16,RPS23,RPS26,RPS11
REAC	Ribosomal scanning and start codon recognition	REAC:R-HSA-72702	1.51758e-07	6.81885	59	109	10	10565	RPS13,RPS4X,RPS18,RPS6,RPS8,RPS2,RPS16,RPS23,RPS26,RPS11
REAC	Metabolism of proteins	REAC:R-HSA-392499	7.38721e-07	6.13152	2014	109	48	10565	PABPC1,RPL10A,RPS13,RPL7A,RPL27,RPS4X,RPL19,RPL11,RPL3,RPS18,THBS1,RPL15,RPL18,RPL4,CKAP4,RPL12,HSPA5,RPL18A,RPL10,RPL13A,RPL28,RPL24,RPL21,RPL6,RPS6,RPS8,RPS2,HNRNPK,RPS16,KTN1,RPL14,USP7,RPL36,RPS23,RPL35,TGFBI,FN1,RPL30,RPS26,RPL5,RPL17,RPN2,DDX17,RPLP2,RPS11,RPL35A,RPL34,RPL32
REAC	EPH-Ephrin signaling	REAC:R-HSA-2682334	0.000136959	3.86341	90	109	9	10565	MYH9,AP2B1,MYL12A,MYL6,MYH10,MYL9,CLTC,AP2A1,AP2S1
REAC	VLDLR internalisation and degradation	REAC:R-HSA-8866427	0.00204082	2.6902	12	109	4	10565	AP2B1,CLTC,AP2A1,AP2S1
REAC	WNT5A-dependent internalization of FZD2, FZD5 and ROR2	REAC:R-HSA-5140745	0.00292445	2.53396	13	109	4	10565	AP2B1,CLTC,AP2A1,AP2S1
REAC	Metabolism	REAC:R-HSA-1430728	0.00359718	2.44404	2071	109	41	10565	RPL10A,RPS13,RPL7A,RPL27,RPS4X,RPL19,RPL11,RPL3,RPS18,RPL15,RPL18,RPL4,RPL12,RPL18A,RPL10,RPL13A,RPL28,RPL24,RPL21,RPL6,RPS6,RPS8,RPS2,RPS16,RPL14,RPL36,SAMHD1,RPS23,RPL35,NT5E,RPL30,CAV1,RPS26,RPL5,QPRT,RPL17,RPLP2,RPS11,RPL35A,RPL34,RPL32
REAC	Retrograde neurotrophin signalling	REAC:R-HSA-177504	0.00406174	2.39129	14	109	4	10565	AP2B1,CLTC,AP2A1,AP2S1
REAC	WNT5A-dependent internalization of FZD4	REAC:R-HSA-5099900	0.0054948	2.26005	15	109	4	10565	AP2B1,CLTC,AP2A1,AP2S1
REAC	mRNA decay by 5' to 3' exoribonuclease	REAC:R-HSA-430039	0.0054948	2.26005	15	109	4	10565	DDX6,EDC3,DCP1A,DCP1B
REAC	mRNA Splicing - Major Pathway	REAC:R-HSA-72163	0.00622176	2.20609	179	109	10	10565	YBX1,NUDT21,HNRNPK,HNRNPF,ELAVL1,HNRNPL,HNRNPA3,U2AF1,HNRNPM,FUS
REAC	mRNA Splicing	REAC:R-HSA-72172	0.0090962	2.04114	187	109	10	10565	YBX1,NUDT21,HNRNPK,HNRNPF,ELAVL1,HNRNPL,HNRNPA3,U2AF1,HNRNPM,FUS
REAC	Nef Mediated CD8 Down-regulation	REAC:R-HSA-182218	0.01487	1.82769	7	109	3	10565	AP2B1,AP2A1,AP2S1
REAC	RHO GTPases Activate ROCKs	REAC:R-HSA-5627117	0.0151139	1.82062	19	109	4	10565	MYH9,MYL6,MYH10,MYL9
REAC	RHO GTPases activate CIT	REAC:R-HSA-5625900	0.0151139	1.82062	19	109	4	10565	MYH9,MYL6,MYH10,MYL9
REAC	LDL clearance	REAC:R-HSA-8964038	0.0151139	1.82062	19	109	4	10565	AP2B1,CLTC,AP2A1,AP2S1
REAC	Sema4D induced cell migration and growth-cone collapse	REAC:R-HSA-416572	0.0187426	1.72717	20	109	4	10565	MYH9,MYL6,MYH10,MYL9
REAC	RHO GTPases activate PAKs	REAC:R-HSA-5627123	0.0229693	1.63885	21	109	4	10565	MYH9,MYL6,MYH10,MYL9
REAC	Nef Mediated CD4 Down-regulation	REAC:R-HSA-167590	0.0351538	1.45403	9	109	3	10565	AP2B1,AP2A1,AP2S1
REAC	Sema4D in semaphorin signaling	REAC:R-HSA-400685	0.0398197	1.3999	24	109	4	10565	MYH9,MYL6,MYH10,MYL9
WP	Cytoplasmic Ribosomal Proteins	WP:WP477	9.29208e-46	45.0319	88	93	37	6507	RPL10A,RPS13,RPL7A,RPL27,RPS4X,RPL19,RPL11,RPL3,RPS18,RPL15,RPL18,RPL4,RPL12,RPL18A,RPL10,RPL13A,RPL28,RPL24,RPL21,RPL6,RPS6,RPS8,RPS2,RPS16,RPL14,RPL36,RPS23,RPL35,RPL30,RPS26,RPL5,RPL17,RPLP2,RPS11,RPL35A,RPL34,RPL32
HPA	cervix, uterine; squamous epithelial cells[Approved,Medium]	HPA:009020_22	3.79259e-05	4.42106	2103	91	43	9494	DDX6,FLII,RPL10A,RPL19,UPF1,RPS18,RPL18,YBX3,RPL18A,RPL13A,RPL28,AP2B1,ATXN2L,RPL24,LSM14A,LSM14B,RPL6,ATAD3A,RPS16,RPL14,RPS23,KANK2,STAU1,BTBD10,RPL35,ZC3HAV1,DCP1B,ELAVL1,FXR1,NT5E,RPL30,CLTC,AP2A1,TMOD3,RPL5,NAP1L1,PDZRN3,SH3PXD2A,ERLIN1,RPLP2,MYO9B,CEP290,MYO1B
HPA	endometrium 1; cells in endometrial stroma[Approved,Low]	HPA:013010_21	0.000196473	3.7067	2307	91	44	9494	DDX6,FLII,ARHGAP24,RPL10A,PABPC4,RPL27,RPL11,FAM120A,RPS18,THBS1,RPL12,YBX3,RPL13A,ATXN2L,RPL24,LSM14A,ATAD3A,RPS16,LSM12,RPL14,USP7,RPS23,KANK2,STAU1,BTBD10,RPL35,ZC3HAV1,DCP1B,ELAVL1,FXR1,NT5E,RPL30,CLTC,AP2A1,TMOD3,RPL5,NAP1L1,PDZRN3,SH3PXD2A,ERLIN1,RPLP2,DNAJC13,MYO9B,CEP290
HPA	oral mucosa; squamous epithelial cells[Approved,Medium]	HPA:030010_22	0.00023284	3.63294	2493	91	46	9494	DDX6,FLII,RPL10A,PABPC4,RPL27,RPL19,RPL11,FAM120A,UPF1,RPS18,RPL18,YBX3,RPL18A,RPL13A,RPL28,ATXN2L,RPL24,LSM14A,RPL21,LSM14B,ATAD3A,RPS16,LSM12,RPL14,RPS23,STAU1,BTBD10,RPL35,ZC3HAV1,DCP1B,ELAVL1,FXR1,RPL30,AP2A1,TMOD3,MYO1E,RPL5,NAP1L1,PDZRN3,SH3PXD2A,ERLIN1,RPLP2,DNAJC13,MYO9B,CEP290,MYO1B
HPA	skin 1; keratinocytes[Approved,Medium]	HPA:043030_22	0.000267722	3.57232	2246	91	43	9494	DDX6,FLII,ARHGAP24,RPL10A,RPL27,FAM120A,UPF1,RPS18,THBS1,RPL18,RPL13A,RPL28,AP2B1,RPL24,LSM14A,RPL6,ATAD3A,RPS16,LSM12,RPL14,USP7,RPS23,KANK2,STAU1,BTBD10,RPL35,ZC3HAV1,DCP1B,ELAVL1,FXR1,NT5E,RPL30,CLTC,TMOD3,RPL5,NAP1L1,PDZRN3,SH3PXD2A,ERLIN1,DNAJC13,MYO9B,CEP290,MYO1B
HPA	cerebellum; Purkinje cells[Approved,High]	HPA:007010_23	0.00067174	3.1728	945	91	25	9494	RPL10A,RPL27,RPL19,FAM120A,RPS18,RPL13A,RPL28,AP2B1,RPL24,ATAD3A,RPS16,LSM12,RPL14,RPS23,STAU1,ZC3HAV1,DCP1B,FXR1,NT5E,RPL30,AP2A1,TMOD3,RPL5,NAP1L1,PDZRN3
HPA	esophagus; squamous epithelial cells[Approved,High]	HPA:016010_23	0.000895326	3.04802	767	91	22	9494	DDX6,RPL10A,RPS18,RPL13A,RPL28,RPL24,LSM14A,RPL21,ATAD3A,RPS16,LSM12,RPL14,RPS23,KANK2,STAU1,ZC3HAV1,DCP1B,FXR1,TMOD3,RPL5,NAP1L1,PDZRN3
HPA	oral mucosa; squamous epithelial cells[Approved,High]	HPA:030010_23	0.000959639	3.01789	479	91	17	9494	FLII,RPL10A,RPL27,FAM120A,RPL28,RPL24,LSM14A,ATAD3A,RPS16,LSM12,RPS23,BTBD10,DCP1B,FXR1,TMOD3,RPL5,NAP1L1
HPA	appendix; lymphoid tissue[Approved,Medium]	HPA:002020_22	0.0012407	2.90633	1630	91	34	9494	DDX6,FLII,ARHGAP24,RPL27,FAM120A,UPF1,RPS18,THBS1,RPL13A,ATXN2L,RPL24,LSM14A,RPL21,ATAD3A,LSM12,RPL14,USP7,RPS23,MYL6,RPL35,ZC3HAV1,DCP1B,FXR1,NT5E,CLTC,AP2A1,TMOD3,MYO1E,RPL5,NAP1L1,PDZRN3,DNAJC13,MYO9B,MYO1B
HPA	tonsil; germinal center cells[Approved,Medium]	HPA:056010_22	0.00129696	2.88707	2202	91	41	9494	DDX6,FLII,ARHGAP24,PABPC4,RPL27,RPL19,FAM120A,UPF1,RPS18,THBS1,RPL18,RPL13A,RPL28,ATXN2L,RPL24,LSM14A,RPL21,ATAD3A,RPS16,LSM12,RPL14,USP7,RPS23,MYL6,RPL35,ZC3HAV1,DCP1B,FXR1,NT5E,CLTC,AP2A1,TMOD3,MYO1E,RPL5,NAP1L1,PDZRN3,ERLIN1,RPLP2,DNAJC13,MYO9B,MYO1B
HPA	tonsil; squamous epithelial cells[Approved,Medium]	HPA:056030_22	0.00129705	2.88704	2911	91	49	9494	DDX6,FLII,ARHGAP24,RPL10A,PABPC4,RPL19,RPL11,FAM120A,UPF1,RPS18,RPL18,RPL12,YBX3,RPL18A,RPL28,ATXN2L,RPL24,LSM14A,RPL21,LSM14B,ATAD3A,LSM12,RPL14,USP7,RPS23,MYL6,KANK2,STAU1,BTBD10,RPL35,ZC3HAV1,DCP1B,FXR1,NT5E,RPL30,CLTC,AP2A1,TMOD3,MYO1E,RPL5,NAP1L1,PDZRN3,SH3PXD2A,ERLIN1,RPLP2,DNAJC13,MYO9B,CEP290,MYO1B
HPA	lymph node; germinal center cells[Approved,Medium]	HPA:028010_22	0.00393712	2.40482	1715	91	34	9494	DDX6,FLII,ARHGAP24,PABPC4,RPL27,RPL19,RPL11,FAM120A,UPF1,RPS18,THBS1,RPL13A,RPL28,ATXN2L,RPL24,LSM14A,RPL21,ATAD3A,LSM12,RPL14,USP7,RPS23,RPL35,FXR1,NT5E,RPL30,CLTC,AP2A1,TMOD3,MYO1E,RPLP2,DNAJC13,MYO9B,MYO1B
HPA	hippocampus; neuronal cells[Approved,Medium]	HPA:022020_22	0.0060502	2.21823	2422	91	42	9494	FLII,RPL10A,PABPC4,RPL27,RPL19,RPL11,FAM120A,UPF1,RPS18,RPL18,RPL12,RPL18A,RPL13A,RPL28,AP2B1,RPL24,LSM14A,RPL21,RPL6,ATAD3A,RPS16,RPL14,USP7,RPS23,DCP1A,KANK2,STAU1,RPL35,ZC3HAV1,DCP1B,ELAVL1,FXR1,RPL30,CLTC,AP2A1,TMOD3,RPL5,NAP1L1,ERLIN1,RPLP2,DNAJC13,MYO9B
HPA	esophagus; squamous epithelial cells[Approved,Medium]	HPA:016010_22	0.00703596	2.15268	2981	91	48	9494	DDX6,FLII,RPL10A,PABPC4,RPL27,RPL19,FAM120A,UPF1,RPS18,RPL18,YBX3,RPL18A,RPL13A,RPL28,AP2B1,ATXN2L,RPL24,LSM14A,RPL21,LSM14B,ATAD3A,RPS16,LSM12,RPL14,USP7,RPS23,KANK2,STAU1,BTBD10,RPL35,ZC3HAV1,DCP1B,ELAVL1,FXR1,NT5E,RPL30,CLTC,TMOD3,RPL5,NAP1L1,PDZRN3,SH3PXD2A,ERLIN1,RPLP2,DNAJC13,MYO9B,CEP290,MYO1B
HPA	skin 2; epidermal cells[Supported,High]	HPA:044010_13	0.00714021	2.14629	389	91	14	9494	YBX1,RPS4X,LARP1,RPS6,HNRNPK,C14ORF166,HNRNPF,RPL36,MYL9,HNRNPL,HNRNPA3,RPL17,U2AF1,HNRNPM
HPA	skin 2; epidermal cells[Approved,Medium]	HPA:044010_22	0.00727361	2.13825	2799	91	46	9494	DDX6,FLII,RPL10A,RPL27,RPL19,RPL11,FAM120A,UPF1,RPS18,THBS1,RPL18,YBX3,RPL18A,RPL13A,RPL28,AP2B1,RPL24,LSM14A,RPL21,LSM14B,RPL6,ATAD3A,LSM12,RPL14,RPS23,KANK2,STAU1,BTBD10,RPL35,ZC3HAV1,DCP1B,ELAVL1,FXR1,NT5E,RPL30,AP2A1,TMOD3,RPL5,NAP1L1,PDZRN3,SH3PXD2A,ERLIN1,RPLP2,DNAJC13,MYO9B,CEP290
HPA	spleen; cells in white pulp[Approved,Medium]	HPA:050020_22	0.00967132	2.01451	1393	91	29	9494	FLII,ARHGAP24,RPL27,RPL19,RPL11,FAM120A,RPS18,THBS1,RPL13A,RPL28,ATXN2L,LSM14A,RPL21,ATAD3A,RPS16,RPL14,RPS23,MYL6,ZC3HAV1,DCP1B,NT5E,AP2A1,TMOD3,RPL5,NAP1L1,SH3PXD2A,DNAJC13,MYO9B,MYO1B
HPA	cervix, uterine; squamous epithelial cells[Approved,Low]	HPA:009020_21	0.00994486	2.0024	3206	91	50	9494	DDX6,FLII,ARHGAP24,RPL10A,RPL19,FAM120A,UPF1,RPS18,THBS1,RPL18,YBX3,RPL18A,RPL13A,RPL28,AP2B1,ATXN2L,RPL24,LSM14A,LSM14B,RPL6,ATAD3A,RPS16,LSM12,RPL14,USP7,RPS23,KANK2,STAU1,BTBD10,RPL35,ZC3HAV1,DCP1B,ELAVL1,FXR1,NT5E,RPL30,CLTC,AP2A1,TMOD3,MYO1E,RPL5,NAP1L1,PDZRN3,SH3PXD2A,ERLIN1,RPLP2,DNAJC13,MYO9B,CEP290,MYO1B
HPA	cerebral cortex; neuronal cells[Approved,Medium]	HPA:008030_22	0.0108792	1.9634	2932	91	47	9494	DDX6,FLII,ARHGAP24,RPL10A,PABPC4,RPL27,RPL19,RPL11,FAM120A,UPF1,RPS18,RPL18,RPL12,YBX3,RPL18A,RPL13A,RPL28,AP2B1,RPL24,RPL21,LSM14B,RPL6,ATAD3A,RPS16,LSM12,RPL14,USP7,RPS23,DCP1A,KANK2,STAU1,RPL35,ZC3HAV1,DCP1B,ELAVL1,FXR1,RPL30,CLTC,AP2A1,TMOD3,MYO1E,RPL5,PDZRN3,ERLIN1,RPLP2,DNAJC13,MYO9B
HPA	breast; glandular cells[Approved,High]	HPA:004020_23	0.0110137	1.95807	637	91	18	9494	RPL27,FAM120A,RPS18,RPL24,LSM14A,ATAD3A,RPS16,LSM12,RPL14,RPS23,RPL35,ZC3HAV1,DCP1B,FXR1,AP2A1,TMOD3,RPL5,NAP1L1
HPA	vagina; squamous epithelial cells[Approved,Medium]	HPA:058010_22	0.0129964	1.88618	2318	91	40	9494	DDX6,FLII,RPL10A,PABPC4,RPL27,RPL19,UPF1,RPS18,RPL18,YBX3,RPL18A,RPL13A,RPL28,RPL24,LSM14A,RPL21,LSM14B,ATAD3A,RPS16,LSM12,RPL14,RPS23,STAU1,BTBD10,RPL35,ZC3HAV1,DCP1B,ELAVL1,FXR1,NT5E,RPL30,CLTC,RPL5,NAP1L1,PDZRN3,SH3PXD2A,ERLIN1,DNAJC13,MYO9B,CEP290
HPA	cerebellum; cells in molecular layer[Approved,Medium]	HPA:007030_22	0.0142824	1.8452	1657	91	32	9494	DDX6,RPL10A,PABPC4,RPL27,RPL19,RPL11,FAM120A,UPF1,RPL18A,RPL13A,RPL28,RPL24,LSM14B,RPS16,LSM12,RPL14,USP7,RPS23,DCP1A,STAU1,RPL35,ZC3HAV1,ELAVL1,FXR1,NT5E,RPL30,CLTC,AP2A1,TMOD3,RPL5,NAP1L1,PDZRN3
HPA	tonsil; germinal center cells[Approved,Low]	HPA:056010_21	0.0145837	1.83613	3441	91	52	9494	DDX6,FLII,ARHGAP24,RPL10A,PABPC4,RPL27,RPL19,FAM120A,UPF1,RPS18,THBS1,RPL18,RPL12,RPL18A,RPL13A,RPL28,ATXN2L,RPL24,LSM14A,RPL21,LSM14B,RPL6,ATAD3A,RPS16,LSM12,RPL14,USP7,RPS23,MYL6,DCP1A,KANK2,BTBD10,RPL35,ZC3HAV1,DCP1B,ELAVL1,FXR1,NT5E,CLTC,AP2A1,TMOD3,MYO1E,RPL5,QPRT,NAP1L1,PDZRN3,SH3PXD2A,ERLIN1,RPLP2,DNAJC13,MYO9B,MYO1B
HPA	oral mucosa; squamous epithelial cells[Approved,Low]	HPA:030010_21	0.0169594	1.77059	3756	91	55	9494	DDX6,FLII,ARHGAP24,RPL10A,PABPC4,RPL27,RPL19,RPL11,FAM120A,UPF1,RPS18,THBS1,RPL18,RPL12,YBX3,RPL18A,RPL13A,RPL28,AP2B1,ATXN2L,RPL24,LSM14A,RPL21,LSM14B,RPL6,ATAD3A,RPS16,LSM12,RPL14,USP7,RPS23,MYL6,KANK2,STAU1,BTBD10,RPL35,ZC3HAV1,DCP1B,ELAVL1,FXR1,NT5E,RPL30,AP2A1,TMOD3,MYO1E,RPL5,NAP1L1,PDZRN3,SH3PXD2A,ERLIN1,RPLP2,DNAJC13,MYO9B,CEP290,MYO1B
HPA	tonsil; germinal center cells[Approved,High]	HPA:056010_23	0.0195449	1.70897	483	91	15	9494	DDX6,RPL27,RPL19,RPS18,RPL24,LSM14A,ATAD3A,LSM12,RPL14,DCP1B,FXR1,TMOD3,MYO1E,NAP1L1,MYO9B
HPA	vagina; squamous epithelial cells[Approved,Low]	HPA:058010_21	0.0200152	1.69864	3575	91	53	9494	DDX6,FLII,ARHGAP24,RPL10A,PABPC4,RPL27,RPL19,RPL11,FAM120A,UPF1,RPS18,THBS1,RPL18,RPL12,YBX3,RPL18A,RPL13A,RPL28,ATXN2L,RPL24,LSM14A,RPL21,LSM14B,RPL6,ATAD3A,RPS16,LSM12,RPL14,USP7,RPS23,MYL6,KANK2,STAU1,BTBD10,RPL35,ZC3HAV1,DCP1B,ELAVL1,FXR1,NT5E,RPL30,CLTC,TMOD3,MYO1E,RPL5,NAP1L1,PDZRN3,SH3PXD2A,ERLIN1,RPLP2,DNAJC13,MYO9B,CEP290
HPA	fallopian tube; glandular cells[Approved,High]	HPA:018010_23	0.022326	1.65119	939	91	22	9494	FLII,RPL10A,RPL27,RPL19,FAM120A,THBS1,RPL13A,RPL28,ATXN2L,RPL24,LSM14A,ATAD3A,RPS16,RPL14,BTBD10,RPL35,ZC3HAV1,DCP1B,FXR1,TMOD3,RPL5,NAP1L1
HPA	cerebellum; cells in molecular layer[Approved,Low]	HPA:007030_21	0.0224973	1.64787	2822	91	45	9494	DDX6,FLII,ARHGAP24,RPL10A,PABPC4,RPL27,RPL19,RPL11,FAM120A,UPF1,RPS18,RPL18A,RPL13A,RPL28,AP2B1,RPL24,LSM14A,LSM14B,RPL6,RPS16,LSM12,RPL14,USP7,RPS23,DCP1A,KANK2,STAU1,RPL35,ZC3HAV1,DCP1B,ELAVL1,FXR1,NT5E,RPL30,CLTC,AP2A1,TMOD3,MYO1E,RPL5,NAP1L1,PDZRN3,SH3PXD2A,ERLIN1,DNAJC13,CEP290
HPA	urinary bladder; urothelial cells[Approved,High]	HPA:057010_23	0.0257888	1.58857	948	91	22	9494	DDX6,RPL10A,RPL27,RPL19,FAM120A,RPL24,LSM14A,RPL21,ATAD3A,RPS16,LSM12,RPL14,STAU1,RPL35,ZC3HAV1,DCP1B,FXR1,NT5E,TMOD3,MYO1E,NAP1L1,ERLIN1
HPA	appendix; glandular cells[Approved,Medium]	HPA:002010_22	0.0264431	1.57769	3508	91	52	9494	DDX6,FLII,ARHGAP24,RPL10A,PABPC4,RPL27,RPL19,RPL11,FAM120A,UPF1,RPS18,THBS1,RPL18,RPL18A,RPL13A,RPL28,ATXN2L,RPL24,LSM14A,RPL21,RPL6,RPS2,ATAD3A,RPS16,LSM12,RPL14,USP7,RPS23,MYL6,DCP1A,STAU1,RPL35,ZC3HAV1,DCP1B,ELAVL1,FXR1,NT5E,RPL30,CLTC,AP2A1,TMOD3,MYO1E,RPL5,NAP1L1,PDZRN3,SH3PXD2A,ERLIN1,RPLP2,DNAJC13,MYO9B,CEP290,MYO1B
HPA	appendix; glandular cells[Approved,High]	HPA:002010_23	0.0320674	1.49394	1033	91	23	9494	DDX6,RPL10A,RPL27,FAM120A,RPS18,RPL28,RPL24,LSM14A,RPL21,ATAD3A,LSM12,RPL14,RPL35,ZC3HAV1,DCP1B,FXR1,NT5E,TMOD3,MYO1E,RPL5,NAP1L1,ERLIN1,DNAJC13
HPA	stomach 1; glandular cells[Approved,High]	HPA:051010_23	0.0334959	1.47501	1257	91	26	9494	DDX6,RPL10A,RPL27,RPL19,FAM120A,RPS18,THBS1,RPL13A,RPL28,AP2B1,RPL24,RPS2,ATAD3A,LSM12,RPL14,RPS23,RPL35,ZC3HAV1,DCP1B,TMOD3,MYO1E,RPL5,PDZRN3,ERLIN1,DNAJC13,CEP290
HPA	breast; myoepithelial cells[Approved,High]	HPA:004030_23	0.0377162	1.42347	396	91	13	9494	RPL27,FAM120A,RPS18,THBS1,ATAD3A,RPL14,RPL35,ZC3HAV1,DCP1B,FXR1,TMOD3,NAP1L1,CEP290
HPA	skin 1; Langerhans[Approved,Medium]	HPA:043010_22	0.0384551	1.41505	1823	91	33	9494	DDX6,RPL10A,RPL27,FAM120A,UPF1,RPS18,RPL18,RPL13A,RPL28,ATXN2L,LSM14A,RPL21,ATAD3A,RPS16,LSM12,RPL14,RPS23,KANK2,STAU1,RPL35,ZC3HAV1,DCP1B,ELAVL1,FXR1,NT5E,RPL30,CLTC,RPL5,QPRT,NAP1L1,PDZRN3,SH3PXD2A,ERLIN1
HPA	urinary bladder; urothelial cells[Approved,Medium]	HPA:057010_22	0.0392521	1.40614	3554	91	52	9494	DDX6,FLII,RPL10A,PABPC4,RPL27,RPL19,RPL11,FAM120A,UPF1,RPS18,THBS1,RPL18,RPL18A,RPL13A,RPL28,ATXN2L,RPL24,LSM14A,RPL21,LSM14B,RPS2,ATAD3A,RPS16,LSM12,RPL14,USP7,RPS23,MYL6,DCP1A,STAU1,BTBD10,RPL35,ZC3HAV1,DCP1B,ELAVL1,FXR1,NT5E,RPL30,CLTC,AP2A1,TMOD3,MYO1E,RPL5,NAP1L1,PDZRN3,SH3PXD2A,ERLIN1,RPLP2,DNAJC13,MYO9B,CEP290,MYO1B
HPA	lymph node; non-germinal center cells[Approved,High]	HPA:028020_23	0.039577	1.40256	514	91	15	9494	FLII,RPL19,THBS1,RPL24,RPL21,ATAD3A,LSM12,RPL14,RPL35,ZC3HAV1,DCP1B,FXR1,TMOD3,DNAJC13,MYO9B
HPA	tonsil; non-germinal center cells[Approved,Low]	HPA:056020_21	0.0404455	1.39313	3459	91	51	9494	DDX6,FLII,ARHGAP24,PABPC4,RPL27,RPL19,RPL11,FAM120A,UPF1,RPS18,THBS1,RPL12,RPL18A,RPL13A,RPL28,AP2B1,ATXN2L,RPL24,LSM14A,RPL21,LSM14B,RPL6,ATAD3A,RPS16,LSM12,RPL14,RPS23,MYL6,DCP1A,KANK2,BTBD10,RPL35,ZC3HAV1,DCP1B,ELAVL1,FXR1,NT5E,CLTC,AP2A1,TMOD3,MYO1E,QPRT,NAP1L1,PDZRN3,SH3PXD2A,ERLIN1,RPLP2,DNAJC13,MYO9B,CEP290,MYO1B
HPA	skin 1; keratinocytes[Approved,Low]	HPA:043030_21	0.0454878	1.3421	3671	91	53	9494	DDX6,FLII,ARHGAP24,RPL10A,RPL27,RPL11,FAM120A,UPF1,RPS18,THBS1,RPL18,RPL12,YBX3,RPL18A,RPL13A,RPL28,AP2B1,RPL24,LSM14A,RPL21,LSM14B,RPL6,ATAD3A,RPS16,LSM12,RPL14,USP7,RPS23,MYL6,DCP1A,KANK2,STAU1,BTBD10,RPL35,ZC3HAV1,DCP1B,ELAVL1,FXR1,NT5E,RPL30,CLTC,AP2A1,TMOD3,RPL5,NAP1L1,PDZRN3,SH3PXD2A,ERLIN1,RPLP2,DNAJC13,MYO9B,CEP290,MYO1B
HPA	breast; glandular cells[Approved,Medium]	HPA:004020_22	0.0455267	1.34173	2992	91	46	9494	DDX6,FLII,RPL10A,PABPC4,RPL27,RPL11,FAM120A,UPF1,RPS18,RPL18,RPL12,RPL18A,RPL13A,RPL28,RPL24,LSM14A,RPL21,LSM14B,RPL6,ATAD3A,RPS16,LSM12,RPL14,RPS23,MYL6,STAU1,BTBD10,RPL35,ZC3HAV1,DCP1B,ELAVL1,FXR1,NT5E,RPL30,CLTC,AP2A1,TMOD3,RPL5,NAP1L1,PDZRN3,ERLIN1,RPLP2,DNAJC13,MYO9B,CEP290,MYO1B
CORUM	Ribosome, cytoplasmic	CORUM:306	7.56379e-38	37.1213	80	94	37	3631	RPL10A,RPS13,RPL7A,RPL27,RPS4X,RPL19,RPL11,RPL3,RPS18,RPL15,RPL18,RPL4,RPL12,RPL18A,RPL10,RPL13A,RPL28,RPL24,RPL21,RPL6,RPS6,RPS8,RPS2,RPS16,RPL14,RPL36,RPS23,RPL35,RPL30,RPS26,RPL5,RPL17,RPLP2,RPS11,RPL35A,RPL34,RPL32
CORUM	Nop56p-associated pre-rRNA complex	CORUM:3055	3.56793e-34	33.4476	104	94	38	3631	YBX1,RPL10A,RPS13,RPL7A,RPL27,RPL19,RPL11,RPL3,RPS18,RPL15,RPL18,RPL4,RPL12,RPL18A,RPL10,RPL13A,RPL28,RPL24,RPL21,RPL6,RPS6,RPS8,RPS2,RPS16,RPL14,RPL36,RPS23,RPL35,RPL30,RPL5,RPL17,NAP1L1,RPLP2,U2AF1,RPS11,RPL35A,HNRNPM,RPL32
CORUM	60S ribosomal subunit, cytoplasmic	CORUM:308	4.74705e-30	29.3236	47	94	27	3631	RPL10A,RPL7A,RPL27,RPL19,RPL11,RPL3,RPL15,RPL18,RPL4,RPL12,RPL18A,RPL10,RPL13A,RPL28,RPL24,RPL21,RPL6,RPL14,RPL36,RPL35,RPL30,RPL5,RPL17,RPLP2,RPL35A,RPL34,RPL32
CORUM	TRBP containing complex (DICER, RPL7A, EIF6, MOV10 and subunits of the 60S ribosomal particle)	CORUM:5380	5.86137e-22	21.232	25	94	18	3631	RPL10A,RPL7A,RPL27,RPL19,RPL11,RPL15,RPL12,RPL18A,RPL28,RPL21,RPL14,RPL36,MOV10,RPL30,RPLP2,RPL35A,RPL34,RPL32
CORUM	40S ribosomal subunit, cytoplasmic	CORUM:338	6.63823e-07	6.17795	31	94	10	3631	RPS13,RPS4X,RPS18,RPS6,RPS8,RPS2,RPS16,RPS23,RPS26,RPS11
CORUM	40S ribosomal subunit, cytoplasmic	CORUM:305	1.32747e-06	5.87697	33	94	10	3631	RPS13,RPS4X,RPS18,RPS6,RPS8,RPS2,RPS16,RPS23,RPS26,RPS11
CORUM	IGF2BP1 complex	CORUM:6838	0.000341026	3.46721	9	94	5	3631	YBX1,RPS6,STAU1,ELAVL1,SYNCRIP
CORUM	TNF-alpha/NF-kappa B signaling complex 6	CORUM:5266	0.00488771	2.31089	14	94	5	3631	RPS13,RPL4,RPL6,RPL30,RPS11
CORUM	Large Drosha complex	CORUM:1332	0.0334557	1.47553	20	94	5	3631	DDX3X,DDX1,DDX17,HNRNPM,FUS
CORUM	Decapping complex	CORUM:559	0.0454718	1.34226	5	94	3	3631	DDX6,EDC3,DCP1A
CORUM	tRNA Splicing Ligase Complex	CORUM:6301	0.0454718	1.34226	5	94	3	3631	C14ORF166,DDX1,RTCB
HP	Macrocytic anemia	HP:0001972	3.24129e-05	4.48928	50	44	8	4171	RPL27,RPL11,RPL15,RPL18,RPL35,RPS26,RPL5,RPL35A
HP	Abnormality of the nasal dorsum	HP:0011119	0.000494101	3.30618	196	44	12	4171	RPL27,RPL11,RPL15,RPL18,HNRNPK,SAMHD1,RPL35,ASPH,RPS26,RPL5,CEP290,RPL35A
HP	Depressed nasal ridge	HP:0000457	0.0022575	2.64637	115	44	9	4171	RPL27,RPL11,RPL15,RPL18,RPL35,RPS26,RPL5,CEP290,RPL35A
HP	Acute leukemia	HP:0002488	0.00440171	2.35638	93	44	8	4171	RPL27,RPL11,RPL15,RPL18,RPL35,RPS26,RPL5,RPL35A
HP	Leukemia	HP:0001909	0.00859875	2.06556	135	44	9	4171	RPL27,RPL11,RPL15,RPL18,SAMHD1,RPL35,RPS26,RPL5,RPL35A
HP	Delayed puberty	HP:0000823	0.0141546	1.8491	182	44	10	4171	FLII,RPL27,RPL11,RPL15,RPL18,ATAD3A,RPL35,RPS26,RPL5,RPL35A
HP	Pallor	HP:0000980	0.0419585	1.37718	126	44	8	4171	RPL27,RPL11,RPL15,RPL18,RPL35,RPS26,RPL5,RPL35A
HP	Migraine	HP:0002076	0.0470235	1.32769	128	44	8	4171	RPL27,RPL11,RPL15,RPL18,RPL35,RPS26,RPL5,RPL35A
